# Supplementary material for: Bank-firm relationships and corporate ESG greenwashing
Source: PLoS One. 2025 Jun 17;20(6):e0324596. doi: 10.1371/journal.pone.0324596 (PMC12173423; doi:10.1371/journal.pone.0324596)
Supplement: S1 Dataset — (XLSX) [file pone.0324596.s001.xlsx]

## Sheet: Sheet1
code	year	证券简称	IndustryName	Industry1	Industry2	SOE	STPT	Size	Lev	ROE	BM	FAR	Growth	Loss	Board	Indep	Dual	Mshare	Inst	TOP1	SA	WW	ListAge	FirmAge	province	city	province_number	Industry_number	OCF	Dividends	Returns	Female	Return	ROA	Analyst	HHI	Cycle	TQ1	HighTech_1	HighTech_2	HighTech_3	Pollution	Pollute_1	Pollute_2	Pollute_3	SOE1	Power_asset	Power_equity	AnaAttention
2	2007	万科A	房地产业	K70	K	1	0	25.3294	0.661125	0.208834	0.396791	0.00574663	0.990486	0	2.3979	0.3636	0	0.0291	0.544541	14.6345	-3.54525	-1.13012	2.83321	2.99573	广东省	深圳市	12	14	-0.104279	0.129234	1.83204	0.181818	1.83204	0.053125	2.99573	0.0956395	1186.26	2.52022	0	0	0	0	0	0	0	0	1.02075	0.646105	2.99573
2	2008	万科A	房地产业	K70	K	1	0	25.5044	0.674441	0.127577	0.800548	0.010612	0.153833	0	2.3979	0.3636	0	0.2441	0.430976	14.7255	-3.53962	-1.16843	2.89037	3.04452	广东省	深圳市	12	14	-0.000286421	0.118486	-0.640054	0.181818	-0.640054	0.038913	3.91202	0.0895763	1265.53	1.24914	0	0	0	0	0	0	0	0	1.02256	0.741675	3.91202
2	2009	万科A	房地产业	K70	K	1	0	25.6477	0.670017	0.152683	0.661745	0.00985387	0.192459	0	2.30259	0.3	0	0.2441	0.31147	14.7255	-3.5403	-1.16895	2.94444	3.09104	广东省	深圳市	12	14	0.067244	0.119699	0.68349	0.2	0.68349	0.046727	4.17439	0.0791859	957.995	1.51116	0	0	0	0	0	0	0	0	0.333253	0.232237	4.17439
2	2010	万科A	房地产业	K70	K	1	0	26.0969	0.746861	0.176802	0.858083	0.0056557	0.0374959	0	2.3979	0.3636	0	0.2348	0.39486	14.7255	-3.4456	-1.18017	2.99573	3.13549	广东省	深圳市	12	14	0.0103751	0.124386	-0.232341	0.181818	-0.232341	0.040993	4.14313	0.0530121	1629.73	1.16539	0	0	0	0	0	0	0	0	0.336411	0.225431	4.14313
2	2011	万科A	房地产业	K70	K	1	0	26.4143	0.770997	0.189507	0.959067	0.00538763	0.415447	0	2.3979	0.3636	0	0.2209	0.38964	14.7255	-3.37993	-1.21811	3.04452	3.17805	广东省	深圳市	12	14	0.0114427	0.123226	-0.079738	0.0909091	-0.079738	0.03916	4.07754	0.0600747	1766.8	1.04268	0	0	0	0	0	0	0	0	0.392378	0.233565	4.07754
2	2012	万科A	房地产业	K70	K	1	0	26.6603	0.783163	0.208875	0.928598	0.0042562	0.436505	0	2.3979	0.3636	0	0.2142	0.474927	14.725	-3.33211	-1.22077	3.09104	3.21888	广东省	深圳市	12	14	0.00983617	0.126365	0.373709	0.181818	0.373709	0.041348	4.06044	0.0665192	1434.21	1.07689	0	0	0	0	0	0	0	0	0.333924	0.231594	4.06044
2	2013	万科A	房地产业	K70	K	1	0	26.8954	0.77997	0.195093	1.03232	0.00444437	0.313263	0	2.3979	0.3636	0	0.2884	0.369092	14.699	-3.28329	-1.2272	3.13549	3.2581	广东省	深圳市	12	14	0.00401471	0.246817	-0.194315	0.181818	-0.194315	0.038183	3.98898	0.0653913	1310.74	0.968694	0	0	0	0	0	0	0	0	0.360788	0.285028	3.98898
2	2014	万科A	房地产业	K70	K	1	0	26.9546	0.772046	0.174285	0.939043	0.00454035	0.0810022	0	2.3979	0.3636	0	0.1815	0.498183	14.9082	-3.30019	-1.24177	3.17805	3.29584	广东省	深圳市	12	14	0.0820694	0.286131	0.827567	0.0909091	0.827567	0.037937	3.66356	0.0655088	1135.51	1.06491	0	0	0	0	0	0	0	0	0.852804	0.638921	3.66356
2	2015	万科A	房地产业	K70	K	1	0	27.1388	0.777015	0.205782	0.838682	0.00804436	0.335828	0	2.3979	0.3636	0	0.1912	0.582096	15.2264	-3.26631	-1.21346	3.21888	3.3322	广东省	深圳市	12	14	0.0262492	0.306641	0.818117	0.0909091	0.818117	0.04245	3.68888	0.0813374	977.28	1.19235	0	0	0	0	0	0	0	0	0.650788	0.490983	3.68888
2	2016	万科A	房地产业	K70	K	1	0	27.4455	0.805367	0.190279	0.935445	0.00819911	0.229754	0	2.3979	0.3636	0	0.1816	0.586376	15.2436	-3.17691	-1.24963	3.2581	3.3673	广东省	深圳市	12	14	0.0476313	0.307614	-0.123486	0.0909091	-0.123486	0.034129	3.29584	0.0687646	1010.89	1.06901	0	0	0	0	0	0	0	0	0.696399	0.479409	3.29584
2	2017	万科A	房地产业	K70	K	1	0	27.784	0.839813	0.213626	0.894484	0.00609158	0.0100628	0	2.3979	0.3636	1	0.109	0.71902	29.3755	-3.06465	-1.2818	3.29584	3.4012	广东省	深圳市	12	14	0.0706423	0.267016	0.562549	0.0909091	0.562549	0.031929	3.7612	0.0692268	1365.86	1.11796	0	0	0	0	0	0	0	0	0.219674	0.173281	3.7612
2	2018	万科A	房地产业	K70	K	1	0	28.0554	0.845856	0.233355	0.984508	0.00754544	0.225537	0	2.3979	0.3636	0	0.109	0.783755	29.3755	-2.97552	-1.28275	3.3322	3.43399	广东省	深圳市	12	14	0.0219931	0.234149	-0.202852	0.0909091	-0.202852	0.032234	3.82864	0.0697698	1473.49	1.01574	0	0	0	0	0	0	0	0	0.15302	0.13437	3.82864
2	2019	万科A	房地产业	K70	K	1	0	28.1791	0.843589	0.217825	0.955774	0.00716783	0.235873	0	2.30259	0.4	0	0.1065	0.740112	28.692	-2.95452	-1.29017	3.3673	3.46574	广东省	深圳市	12	14	0.0264096	0.208409	0.404567	0.1	0.404567	0.031869	3.91202	0.0726592	1397.88	1.04627	0	0	0	0	0	0	0	0	0.473962	0.299031	3.91202
2	2020	万科A	房地产业	K70	K	1	0	28.2565	0.812835	0.191154	1.0074	0.00672881	0.139219	0	2.3979	0.3636	0	0.0762	0.691104	27.9126	-2.95569	-1.29952	3.4012	3.49651	广东省	深圳市	12	14	0.0284553	0.244901	-0.075387	0.0909091	-0.075387	0.031724	3.82864	0.0736345	1239.39	0.992654	0	0	0	0	0	0	0	0	0.560027	0.342499	3.82864
2	2021	万科A	房地产业	K70	K	1	0	28.293	0.797398	0.102528	1.07562	0.00661344	0.080375	0	2.3979	0.3636	0	0.0762	0.680532	27.8942	-2.97721	-1.30083	3.43399	3.52636	广东省	深圳市	12	14	0.00212168	0	-0.270979	0.0909091	-0.270979	0.019637	3.63759	0.080354	1112.94	0.929695	0	0	0	0	0	0	0	0	0.446167	0.291305	3.63759
2	2022	万科A	房地产业	K70	K	1	0	28.1947	0.769515	0.0941404	1.10121	0.00934496	0.112723	0	2.3979	0.3636	0	0.0863	0.693348	27.8815	-3.06674	-1.24772	3.46574	3.55535	广东省	深圳市	12	14	0.00156532	0.210618			-0.022154	0.021371	3.49651	0.0856412	822.264	0.908089	0	0	0	0	0	0	0	0	0.0385521	0.0303119	3.49651
4	2007	ST 国农	道路运输业	G54	G	1	1	18.9503	0.424184	-0.0952254	0.228116	0.179077	-0.113707	1	2.07944	0.375	1	0	0.2912	25.9643			2.83321	3.09104	广东省	深圳市	12	10	-0.0409378		1.52644	0.25	1.52644	-0.058897	0		530.974	4.38373	0	0	0	0	0	0	0	0			0
4	2008	ST 国农	道路运输业	G54	G	1	1	18.9383	0.491793	-0.125463	0.484016	0.17193	0.070836	1	2.19722	0.3333	0	0	0.3565	26.0756			2.89037	3.13549	广东省	深圳市	12	10	0.00851137		-0.64257	0.222222	-0.64257	-0.068435	0		751.518	2.06605	0	0	0	0	0	0	0	0			0
4	2010	ST 国农	医药制造业	C27	C2	0	1	19.0316	0.298574	0.18446	0.17297	0.13227	1.18592	0	2.19722	0.3333	0	0	0.3527	26.0961			2.99573	3.21888	广东省	深圳市	12	4	-0.0637152	0	0.204	0.111111	0.204	0.109659	0		213.608	5.78135	1	1	1	1	0	1	1	0			0
4	2011	国农科技	医药制造业	C27	C2	0	0	19.0952	0.294935	0.068701	0.266498	0.186543	-0.432705	0	2.07944	0.375	0	0.0027	0.400819	26.0961	-3.6925	-0.797923	3.04452	3.2581	广东省	深圳市	12	4	0.0986502	0	-0.328073	0.125	-0.328073	0.04683	0	0.0445412	439.6	3.75237	1	1	1	1	0	1	1	0	0.278788	0.381895	0
4	2012	国农科技	医药制造业	C27	C2	0	0	19.0778	0.232528	0.0545562	0.263854	0.241166	0.306825	0	2.19722	0.3333	0	0.0027	0.3183	26.0961	-3.72755	-0.851509	3.09104	3.29584	广东省	深圳市	12	4	0.0910393	0	0.011125	0.111111	0.011125	0.040506	0	0.0453483	369.633	3.78997	1	1	1	1	0	1	1	0	0.381204	0.456827	0
4	2013	国农科技	医药制造业	C27	C2	0	0	19.3051	0.403239	0.0396274	0.225264	0.16966	-0.252444	0	2.19722	0.3333	0	0.0027	0.356	26.0961	-3.82999	-0.815492	3.13549	3.3322	广东省	深圳市	12	4	-0.0868971	0	0.424205	0.222222	0.424205	0.023938	0	0.0216455	883.024	4.43923	1	1	1	1	0	1	1	0	0.628518	0.554216	0
4	2014	国农科技	医药制造业	C27	C2	0	0	19.6394	0.534754	0.103513	0.227489	0.111804	0.107499	0	2.19722	0.3333	0	0.0027	0.399479	26.0961	-3.95374	-0.85435	3.17805	3.3673	广东省	深圳市	12	4	-0.0163593	0	0.336481	0.222222	0.336481	0.046189	0	0.0208631	1447.52	4.39582	1	1	1	1	0	1	1	0	0.578371	0.393521	0
4	2015	国农科技	医药制造业	C27	C2	0	0	19.8037	0.590402	0.0427663	0.098552	0.094771	0.494308	0	2.19722	0.3333	1	1.4533	0.53765	28.4182	-4.03137	-0.886292	3.21888	3.4012	广东省	深圳市	12	4	0.0232317	0	1.94798	0.222222	1.94798	0.0172	0	0.0433847	1173.76	10.1469	1	1	1	1	0	1	1	0	0.702061	0.403318	0
4	2016	国农科技	医药制造业	C27	C2	0	0	19.2259	0.203456	0.232602	0.059298	0.149588	1.38821	0	2.19722	0.3333	1	1.4505	0.549978	28.4182	-3.92875	-0.93365	3.2581	3.43399	广东省	深圳市	12	4	0.661238	0	-0.021786	0.222222	-0.021786	0.17753	0	0.017822	15.5781	16.8639	1	1	1	1	0	1	1	0	0.181593	0.180882	0
4	2017	国农科技	医药制造业	C27	C2	0	0	19.4096	0.315247	0.0325276	0.138316	0.11613	-0.518178	0	2.19722	0.3333	1	1.4505	0.511561	28.4327	-4.01722	-0.803344	3.29584	3.46574	广东省	深圳市	12	4	0.0537095	0	-0.501559	0.222222	-0.501559	0.021917	0	0.0148589	127.569	7.22984	1	1	1	1	0	1	1	0	0.414231	0.400734	0
4	2018	国农科技	医药制造业	C27	C2	0	0	19.6768	0.477966	-0.117646	0.234188	0.00281982	1.64685	1	2.19722	0.3333	1	1.5769	0.456327	28.4327	-4.12252	-0.891574	3.3322	3.49651	广东省	深圳市	12	4	-0.151804		-0.283736	0.222222	-0.283736	-0.061543	0	0.0157031	27.1294	4.27007	1	1	1	1	0	1	1	0	0.262566	0.220709	0
4	2019	国农科技	软件和信息技术服务业	I65	I	0	0	21.1251	0.0602434	-0.00453965	0.752233	0.00149203	-0.704944	1	2.19722	0.3333	1	0.0096	0.441	28.4327	-4.40967	-0.89675	3.3673	3.52636	广东省	深圳市	12	12	-0.0106196		0.409233	0.333333	0.409233	-0.002412	0	0.0185824	891.096	1.32937	1	1	0	0	0	0	0	0	0.247413	0.236133	0
4	2020	国华网安	软件和信息技术服务业	I65	I	0	0	21.1702	0.0682637	0.0433304	0.610773	0.00127412	1.59159	0	2.07944	0.375	1	0.0001	0.474332	14.4662	-4.45448	-0.986108	3.4012	3.55535	广东省	深圳市	12	12	0.00254158	0	-0.083665	0.375	-0.083665	0.039647	0	0.0169663	437.218	1.63727	1	1	0	0	0	0	0	0	0.0634647	0.059886	0
4	2021	国华网安	软件和信息技术服务业	I65	I	0	0	20.8281	0.146164	-0.422918	0.417098	0.00220337	0.0299902	1	2.19722	0.3333	1	0.0001	0.437085	15.3054	-4.4537	-0.786829	3.43399	3.58352	广东省	深圳市	12	12	0.00279274		-0.061836	0.333333	-0.061836	-0.45794	0	0.155657	527.399	2.39752	1	1	0	0	0	0	0	0	0.0563541	0.0488085	0
4	2022	ST 国华	软件和信息技术服务业	I65	I	0	1	20.1706	0.387338	-0.91631	0.413128	0.00394736	-0.423891	1	1.60944	0.4	1	0.001	0.337	18.2215			3.46574	3.61092	广东省	深圳市	12	12	-0.057426				-0.501545	-1.03573	0		668.47	2.42056	1	1			0	0	0	0			0
6	2007	深振业A	房地产业	K70	K	1	0	22.4404	0.677418	0.161658	0.571915	0.00575965	-0.183734	0	2.19722	0.3333	0	1.5881	0.497456	20.1718	-3.87783	-0.954034	2.77259	2.94444	广东省	深圳市	12	14	-0.144542	0.100471	0.974543	0.333333	0.974543	0.045328	1.09861	0.0956395	2855.54	1.74851	0	0	0	0	0	0	0	1	0.514775	0.548194	1.09861
6	2008	深振业A	房地产业	K70	K	1	0	22.5018	0.716675	0.0864782	0.887674	0.0047482	-0.00223985	0	2.19722	0.3333	0	2.5588	0.317748	18.7611	-3.91737	-1.00804	2.83321	2.99573	广东省	深圳市	12	14	-0.23037	0.270118	-0.621427	0.333333	-0.621427	0.025367	2.19722	0.0895763	5537.94	1.12654	0	0	0	0	0	0	0	1	0.830848	0.83145	2.19722
6	2009	深振业A	房地产业	K70	K	1	0	22.7073	0.698577	0.173258	0.677772	0.00140314	0.809881	0	2.19722	0.3333	0	2.3973	0.465149	18.7611	-3.9535	-1.05284	2.89037	3.04452	广东省	深圳市	12	14	0.0507463	0.181557	1.31287	0.111111	1.31287	0.046098	2.56495	0.0791859	1750.64	1.47542	0	0	0	0	0	0	0	1	0.8109	0.820622	2.56495
6	2010	深振业A	房地产业	K70	K	1	0	22.8713	0.701421	0.209026	0.762243	0.000867145	0.264703	0	2.19722	0.3333	0	2.2446	0.405053	19.932	-3.9878	-1.05436	2.94444	3.09104	广东省	深圳市	12	14	0.126842	0.091943	-0.064413	0.111111	-0.064413	0.057942	2.63906	0.0530121	1518.71	1.31192	0	0	0	0	0	0	0	1	0.710605	0.737333	2.63906
6	2011	深振业A	房地产业	K70	K	1	0	22.8422	0.652855	0.159389	0.87942	0.000836729	0.107127	0	2.19722	0.3333	0	1.8009	0.435546	19.932	-4.02898	-1.06322	2.99573	3.13549	广东省	深圳市	12	14	0.144024	0.091128	-0.228947	0.111111	-0.228947	0.052165	1.94591	0.0600747	1846.77	1.13711	0	0	0	0	0	0	0	1	0.649365	0.562755	1.94591
6	2012	深振业A	房地产业	K70	K	1	0	22.9579	0.620165	0.195581	0.771279	0.000576978	0.188072	0	2.19722	0.3333	0	1.3798	0.518924	19.932	-4.06386	-1.06882	3.04452	3.17805	广东省	深圳市	12	14	0.233491	0.204222	0.580172	0.111111	0.580172	0.067381	1.79176	0.0665192	1229.82	1.29655	0	0	0	0	0	0	0	1	0.787402	0.650567	1.79176
6	2013	深振业A	房地产业	K70	K	1	0	23.0227	0.579972	0.18046	0.802897	0.000541425	0.498858	0	2.19722	0.3333	0	1.0961	0.580167	20.3114	-4.10049	-1.05126	3.09104	3.21888	广东省	深圳市	12	14	-0.0893136	0.29978	0.069082	0.111111	0.069082	0.070024	2.19722	0.0653913	654.667	1.24549	0	0	0	0	0	0	0	1	0.644341	0.608598	2.19722
6	2014	深振业A	房地产业	K70	K	1	0	23.1874	0.64142	0.121993	0.690853	0.000356184	-0.494946	0	2.19722	0.3333	0	0.8403	0.368564	21.9283	-4.13029	-1.03799	3.13549	3.2581	广东省	深圳市	12	14	-0.0934173	0.310856	0.477997	0.111111	0.477997	0.043601	1.94591	0.0655088	1685.73	1.44749	0	0	0	0	0	0	0	1	0.600965	0.561882	1.94591
6	2015	深振业A	房地产业	K70	K	1	0	23.2651	0.646151	0.100759	0.536755	0.000265633	0.569229	0	2.07944	0.375	0	0.4784	0.421743	21.9283	-4.16467	-1.04192	3.17805	3.29584	广东省	深圳市	12	14	-0.0239038	0.369199	0.645012	0.125	0.645012	0.034541	1.79176	0.0813374	1286.14	1.86305	0	0	0	0	0	0	0	1	0.753212	0.625514	1.79176
6	2016	深振业A	房地产业	K70	K	1	0	23.3012	0.610499	0.167039	0.634134	0.000215733	-0.0808588	0	2.07944	0.375	0	0.3991	0.406915	21.9283	-4.20188	-1.06048	3.21888	3.3322	广东省	深圳市	12	14	0.129717	0.302284	-0.165348	0.125	-0.165348	0.061037	1.09861	0.0687646	1184.7	1.57695	0	0	0	0	0	0	0	1	0.823501	0.60604	1.09861
6	2018	深振业A	房地产业	K70	K	1	0	23.3287	0.528236	0.152665	0.957162	0.000493305	-0.151246	0	1.94591	0.4286	0	0	0.425415	21.9283	-4.27969	-1.07004	3.29584	3.4012	广东省	深圳市	12	14	0.118691	0.285171	-0.458221	0.142857	-0.458221	0.068194	0	0.0697698	1529.27	1.04476	0	0	0	0	0	0	0	1	0.696855	0.680391	0
6	2019	深振业A	房地产业	K70	K	1	0	23.4798	0.544612	0.124379	0.995847	0.000834811	0.485494	0	1.94591	0.4286	0	0	0.442549	21.9283	-4.30645	-1.08604	3.3322	3.43399	广东省	深圳市	12	14	-0.0123374	0.286632	0.071704	0.142857	0.071704	0.053544	0.693147	0.0726592	1422.5	1.00417	0	0	0	0	0	0	0	1	0.716304	0.645615	0.693147
6	2020	深振业A	房地产业	K70	K	1	0	23.4599	0.492185	0.120319	1.01744	0.00285596	-0.213489	0	2.19722	0.3333	0	0	0.411669	21.9283	-4.3483	-1.06984	3.3673	3.46574	广东省	深圳市	12	14	-0.0108525	0.288572	0.077557	0.111111	0.077557	0.058497	0	0.0736345	1822.88	0.982862	0	0	0	0	0	0	0	1	0.620179	0.607511	0
6	2021	深振业A	房地产业	K70	K	1	0	23.8846	0.65322	0.0690897	1.10092	0.00179988	0.0524195	0	2.07944	0.375	0	0	0.389511	21.9283	-4.3413	-1.08777	3.4012	3.49651	广东省	深圳市	12	14	-0.164174	0.295126	-0.174548	0	-0.174548	0.023452	0	0.080354	3369.21	0.908335	0	0	0	0	0	0	0	1	0.699854	0.590909	0
6	2022	深振业A	房地产业	K70	K	1	0	23.9966	0.679176	0.0538065	0.998657	0.00205072	0.197905	0	1.94591	0.4286	0	0	0.401814	21.9283	-4.36632	-1.07156	3.43399	3.52636	广东省	深圳市	12	14	0.0877102	0.283231			0.45212	0.016972	0	0.0856412	2710.69	1.00135	0	0			0	0	0	1	0.6363	0.504351	0
7	2007	ST 达声	房地产业	K70	K	0	1	20.4183	1.01133	1.97954	0.402324	0.235406	-0.0435331	0	2.3979	0.3636	0	0	0.2978	21.7372			2.77259	2.99573	广东省	深圳市	12	14	0.118059	0	2.10744	0.181818	2.10744	0.011779	0		158.272	2.48556	0	0	0	0	0	0	0	0			0
7	2008	ST 达声	房地产业	K70	K	0	1	20.23	1.12261	1.56211	0.536473	0.171268	-0.142022	1	2.19722	0.3333	0	0	0.2915	21.7372			2.83321	3.04452	广东省	深圳市	12	14	0.0625808		-0.569149	0.111111	-0.569149	-0.106456	0		230.478	1.86403	0	0	0	0	0	0	0	0			0
7	2009	ST 达声	房地产业	K70	K	0	1	19.7107	1.1499	-0.315795	0.211446	0.273867	-0.161512	0	2.19722	0.3333	0	0	0.2602	21.7372			2.89037	3.09104	广东省	深圳市	12	14	-0.0508923	0	1.16975	0.111111	1.16975	0.056213	0		269.431	4.72933	0	0	0	0	0	0	0	0			0
7	2010	ST 零七	住宿业	H61	H	0	1	19.6219	1.09853	-0.497665	0.170768	0.279623	0.0748695	0	2.19722	0.3333	0	0	0.30945	21.7372			2.94444	3.13549	广东省	深圳市	12	11	0.0838273	0	0.216216	0.111111	0.216216	0.065279	0		243.307	5.8559	0	0	0	0	0	0	0	0			0
7	2011	ST 零七	住宿业	H61	H	0	1	19.7083	0.19342	0.0640349	0.269376	0.244642	0.153864	0	2.19722	0.3333	0	10.8241	0.208636	17.4079			2.99573	3.17805	广东省	深圳市	12	11	-0.0468405	0	-0.230409	0.111111	-0.230409	0.022931	0		211.458	3.71229	0	0	0	0	0	0	0	0			0
7	2012	零七股份	住宿业	H61	H	0	0	20.4871	0.624158	0.0150508	0.244734	0.107852	0.891048	0	2.19722	0.3333	0	10.9013	0.209491	17.4079	-3.96303	-0.893107	3.04452	3.21888	广东省	深圳市	12	11	-0.315841	0	1.19909	0.111111	1.19909	0.005614	1.38629	0.158949	107.581	4.08606	0	0	0	0	0	0	0	0	0.241978	0.220939	1.38629
7	2013	零七股份	住宿业	H61	H	0	0	20.304	0.462754	0.0579367	0.223639	0.125219	-0.314446	0	2.07944	0.375	0	10.8693	0.2583	17.4079	-3.97169	-0.912041	3.09104	3.2581	广东省	深圳市	12	11	0.293319	0	-0.040774	0.125	-0.040774	0.028639	1.38629	0.163336	148.719	4.47149	0	0	0	0	0	0	0	0	0.217026	0.209143	1.38629
7	2014	零七股份	住宿业	H61	H	0	0	20.339	0.474294	-0.0938754	0.202188	0.112947	-0.0758143	1	1.79176	0.5	0	0.0452	0.263264	13.4246	-4.0179	-0.897437	3.13549	3.29584	广东省	深圳市	12	11	0.0185023		0.051873	0	0.051873	-0.049025	0	0.196971	171.557	4.94589	0	0	0	0	0	0	0	0	0.19563	0.225275	0
7	2015	零七股份	住宿业	H61	H	0	0	19.9901	0.223847	0.0362311	0.095235	0.149913	-0.500442	0	2.07944	0.375	0	0	0.228512	15.1673	-3.99126	-0.864551	3.17805	3.3322	广东省	深圳市	12	11	0.494131	0	0.629452	0.125	0.629452	0.02756	0	0.230523	374.705	10.5003	0	0	0	0	0	0	0	0	0.17248	0.183651	0
7	2016	全新好	住宿业	H61	H	0	0	20.0584	0.149962	0.201385	0.095194	0.134249	-0.607318	0	2.19722	0.3333	0	0.0647	0.2898	13.5254	-4.04515	-0.774123	3.21888	3.3673	广东省	深圳市	12	11	-0.0469642	0	0.077343	0.111111	0.077343	0.158579	0	0.338359	436.407	10.5048	0	0	0	0	0	0	0	0	0.66478	0.818823	0
7	2018	全新好	房地产业	K70	K	0	0	20.1158	0.643431	-0.671167	0.19035	0.122003	0.0706243	1	2.19722	0.3333	0	0	0.3655	21.6483	-4.13648		3.29584	3.43399	广东省	深圳市	12	14	-0.0126199		-0.516206	0	-0.516206	-0.360192	0	0.0697698	2.94779	5.25349	0	0	0	0	0	0	0	0	0.0949534	0.156436	0
7	2019	全新好	房地产业	K70	K	0	0	20.0953	0.601261	0.109225	0.162765	0.112571	-0.00996612	0	1.60944	0.4	0	0	0.333	21.6483	-4.17247		3.3322	3.46574	广东省	深圳市	12	14	-0.0595817	0	0.17866	0	0.17866	0.041651	0	0.0726592	3.74473	6.14384	0	0	0	0	0	0	0	0	0.0778942	0.141495	0
7	2020	全新好	房地产业	K70	K		0	19.7137	0.813932	-0.876946	0.14829	0.126842	0.0743811	1	1.60944	0.4	0	0	0.324833	21.6483	-4.13107		3.3673	3.49651	广东省	深圳市	12	14	-0.00921822		-0.266316	0	-0.266316	-0.337652	0	0.0736345	41.5332	6.74352	0	0	0	0	0	0	0	0			0
7	2021	*ST 全新	房地产业	K70	K		1	19.884	0.736008	0.443755	0.195323	0.108165	2.95048	0	1.60944	0.4	0	0	0.3067	14.2539			3.4012	3.52636	广东省	深圳市	12	14	-0.112741	0	-0.126256	0	-0.126256	0.093396	0		84.4342	5.11974	0	0	0	0	0	0	0	0			0
7	2022	全新好	房地产业	K70	K		0	19.6853	0.711224	-0.0585071	0.132823	0.130917	0.238229	1	1.60944	0.4	0	0	0.326907	14.2539	-4.2045	-0.920921	3.43399	3.55535	广东省	深圳市	12	14	0.442786				0.277504	-0.017867	0	0.0856412	95.468	7.52879	0	0			0	0	0	0	0.095962	2.26672	0
8	2007	*ST 宝投	互联网和相关服务	I64	I	0	1	18.1861	0.07429	0.0232447	0.118134	0.0786759	-0.0435244	0	1.79176	0.5	0	0	0.3573	22.1897			2.77259	2.94444	广东省	深圳市	12	12	0.0936386	0	1.97602	0	1.97602	0.021271	0			8.46498	1	1	1	0	0	0	0	0			0
8	2008	ST 宝利来	互联网和相关服务	I64	I	0	1	18.1839	0.0627815	0.0101655	0.308782	0.0719209	0.154081	0	1.94591	0.4286	0	0	0.3293	22.1897			2.83321	2.99573	广东省	深圳市	12	12	0.00892472	0	-0.643836	0	-0.643836	0.009479	0			3.23853	1	1	1	0	0	0	0	0			0
8	2009	ST 宝利来	互联网和相关服务	I64	I	0	1	18.1901	0.0765887	0.00425686	0.119772	0.0217813	-0.117166	0	2.07944	0.5	0	0	0.3468	23.1476			2.89037	3.04452	广东省	深圳市	12	12	0.046621	0	1.77828	0	1.77828	0.003948	0		0.090291	8.34917	1	1	1	0	0	0	0	0			0
8	2010	ST 宝利来	批发业	F51	F	0	1	18.1714	0.0453193	0.012035	0.088043	0.0226429	0.0341148	0	1.79176	0.5	0	0	0.3181	23.1476			2.94444	3.09104	广东省	深圳市	12	9	-0.00540302	0	-0.025244	0	-0.025244	0.011407	0		37.1335	11.3581	0	0	0	0	0	0	0	0			0
8	2011	ST 宝利来	批发业	F51	F	0	1	18.1624	0.0437055	-0.00727704	0.14947	0.0195983	0.339574	1	1.79176	0.5	0	0	0.3086	23.1476			2.99573	3.13549	广东省	深圳市	12	9	-0.0133366		-0.417711	0	-0.417711	-0.006984	0		63.0404	6.69033	0	0	0	0	0	0	0	0			0
8	2012	ST 宝利来	住宿业	H61	H	0	1	20.2352	0.118931	0.127314	0.537635	0.594686	22.7096	0	1.79176	0.5	0	0	0.6633	62.7115			3.04452	3.17805	广东省	深圳市	12	11	0.141188	0	0.539455	0	0.539455	0.063746	0.693147		36.4108	1.86	0	0	0	0	0	0	0	0			0.693147
8	2013	宝利来	住宿业	H61	H	0	0	20.2559	0.100605	0.0412128	0.373229	0.536794	-0.081551	0	1.94591	0.4286	0	0	0.6623	62.7115	-3.92298	-0.901081	3.09104	3.21888	广东省	深圳市	12	11	0.10657	0	0.677539	0	0.677539	0.036318	0	0.163336	26.5995	2.67932	0	0	0	0	0	0	0	0	0.0436923	0.0395637	0
8	2014	宝利来	住宿业	H61	H	0	0	20.3288	0.112276	0.013368	0.185289	0.455509	0.00897721	0	1.94591	0.4286	0		0.577374	51.4804	-3.97611	-0.907548	3.13549	3.2581	广东省	深圳市	12	11	0.101922	0	1.45444	0	1.45444	0.011522	1.09861	0.196971	25.7226	5.39696	0	0	0	0	0	0	0	0	0.0334052	0.0331027	1.09861
8	2015	神州高铁	铁路、船舶、航空航天和其它运输设备制造业	C37	C3	0	0	22.0012	0.189809	0.108321	0.346336	0.119261	3.216	0	1.94591	0.4286	0	12.7967	0.425954	28.2176	-4.19162	-1.07766	3.17805	3.29584	北京市	北京市	4	5	-0.0201881	0	1.31974	0	1.31974	0.052909	1.94591	0.230523	375.187	2.88737	1	1	1	0	0	0	0	0	0.028033	0.0237569	1.94591
8	2016	神州高铁	铁路、船舶、航空航天和其它运输设备制造业	C37	C3	1	0	22.8265	0.246583	0.116852	0.434793	0.0223164	0.448569	0	1.94591	0.4286	0	8.9433	0.341211	12.4596	-4.22959	-1.0636	3.21888	3.3322	北京市	北京市	4	5	-0.00685084	0.052947	-0.208829	0	-0.208829	0.064758	2.30259	0.276958	566.058	2.29995	1	1	1	0	0	0	0	0	0.0236476	0.0197276	2.30259
8	2017	神州高铁	铁路、船舶、航空航天和其它运输设备制造业	C37	C3	1	0	23.0915	0.326949	0.13318	0.461561	0.0229524	0.242497	0	1.94591	0.4286	0	8.224	0.448061	12.4187	-4.25651		3.2581	3.3673	北京市	北京市	4	5	-0.00495949	0.158378	-0.059839	0	-0.059839	0.08331	2.48491	0.212983	604.895	2.16656	1	1	1	0	0	0	0	0	0.0865776	0.0892723	2.48491
8	2018	神州高铁	铁路、船舶、航空航天和其它运输设备制造业	C37	C3	1	0	23.0714	0.29251	0.0468602	0.764284	0.0294123	0.100376	0	2.19722	0.3333	0	7.3135	0.454654	20	-4.29772	-1.05717	3.29584	3.4012	北京市	北京市	4	5	-0.0564255	0.081336	-0.550445	0	-0.550445	0.032666	1.09861	0.21415	632.029	1.30841	1	1	1	0	0	0	0	1	0.13951	0.151461	1.09861
8	2019	神州高铁	铁路、船舶、航空航天和其它运输设备制造业	C37	C3	1	0	23.2119	0.370962	0.0610649	0.835044	0.0368488	0.255465	0	2.19722	0.3333	0	5.5356	0.435006	22.923	-4.32858	-1.0842	3.3322	3.43399	北京市	北京市	4	5	0.000441634	0.060793	-0.064363	0	-0.064363	0.037977	2.07944	0.171203	598.736	1.19754	1	1	1	0	0	0	0	1	0.0940438	0.108301	2.07944
8	2020	神州高铁	铁路、船舶、航空航天和其它运输设备制造业	C37	C3	1	0	23.2749	0.480167	-0.125232	0.97136	0.0351186	-0.404524	1	2.19722	0.3333	0	4.1319	0.427683	25.6192	-4.36393	-0.998494	3.3673	3.46574	北京市	北京市	4	5	0.0405384		-0.297935	0	-0.297935	-0.069531	1.09861	0.157396	901.179	1.02948	1	1	1	0	0	0	0	1	0.0910324	0.110945	1.09861
8	2021	神州高铁	铁路、船舶、航空航天和其它运输设备制造业	C37	C3	1	0	23.2393	0.568954	-0.229707	0.818197	0.0333342	0.155036	1	2.19722	0.3333	1	4.1381	0.416721	25.6192	-4.4066	-1.00056	3.4012	3.49651	北京市	北京市	4	5	0.0370591		0.15748	0.333333	0.15748	-0.111377	0	0.125007	736.144	1.2222	1	1	1	0	0	0	0	1	0.0690884	0.0829205	0
8	2022	神州高铁	铁路、船舶、航空航天和其它运输设备制造业	C37	C3	1	0	23.1435	0.601696	-0.172624	0.85835	0.0387388	-0.199499	1	2.19722	0.3333	1	4.1381	0.418155	25.6192	-4.45324	-1.00497	3.43399	3.52636	北京市	北京市	4	5	0.0509706				-0.217687	-0.075325	0	0.115707	815.516	1.16502	1	1			0	0	0	1	0.0879497	0.0981579	0
9	2007	S 深宝安A	综合	S90	S	1	1	22.4879	0.591281	0.152961	0.428921	0.143563	-0.217908	0	2.07944	0.375	1	0.0217	0.417727	11.6418	-3.83751	-0.955292	2.83321	2.89037	广东省	深圳市	12	22	-0.0167599	0	2.75887	0	2.75887	0.056781	0		611.048	2.33143	0	0	0	0	0	0	0	0	0.0887359	0.0642098	0
9	2008	中国宝安	综合	S90	S	1	0	22.5289	0.589999	0.111266	0.837801	0.147308	0.484346	0	2.07944	0.375	1	0.0258	0.235189	8.3371	-3.87707	-1.06785	2.89037	2.94444	广东省	深圳市	12	22	0.0687235	0.114767	-0.677886	0	-0.677886	0.044634	1.09861	0.0638113	505.338	1.1936	0	0	0	0	0	0	0	0	0.256981	0.180246	1.09861
9	2009	中国宝安	综合	S90	S	0	0	22.7384	0.602092	0.149136	0.479443	0.120552	0.130402	0	2.07944	0.375	1	0.0254	0.518276	8.4041	-3.9126	-1.07387	2.94444	2.99573	广东省	深圳市	12	22	0.0846784	0.093433	1.90324	0	1.90324	0.054465	1.38629	0.0524904	395.702	2.08575	0	0	0	0	0	0	0	0	0.240032	0.190142	1.38629
9	2010	中国宝安	综合	S90	S	0	0	23.0283	0.62953	0.13184	0.411486	0.0858064	-0.0160924	0	2.19722	0.3333	1	0.0173	0.549237	8.4367	-3.94018	-1.00268	2.99573	3.04452	广东省	深圳市	12	22	-0.0584907	0.049401	0.532361	0	0.532361	0.044051	1.94591	0.0590875	809.706	2.43022	0	0	0	0	0	0	0	0	0.217603	0.290893	1.94591
9	2011	中国宝安	综合	S90	S	0	0	23.1901	0.650402	0.0971234	0.605198	0.0838462	0.263767	0	2.19722	0.3333	1	0.0168	0.479731	11.9568	-3.9701	-0.99876	3.04452	3.09104	广东省	深圳市	12	22	-0.0702688	0	-0.349385	0	-0.349385	0.03228	1.60944	0.0617002	839.39	1.65235	0	0	0	0	0	0	0	0	0.193545	0.234132	1.60944
9	2012	中国宝安	综合	S90	S	0	0	23.3013	0.643669	0.0697335	0.730691	0.0889448	-0.0100031	0	2.07944	0.375	1	0.0151	0.363632	12.3429	-4.00188	-1.08196	3.09104	3.13549	广东省	深圳市	12	22	0.026628	0.106484	-0.192661	0	-0.192661	0.023331	0	0.0683158	836.719	1.36857	0	0	0	0	0	0	0	0	0.194528	0.24061	0
9	2013	中国宝安	综合	S90	S	0	0	23.3342	0.628798	0.0911446	0.669132	0.116107	0.0324092	0	2.07944	0.375	1	0.0151	0.331002	12.3429	-4.03924	-1.06567	3.13549	3.17805	广东省	深圳市	12	22	0.00590807	0.084725	0.238129	0	0.238129	0.03263	0.693147	0.0983653	845.525	1.49447	0	0	0	0	0	0	0	0	0.154698	0.176226	0.693147
9	2014	中国宝安	综合	S90	S	0	0	23.4128	0.628934	0.089865	0.514714	0.112365	0.0376539	0	1.94591	0.4286	1	0.0151	0.289325	12.3429	-4.07256	-1.1012	3.17805	3.21888	广东省	深圳市	12	22	0.0322322	0.063707	0.64885	0	0.64885	0.032091	1.09861	0.0947014	830.904	1.94283	0	0	0	0	0	0	0	0	0.179444	0.223544	1.09861
9	2015	中国宝安	综合	S90	S	0	0	23.6199	0.638202	0.160746	0.46762	0.12435	0.128465	0	1.94591	0.4286	1	0.0842	0.243285	11.9113	-4.09241	-1.10914	3.21888	3.2581	广东省	深圳市	12	22	0.000694846	0.115382	0.389233	0	0.389233	0.053324	0.693147	0.0823318	775.096	2.13849	0	0	0	0	0	0	0	0	0.124359	0.123241	0.693147
9	2016	中国宝安	综合	S90	S	0	0	23.797	0.623791	0.0571178	0.608019	0.138208	0.317839	0	2.19722	0.3333	1	0.1022	0.204071	11.9113	-4.11226	-1.10447	3.2581	3.29584	广东省	深圳市	12	22	-0.000562443	0.102476	-0.217461	0.222222	-0.217461	0.0194	0	0.271588	722.837	1.64468	0	0	0	0	0	0	0	0	0.149571	0.188378	0
9	2017	中国宝安	综合	S90	S	0	0	24.0231	0.633121	0.0357562	0.830901	0.137033	0.0954126	0	2.19722	0.3333	1	0.1232	0.208266	11.9113	-4.12261	-1.10266	3.29584	3.3322	广东省	深圳市	12	22	0.0144196	0.132985	-0.300474	0.222222	-0.300474	0.011924	0	0.0987476	816.272	1.20351	0	0	0	0	0	0	0	0	0.146718	0.207399	0
9	2018	中国宝安	综合	S90	S	0	0	24.1194	0.649896	0.0652143	1.04081	0.140172	0.668047	0	2.19722	0.3333	1	0.1232	0.219795	11.9113	-4.14864	-1.12661	3.3322	3.3673	广东省	深圳市	12	22	0.0912181	0.064635	-0.401517	0.222222	-0.401517	0.022281	0	0.119289	561.679	0.960785	0	0	0	0	0	0	0	0	0.0861445	0.123515	0
9	2019	中国宝安	综合	S90	S	1	0	24.1314	0.645559	0.0672891	0.853494	0.154364	0.0199035	0	2.07944	0.375	1	0.1232	0.229805	11.9113	-4.18685	-1.10471	3.3673	3.4012	广东省	深圳市	12	22	0.0442812	0.072464	0.729817	0.25	0.729817	0.023564	0.693147	0.127035	489.658	1.17165	0	0	0	0	0	0	0	0	0.0979972	0.145376	0.693147
9	2020	中国宝安	综合	S90	S		0	24.1845	0.584217	0.0891569	0.83908	0.144388	-0.113391	0	2.19722	0.3333	1	0.1473	0.277184	9.9727	-4.21876	-1.13245	3.4012	3.43399	广东省	深圳市	12	22	0.0205653	0.072464	0.219523	0.111111	0.219523	0.033519	0.693147	0.142657	515.738	1.19178	0	0	0	0	0	0	0	0	0.108344	0.174853	0.693147
9	2021	中国宝安	综合	S90	S		0	24.3362	0.577624	0.121721	0.634813	0.132939	0.656944	0	2.07944	0.375	1	0.1473	0.417219	13.6359	-4.2343	-1.12306	3.43399	3.46574	广东省	深圳市	12	22	-0.00753301	0	0.918481	0.125	0.918481	0.04745	1.38629	0.217703	365.923	1.57527	0	0	0	0	0	0	0	0	0.15001	0.230934	1.38629
9	2022	中国宝安	综合	S90	S		0	24.6801	0.639676	0.143067	0.810742	0.150556	0.822934	0	2.07944	0.375	1	0.1473	0.458095	15.1933	-4.21151	-1.08013	3.46574	3.49651	广东省	深圳市	12	22	0.00555475	0.036577			-0.160176	0.047196	0	0.32435	246.429	1.23344	0	0			0	0	0	0	0.165259	0.22235	0
10	2008	SST 华新	零售业	F52	F	0	1	19.1243	0.646314	0.178833	0.389445	0.166448	-0.073766	0	2.63906	0.3571	0	0	0.5376	24.0741			2.63906	3.04452	广东省	深圳市	12	9	-0.031205	0	-0.667954	0.285714	-0.667954	0.090773	0		496.327	2.56776	0	0	0	0	0	0	0	0			0
10	2009	SST 华新	零售业	F52	F	0	1	19.2616	0.638654	0.124053	0.232493	0.144614	0.221573	0	2.3979	0.3636	1	0	0.5368	24.0741			2.70805	3.09104	广东省	深圳市	12	9	0.0493861	0	1.29845	0.181818	1.29845	0.041536	0		423.068	4.30121	0	0	0	0	0	0	0	0			0
10	2012	SST 华新	专用设备制造业	C35	C3	0	1	19.2952	0.602239	0.0379963	0.163835	0.149445	0.0223289	0	2.3979	0.3636	0	0	0.5251	24.0741			2.89037	3.21888	北京市	北京市	4	5	-0.00918454	0	0.278196	0.181818	0.278196	0.014986	0		395.5	6.1037	1	0	1	0	0	0	0	0			0
10	2013	深华新	专用设备制造业	C35	C3	0	0	20.7507	0.358152	0.0100939	0.366609	0.0424896	0.925853	0	2.3979	0.3636	0	0	0.53475	29.9896	-4.04307	-0.933706	2.94444	3.2581	北京市	北京市	4	5	0.00412459	0	0.640641	0.272727	0.640641	0.003708	0	0.0425093	579.169	2.7277	1	0	1	0	0	0	0	0	0.119085	0.083494	0
10	2014	深华新	专用设备制造业	C35	C3	0	0	20.5054	0.314128	-0.124362	0.257874	0.0598226	-0.364488	1	2.30259	0.4	0	0	0.4863	29.9896	-4.046	-0.86661	2.99573	3.29584	北京市	北京市	4	5	-0.15007		-0.035202	0.4	-0.035202	-0.093654	0	0.0352574	384.83	3.87786	1	0	1	0	0	0	0	0	0.185513	0.14002	0
10	2015	深华新	土木工程建筑业	E48	E	0	0	22.3646	0.579577	0.0146766	0.629349	0.0110846	3.1571	0	2.30259	0.4	0	0	0.462294	21.5111	-4.23794	-1.07866	3.04452	3.3322	北京市	北京市	4	8	-0.075167	0	0.364865	0.4	0.364865	0.003869	0	0.02817	844.738	1.58894	0	0	0	0	0	0	0	0	0.30875	0.167883	0
10	2016	美丽生态	土木工程建筑业	E48	E	0	0	22.3029	0.544721	0.0177791	0.704309	0.0143739	0.100431	0	2.3979	0.3636	0	0.2294	0.434466	21.5111	-4.27767	-0.972104	3.09104	3.3673	广东省	深圳市	12	8	-0.0166917	0	-0.238614	0.272727	-0.238614	0.008022	1.09861	0.132313	999.944	1.41983	0	0	0	0	0	0	0	0	0.258377	0.120488	1.09861
10	2017	美丽生态	土木工程建筑业	E48	E	0	0	21.8563	0.620116	-0.619619	0.598985	0.0202226	-0.280622	1	2.3979	0.3636	0	0.2294	0.398568	21.5111	-4.30593	-0.956929	3.13549	3.4012	广东省	深圳市	12	8	0.181686		-0.295189	0.272727	-0.295189	-0.33815	0	0.13164	1095.75	1.66949	0	0	0	0	0	0	0	0	0.190827	0.0840099	0
10	2018	美丽生态	土木工程建筑业	E48	E	0	0	21.9091	0.819505	-0.820729	0.711696	0.0217	-0.544245	1	2.30259	0.4	0	0	0.426086	13.5078	-4.34821	-0.926376	3.17805	3.43399	广东省	深圳市	12	8	-0.0728419		-0.398524	0.3	-0.398524	-0.221953	0	0.127222	2486.87	1.40509	0	0	0	0	0	0	0	0	0.511048	0.220724	0
10	2019	*ST 美丽	土木工程建筑业	E48	E	0	1	22.1799	0.824373	0.187614	0.768153	0.0102739	4.48064	0	2.3979	0.3636	0	0	0.45123	14.5655			3.21888	3.46574	广东省	深圳市	12	8	0.00703002	0	0.042945	0.363636	0.042945	0.029389	0		681.839	1.30182	0	0	0	0	0	0	0	0			0
10	2020	美丽生态	土木工程建筑业	E48	E	0	0	21.9879	0.769527	0.0972664	0.699459	0.00644425	-0.255949	0	2.3979	0.3636	0	0	0.432887	14.5655	-4.43117		3.2581	3.49651	广东省	深圳市	12	8	-0.101871	0	0.15	0.363636	0.15	0.021558	0	0.13035	567.172	1.42968	0	0	0	0	0	0	0	0	0.929033	0.793528	0
10	2021	美丽生态	土木工程建筑业	E48	E	0	0	22.2466	0.812883	0.0468714	0.763391	0.0040145	0.247323	0	2.3979	0.3636	0	0	0.415677	14.5655	-4.47713	-0.964284	3.29584	3.52636	广东省	深圳市	12	8	-0.0120536	0	-0.035806	0.272727	-0.035806	0.008555	0	0.121829	608.465	1.30994	0	0	0	0	0	0	0	0	1.01105	0.840323	0
10	2022	美丽生态	土木工程建筑业	E48	E	0	0	22.0105	0.752552	-0.782503	0.704982	0.00382294	-0.651061	1	1.60944	0.4	0	0	0.546006	33.8393	-4.51192	-0.921966	3.3322	3.55535	广东省	深圳市	12	8	-0.168154				-0.005305	-0.189522	0	0.109293	1181.7	1.41848	0	0			0	0	0	0	0.615681	0.327764	0
11	2007	S 深物业A	综合	S90	S	1	1	21.3573	0.699376	-0.0475916	0.590299	0.0597355	0.0674356	1	2.19722	0.3333	0	0.0009	0.739694	59.7542	-4.07252	-0.913163	2.77259	3.21888	广东省	深圳市	12	22	-0.0644839		1.22105	0.111111	1.22105	-0.014524	0		1434.24	1.69406	0	0	0	0	0	0	0	1	0.225242	0.329887	0
11	2008	S*ST 物业	综合	S90	S	1	1	21.4704	0.729266	0.0172793	0.882314	0.0492759	0.872351	0	2.19722	0.3333	0	0.0009	0.7187	59.7542			2.83321	3.2581	广东省	深圳市	12	22	-0.0112291	0	-0.692733	0.111111	-0.692733	0.004659	0		1283.8	1.13338	0	0	0	0	0	0	0	1			0
11	2009	深物业A	综合	S90	S	1	0	21.7651	0.766335	0.157134	0.641209	0.0271611	0.355917	0	2.19722	0.3333	0	0.0009	0.65194	54.2231	-4.18142	-1.0583	2.89037	3.29584	广东省	深圳市	12	22	0.268009	0.068861	3.20533	0.111111	3.20533	0.034199	0	0.0524904	1090.18	1.55956	0	0	0	0	0	0	0	1	0.113972	0.0395355	0
11	2010	深物业A	房地产业	K70	K	1	0	21.7925	0.699635	0.227662	0.761642	0.0268126	0.174845	0	2.07944	0.375	0	0.0009	0.65274	54.2231	-4.22285	-0.930913	2.94444	3.3322	广东省	深圳市	12	14	-0.034936	0	-0.361085	0.125	-0.361085	0.060069	0	0.0590875	879.176	1.31295	0	0	0	0	0	0	0	1	0.0220648	0.0119601	0
11	2011	深物业A	房地产业	K70	K	1	0	21.9759	0.676791	0.256671	0.836578	0.0185768	0.418244	0	2.19722	0.3333	0	0	0.65454	54.3148	-4.27075	-0.952332	2.99573	3.3673	广东省	深圳市	12	14	-0.103288	0	-0.096632	0.111111	-0.096632	0.073569	0.693147	0.0600747	1194.57	1.19535	0	0	0	0	0	0	0	1	0.138968	0.135276	0.693147
11	2012	深物业A	房地产业	K70	K	1	0	22.0972	0.619304	0.284482	0.831157	0.0199512	0.321415	0	2.19722	0.3333	0	0	0.652327	54.328	-4.31439	-0.973526	3.04452	3.4012	广东省	深圳市	12	14	0.203942	0	0.165316	0.111111	0.165316	0.094875	0.693147	0.0665192	1004.18	1.20314	0	0	0	0	0	0	0	1	0.110689	0.105703	0.693147
11	2013	深物业A	房地产业	K70	K	1	0	22.0774	0.534334	0.181905	0.797321	0.0194413	-0.130055	0	2.19722	0.3333	0	0	0.646827	54.3301	-4.35388	-1.00322	3.09104	3.43399	广东省	深圳市	12	14	0.0285095	0.495262	0.086231	0.111111	0.086231	0.077671	0.693147	0.0653913	1034.76	1.2542	0	0	0	0	0	0	0	1	0.128309	0.129935	0.693147
11	2014	深物业A	房地产业	K70	K	1	0	22.0799	0.465632	0.215275	0.755345	0.0164987	-0.216632	0	2.19722	0.3333	0	0	0.645295	54.3301	-4.39395	-1.01	3.13549	3.46574	广东省	深圳市	12	14	-0.00376667	0.31405	0.327072	0.111111	0.327072	0.107512	0	0.0655088	1637.03	1.3239	0	0	0	0	0	0	0	1	0.122874	0.158379	0
11	2015	深物业A	房地产业	K70	K	1	0	22.2003	0.520347	0.0751076	0.669504	0.0196197	-0.150603	0	2.19722	0.3333	0	0	0.643081	54.3301	-4.43649	-0.984303	3.17805	3.49651	广东省	深圳市	12	14	0.070727	0.304032	0.471215	0.111111	0.471215	0.035806	0	0.0813374	1401.13	1.49364	0	0	0	0	0	0	0	1	0.110521	0.135938	0
11	2016	深物业A	房地产业	K70	K	1	0	22.6185	0.637636	0.157293	0.703487	0.0111103	0.911239	0	2.19722	0.3333	0	0	0.643713	54.3301	-4.47562	-1.08972	3.21888	3.52636	广东省	深圳市	12	14	0.338431	0.302308	0.298388	0.111111	0.298388	0.053327	0	0.0687646	1090.21	1.42149	0	0	0	0	0	0	0	1	0.106466	0.0808431	0
11	2017	深物业A	房地产业	K70	K	1	0	22.4084	0.458117	0.233588	0.704853	0.00544133	0.410589	0	2.07944	0.375	0	0	0.643711	54.3301	-4.51794		3.2581	3.55535	广东省	深圳市	12	14	-0.0642033	0.287005	-0.094538	0.125	-0.094538	0.115506	0	0.0692268	420.772	1.41874	0	0	0	0	0	0	0	1	0.0866336	0.0642212	0
11	2018	深物业A	房地产业	K70	K	1	0	22.4846	0.425931	0.189235	0.915818	0.00560334	-0.0404346	0	2.19722	0.3333	0	0	0.642862	63.8242	-4.55753	-1.0462	3.29584	3.58352	广东省	深圳市	12	14	0.193051	0.301679	-0.438429	0.111111	-0.438429	0.101828	0	0.0697698	336.382	1.09192	0	0	0	0	0	0	0	1	0.125963	0.116128	0
11	2019	深物业A	房地产业	K70	K	1	0	23.1003	0.696768	0.224624	0.842691	0.00868488	0.421359	0	2.19722	0.3333	0	0	0.642745	63.8242	-4.57598	-1.07644	3.3322	3.61092	广东省	深圳市	12	14	0.0872398	0.289104	0.05491	0.111111	0.05491	0.068891	0	0.0726592	1270.97	1.18667	0	0	0	0	0	0	0	1	0.114781	0.103346	0
11	2020	深物业A	房地产业	K70	K	1	0	23.2253	0.690259	0.20754	0.805802	0.00952163	0.0360214	0	2.19722	0.3333	0	0	0.635799	56.9571	-4.60762	-1.07062	3.3673	3.63759	广东省	深圳市	12	14	0.0315791	0.334116	0.346152	0.111111	0.346152	0.05991	0	0.0736345	1418.89	1.241	0	0	0	0	0	0	0	1	0.135417	0.134265	0
11	2021	深物业A	房地产业	K70	K	1	0	23.403	0.689266	0.237424	0.881525	0.00741751	0.0944336	0	2.19722	0.3333	0	0	0.620519	50.5747	-4.63342	-1.07197	3.4012	3.66356	广东省	深圳市	12	14	-0.124354	0.410704	-0.008333	0.222222	-0.008333	0.06767	0	0.080354	2255.79	1.1344	0	0	0	0	0	0	0	1	0.134134	0.192115	0
11	2022	深物业A	房地产业	K70	K	1	0	23.4833	0.717169	0.117633	0.887525	0.00523694	-0.174377	0	2.30259	0.3	0	0	0.610245	50.5747	-4.66612	-1.02917	3.43399	3.68888	广东省	深圳市	12	14	0.0066602	0.406446			0.051866	0.033502	0	0.0856412	2065.81	1.12673	0	0	0	0	0	0	0	1	0.0979852	0.165705	0
12	2007	南玻A	非金属矿物制品业	C30	C3	0	0	22.8578	0.493006	0.156996	0.474099	0.612648	0.418879	0	2.19722	0.3333	1	0.014	0.567428	6.7426	-4.06836	-1.04662	2.77259	3.17805	广东省	深圳市	12	5	0.130406	0.314135	0.99127	0	0.99127	0.067107	1.94591	0.0895544	68.1295	2.10927	0	0	0	1	1	0	1	1	0.092898	0.0636522	1.94591
12	2008	南玻A	非金属矿物制品业	C30	C3	0	0	23.0628	0.536142	0.109958	0.824371	0.534249	0.0203949	0	2.19722	0.3333	1	0.9754	0.553136	6.4667	-4.09822	-1.06388	2.83321	3.21888	广东省	深圳市	12	5	0.0992874	0.247306	-0.597247	0	-0.597247	0.04821	2.99573	0.0950131	60.071	1.21305	0	0	0	1	1	0	1	1	0.222485	0.153193	2.99573
12	2009	南玻A	非金属矿物制品业	C30	C3	0	0	23.1133	0.485852	0.17548	0.522978	0.73807	0.235347	0	2.19722	0.3333	0	0.7797	0.541144	6.5373	-4.13517	-1.09642	2.89037	3.2581	广东省	深圳市	12	5	0.153045	0.468296	1.31987	0	1.31987	0.083806	3.3673	0.080584	59.3535	1.91213	0	0	0	1	1	0	1	1	0.10747	0.0799561	3.3673
12	2010	南玻A	非金属矿物制品业	C30	C3	1	0	23.2466	0.457945	0.258193	0.326482	0.708193	0.466906	0	2.19722	0.3333	0	0.6509	0.465288	3.6919	-4.16606	-1.06351	2.94444	3.29584	广东省	深圳市	12	5	0.189766	0.455148	0.742646	0	0.742646	0.128068	3.52636	0.0788857	46.762	3.06295	0	0	0	1	1	0	1	0	0.269845	0.233049	3.52636
12	2011	南玻A	非金属矿物制品业	C30	C3	1	0	23.4499	0.521906	0.190189	0.665608	0.617201	0.0680261	0	2.19722	0.3333	1	0.6574	0.211805	3.6211	-4.18922	-1.07881	2.99573	3.3322	广东省	深圳市	12	5	0.110496	0.279362	-0.531162	0	-0.531162	0.087526	3.43399	0.0779832	44.8213	1.50239	0	0	0	1	1	0	1	0	0.311676	0.266032	3.43399
12	2012	南玻A	非金属矿物制品业	C30	C3	1	0	23.386	0.493004	0.0507484	0.678205	0.656986	-0.154324	0	2.19722	0.3333	1	0.5853	0.268433	3.622	-4.23489	-1.09017	3.04452	3.3673	广东省	深圳市	12	5	0.120384	0.841792	-0.071412	0	-0.071412	0.025796	3.09104	0.0817828	39.5849	1.47448	0	0	0	1	1	0	1	0	0.0933334	0.0815354	3.09104
12	2013	南玻A	非金属矿物制品业	C30	C3	1	0	23.4366	0.442868	0.206931	0.716099	0.529213	0.105719	0	2.19722	0.3333	0	0.6239	0.220535	3.622	-4.27044	-1.0919	3.09104	3.4012	广东省	深圳市	12	5	0.112665	0.384034	-0.000352	0	-0.000352	0.107516	3.2581	0.0739678	31.5639	1.39645	0	0	0	1	1	0	1	0	0.061435	0.0594822	3.2581
12	2014	南玻A	非金属矿物制品业	C30	C3	1	0	23.4501	0.442985	0.100984	0.700013	0.644522	-0.0891274	0	2.19722	0.3333	0	0.6463	0.156545	3.622	-4.3092	-1.09075	3.13549	3.43399	广东省	深圳市	12	5	0.0920062	1.215	0.137579	0.111111	0.137579	0.055877	2.63906	0.0717108	43.277	1.42854	0	0	0	1	1	0	1	0	0.145214	0.145488	2.63906
12	2015	南玻A	非金属矿物制品业	C30	C3	0	0	23.4742	0.511696	0.0677925	0.521317	0.651438	0.0548494	0	1.60944	0.6	0	0.5576	0.317662	11.0803	-4.34697	-1.09907	3.17805	3.46574	广东省	深圳市	12	5	0.0697975	1.13669	0.5528	0.2	0.5528	0.034983	2.19722	0.064917	44.2079	1.91822	0	0	0	1	1	0	1	0	0.0914954	0.0984132	2.19722
12	2016	南玻A	非金属矿物制品业	C30	C3	0	0	23.5651	0.525907	0.101964	0.61301	0.668227	0.207673	0	1.94591	0.4286	1	0	0.328265	15.4479	-4.37811	-1.09842	3.21888	3.49651	广东省	深圳市	12	5	0.130686	0.258054	-0.126612	0.428571	-0.126612	0.046902	2.48491	0.0637006	52.2595	1.63129	0	0	0	1	1	0	1	0	0.160659	0.175839	2.48491
12	2017	南玻A	非金属矿物制品业	C30	C3	0	0	23.6955	0.55057	0.0980123	0.713248	0.590774	0.212313	0	2.19722	0.3333	0	0.4243	0.297774	14.8415	-4.40414	-1.09589	3.2581	3.52636	广东省	深圳市	12	5	0.126104	0.149894	-0.13463	0.333333	-0.13463	0.042418	1.38629	0.0616971	51.8826	1.40204	0	0	0	1	1	0	1	0	0.098494	0.0897714	1.38629
12	2018	南玻A	非金属矿物制品业	C30	C3	0	0	23.6737	0.505634	0.0518083	0.995812	0.519552	-0.0247659	0	2.07944	0.375	0	0.6029	0.307765	14.8078	-4.44658	-1.09191	3.29584	3.55535	广东省	深圳市	12	5	0.111455	0.303179	-0.452184	0.375	-0.452184	0.024705	1.38629	0.0811164	47.3489	1.00421	0	0	0	1	1	0	1	0	0.126006	0.132849	1.38629
12	2019	南玻A	非金属矿物制品业	C30	C3	0	0	23.6248	0.457957	0.0580286	0.878067	0.537493	-0.0130005	0	2.07944	0.375	0	0.3327	0.322379	15.0051	-4.4919	-1.10363	3.3322	3.58352	广东省	深圳市	12	5	0.130707	0.388074	0.396044	0.5	0.396044	0.03079	1.38629	0.0904196	60.9362	1.13887	0	0	0	1	1	0	1	0	0.133644	0.155794	1.38629
12	2020	南玻A	非金属矿物制品业	C30	C3	0	0	23.6071	0.406367	0.0792856	0.729036	0.511418	0.0190245	0	2.19722	0.3333	0	0.1924	0.335149	15.1883	-4.53377	-1.09928	3.3673	3.61092	广东省	深圳市	12	5	0.152694	0.378186	0.494096	0.333333	0.494096	0.045404	1.38629	0.0895146	63.4492	1.37167	0	0	0	1	1	0	1	0	0.30823	0.329688	1.38629
12	2021	南玻A	非金属矿物制品业	C30	C3	0	0	23.716	0.404872	0.138887	0.652884	0.429628	0.277173	0	2.19722	0.3333	0	0.1528	0.428889	15.1883	-4.56182	-1.10082	3.4012	3.63759	广东省	深圳市	12	5	0.195698	0.393364	0.359371	0.333333	0.359371	0.0783	2.48491	0.0764615	64.6786	1.53167	0	0	0	1	1	0	1	0	0.23141	0.250224	2.48491
12	2022	南玻A	非金属矿物制品业	C30	C3	0	0	23.9777	0.483645	0.161903	0.904458	0.434035	0.115171	0	2.07944	0.375	0	0.0887	0.303782	15.1883	-4.56893	-1.05265	3.43399	3.66356	广东省	深圳市	12	5	0.0755529	0.225412			-0.306488	0.078883	2.48491	0.0616109	87.4957	1.10564	0	0			1	0	1	0	0.2759	0.268573	2.48491
14	2008	沙河股份	房地产业	K70	K	1	0	21.2344	0.743529	0.109833	0.683694	0.0207119	0.678886	0	2.3979	0.3636	0	0.0008	0.555106	32.0227	-3.74101	-0.993604	2.83321	2.83321	广东省	深圳市	12	14	-0.0572416	0.13863	-0.425777	0	-0.425777	0.026181	0	0.0895763	3770.01	1.46264	0	0	0	0	0	0	0	1	1.02818	0.889783	0
14	2009	沙河股份	房地产业	K70	K	1	0	21.2783	0.719721	0.181623	0.397691	0.0186456	1.22309	0	2.19722	0.4444	0	0.0006	0.904954	32.0227	-3.78526	-1.03075	2.89037	2.89037	广东省	深圳市	12	14	0.245638	0.072759	1.10984	0	1.10984	0.047744	1.09861	0.0791859	1217.34	2.51452	0	0	0	0	0	0	0	1	1.01432	0.855354	1.09861
14	2010	沙河股份	房地产业	K70	K	1	0	21.1868	0.647874	0.148121	0.551304	0.0192048	0.0595163	0	2.19722	0.4444	0	0.0005	0.755284	32.0227	-3.8162	-0.966828	2.94444	2.94444	广东省	深圳市	12	14	0.0423921	0.090955	-0.405711	0	-0.405711	0.048823	0.693147	0.0530121	911.158	1.81388	0	0	0	0	0	0	0	1	1.05318	0.910645	0.693147
14	2011	沙河股份	房地产业	K70	K	1	0	21.3096	0.663812	0.111051	0.823913	0.0159309	-0.456148	0	2.19722	0.3333	0	0	0.414482	32.0227	-3.8682	-0.944141	2.99573	2.99573	广东省	深圳市	12	14	-0.145974	0.062416	-0.464531	0	-0.464531	0.035961	0.693147	0.0600747	2721.63	1.21372	0	0	0	0	0	0	0	1	0.989558	0.91202	0.693147
14	2012	沙河股份	房地产业	K70	K	1	0	21.4266	0.686526	0.0536116	0.652283	0.0132673	0.0537014	0	2.19722	0.3333	0	0	0.3947	32.0227	-3.91844	-0.980799	3.04452	3.04452	广东省	深圳市	12	14	0.0457373	0.152001	0.735233	0	0.735233	0.016419	0	0.0665192	2427.34	1.53308	0	0	0	0	0	0	0	1	1.1761	0.879553	0
14	2013	沙河股份	房地产业	K70	K	1	0	21.3613	0.649425	0.0542948	0.573781	0.014854	0.338565	0	2.19722	0.3333	0	0	0.4168	32.0227	-3.95287	-0.983283	3.09104	3.09104	广东省	深圳市	12	14	0.0392027	0.085935	0.213338	0	0.213338	0.018602	0	0.0653913	1563.07	1.74282	0	0	0	0	0	0	0	1	1.15517	0.907731	0
14	2014	沙河股份	房地产业	K70	K	1	0	21.5283	0.676601	0.0905377	0.520545	0.0100842	-0.0924461	0	2.19722	0.3333	0	0	0.320778	32.0227	-4.00638	-0.971332	3.13549	3.13549	广东省	深圳市	12	14	-0.143933	0.061042	0.347308	0	0.347308	0.028069	0	0.0655088	2659.61	1.92106	0	0	0	0	0	0	0	1	1.16566	0.914111	0
14	2015	沙河股份	房地产业	K70	K	1	0	21.4982	0.643892	0.0713907	0.361845	0.00947291	-0.192651	0	2.19722	0.3333	0	0.0011	0.490078	32.0227	-4.04413	-0.941343	3.17805	3.17805	广东省	深圳市	12	14	0.0183802	0.13973	0.653885	0	0.653885	0.024607	0	0.0813374	2790.32	2.76362	0	0	0	0	0	0	0	1	1.05185	0.857411	0
14	2016	沙河股份	房地产业	K70	K	1	0	21.3512	0.575952	0.0371448	0.355382	0.0106344	0.502267	0	2.19722	0.3333	0	0.0011	0.527178	32.8717	-4.07198	-1.00672	3.21888	3.21888	广东省	深圳市	12	14	0.237114	0.103926	-0.086584	0	-0.086584	0.015537	0	0.0687646	1035.36	2.81387	0	0	0	0	0	0	0	1	0.919762	0.865718	0
14	2017	沙河股份	房地产业	K70	K	1	0	21.1474	0.476437	0.0137806	0.526536	0.0117288	-0.173363	0	2.19722	0.3333	0	0	0.416922	34.0167	-4.09207	-1.00298	3.2581	3.2581	广东省	深圳市	12	14	0.274311	0.183565	-0.481055	0	-0.481055	0.00719	0	0.0692268	982.021	1.8992	0	0	0	0	0	0	0	1	1.18367	0.851523	0
14	2018	沙河股份	房地产业	K70	K	1	0	21.3742	0.504366	0.176556	0.674889	0.00805614	-0.302474	0	2.19722	0.3333	0	0	0.3556	34.0167	-4.154	-0.964284	3.29584	3.29584	广东省	深圳市	12	14	-0.0616091	0.086153	-0.137652	0	-0.137652	0.080596	0	0.0697698	2179.17	1.48172	0	0	0	0	0	0	0	1	1.1408	0.84706	0
14	2019	沙河股份	房地产业	K70	K	1	0	21.4025	0.515342	0.0337132	0.681461	0.00717518	0.224095	0	2.19722	0.3333	0	0	0.345917	34.0167	-4.19643	-0.992249	3.3322	3.3322	广东省	深圳市	12	14	0.0164713	0.069052	0.009085	0	0.009085	0.016291	0	0.0726592	1717.49	1.46744	0	0	0	0	0	0	0	1	1.06999	0.869914	0
14	2020	沙河股份	房地产业	K70	K	1	0	21.6127	0.608096	0.00956664	0.772591	0.0104487	-0.208761	0	2.19722	0.3333	0	0	0.340709	34.0167	-4.25229	-1.00306	3.3673	3.3673	广东省	深圳市	12	14	0.106485	0.17665	-0.109571	0.111111	-0.109571	0.003753	0	0.0736345	2940.29	1.29435	0	0	0	0	0	0	0	1	1.72621	0.861354	0
14	2021	沙河股份	房地产业	K70	K	1	0	21.655	0.608645	0.0503133	0.807843	0.00970559	0.851127	0	2.07944	0.375	0	0	0.344376	34.0167	-4.29503	-1.03435	3.4012	3.4012	广东省	深圳市	12	14	-0.0285489	0.205866	-0.042508	0.375	-0.042508	0.019296	0	0.080354	1626.7	1.23786	0	0	0	0	0	0	0	1	1.62919	0.795348	0
14	2022	沙河股份	房地产业	K70	K	1	0	21.8188	0.59228	0.224176	0.705718	0.00763763	0.189899	0	2.19722	0.3333	0	0	0.353635	34.0167	-4.34416	-0.983711	3.43399	3.43399	广东省	深圳市	12	14	0.11786	0.117097			0.551008	0.08294	0	0.0856412	1538.42	1.417	0	0	0	0	0	0	0	1	1.76096	1.03468	0
16	2007	深康佳A	计算机、通信和其他电子设备制造业	C39	C3	1	0	22.9509	0.591938	0.0583878	0.951563	0.139217	-0.0384851	0	1.94591	0.4286	1	0.0007	0.361563	8.7033	-4.2242	-0.965072	2.77259	3.3322	广东省	深圳市	12	5	0.0324657	0	1.15828	0.285714	1.15828	0.023069	0.693147	0.0555853	140.453	1.0509	1	1	1	0	0	0	0	1	0.566205	0.541932	0.693147
16	2008	深康佳A	计算机、通信和其他电子设备制造业	C39	C3	1	0	23.0794	0.617391	0.0710239	1.08906	0.127408	0.00297589	0	1.94591	0.4286	1	0.0005	0.341928	16.6775	-4.25724	-1.06041	2.83321	3.3673	广东省	深圳市	12	5	0.0343729	0.216701	-0.290541	0.428571	-0.290541	0.026331	2.30259	0.0623731	135.749	0.918219	1	1	1	0	0	0	0	1	0.593827	0.584677	2.30259
16	2009	深康佳A	计算机、通信和其他电子设备制造业	C39	C3	1	0	23.331	0.697358	0.0362001	0.842261	0.105665	0.0863348	0	1.94591	0.4286	0	0.0005	0.543327	19	-4.2795	-1.09058	2.89037	3.4012	广东省	深圳市	12	5	0.0216761	0.081688	1.46488	0.428571	1.46488	0.010863	2.63906	0.069237	157.201	1.18728	1	1	1	0	0	0	0	1	0.643094	0.641541	2.63906
16	2010	深康佳A	计算机、通信和其他电子设备制造业	C39	C3	1	0	23.5246	0.743477	0.024294	0.977225	0.0903855	0.290551	0	1.94591	0.4286	0	0.0005	0.297659	19	-4.30214	-1.05379	2.94444	3.43399	广东省	深圳市	12	5	-0.026283	0.118982	-0.37972	0.285714	-0.37972	0.006145	2.07944	0.0687099	136.151	1.02331	1	1	1	0	0	0	0	1	0.618897	0.62906	2.07944
16	2011	深康佳A	计算机、通信和其他电子设备制造业	C39	C3	1	0	23.551	0.749408	0.00571565	1.0676	0.105241	-0.052236	0	1.94591	0.4286	0	0	0.299517	19	-4.33953	-1.06505	2.99573	3.46574	广东省	深圳市	12	5	-0.0810629	0.497934	-0.334666	0.285714	-0.334666	0.00143	1.38629	0.0514342	118.811	0.936678	1	1	1	0	0	0	0	1	0.618636	0.630221	1.38629
16	2012	深康佳A	计算机、通信和其他电子设备制造业	C39	C3	1	0	23.5304	0.743593	0.0107123	1.05733	0.11398	0.130737	0	1.94591	0.4286	0	0	0.271012	19	-4.38157	-1.09698	3.04452	3.49651	广东省	深圳市	12	5	-0.0216897	0.264967	0.00295	0.285714	0.00295	0.002743	1.79176	0.0513417	138.228	0.945777	1	1	1	0	0	0	0	1	0.630012	0.597963	1.79176
16	2013	深康佳A	计算机、通信和其他电子设备制造业	C39	C3	1	0	23.4797	0.728132	0.0140364	1.02466	0.121227	0.0910071	0	1.94591	0.4286	0	0	0.268963	19	-4.42646	-1.09938	3.09104	3.52636	广东省	深圳市	12	5	0.14503	0.201185	0.225301	0.285714	0.225301	0.003801	1.38629	0.0471048	123.385	0.975934	1	1	1	0	0	0	0	1	0.624871	0.557384	1.38629
16	2014	深康佳A	计算机、通信和其他电子设备制造业	C39	C3	1	0	23.5434	0.743884	0.0141123	0.94023	0.106303	-0.0291526	0	1.94591	0.4286	0	0	0.358598	21.7508	-4.46028	-1.0844	3.13549	3.55535	广东省	深圳市	12	5	-0.0381651	0.198923	0.555663	0.285714	0.555663	0.003607	0.693147	0.0408463	127.62	1.06357	1	1	1	0	0	0	0	1	0.655187	0.609834	0.693147
16	2015	深康佳A	计算机、通信和其他电子设备制造业	C39	C3	1	0	23.38	0.784184	-0.34609	0.630277	0.123751	-0.0529417	1	1.60944	0.6	1	0	0.39874	21.7508	-4.51541	-1.03391	3.17805	3.58352	广东省	深圳市	12	5	0.0904959		1.30803	0	1.30803	-0.089531	0	0.0358962	106.183	1.5866	1	1	1	0	0	0	0	1	0.63917	0.527823	0
16	2016	深康佳A	计算机、通信和其他电子设备制造业	C39	C3	1	0	23.5707	0.807546	0.0288321	0.743671	0.0912816	0.103515	0	1.94591	0.4286	1	0	0.39564	21.7508	-4.53754	-1.01764	3.21888	3.61092	广东省	深圳市	12	5	-0.0563782	0	-0.347323	0	-0.347323	0.005346	0	0.0274716	131.187	1.34468	1	1	1	0	0	0	0	1	0.608197	0.672969	0
16	2017	深康佳A	计算机、通信和其他电子设备制造业	C39	C3	1	0	23.8828	0.652011	0.883385	0.867665	0.0673708	0.538363	0	1.94591	0.4286	0	0.0011	0.378589	21.7508	-4.54153	-1.09018	3.2581	3.63759	广东省	深圳市	12	5	-0.183128	0.076686	0.343681	0	0.343681	0.215921	0	0.0221935	101.851	1.15252	1	1	1	0	0	0	0	1	0.615819	0.696733	0
16	2018	深康佳A	计算机、通信和其他电子设备制造业	C39	C3	1	0	24.2193	0.713465	0.075766	1.08916	0.0730702	0.477109	0	1.94591	0.4286	0	0.0011	0.388097	21.7508	-4.53332	-1.11719	3.29584	3.66356	广东省	深圳市	12	5	-0.0979178	0.360137	-0.449157	0.142857	-0.449157	0.02027	0.693147	0.0469453	81.612	0.918139	1	1	1	0	0	0	0	1	0.65592	0.769595	0.693147
16	2019	深康佳A	计算机、通信和其他电子设备制造业	C39	C3	1	0	24.4748	0.766908	0.0345686	1.02822	0.0601418	0.194948	0	1.94591	0.4286	0	0.0011	0.388198	21.7508	-4.53021	-1.12968	3.3322	3.68888	广东省	深圳市	12	5	-0.036254	0.359463	0.381265	0.142857	0.381265	0.007865	0.693147	0.0388805	66.4769	0.972553	1	1	1	0	0	0	0	1	0.442661	0.636752	0.693147
16	2020	深康佳A	计算机、通信和其他电子设备制造业	C39	C3	1	0	24.6328	0.78505	0.0523135	0.970442	0.0637306	-0.0864906	0	1.94591	0.4286	0	0.0011	0.380872	21.7508	-4.54075	-1.12568	3.3673	3.71357	广东省	深圳市	12	5	0.00358119	0.445855	0.52173	0.142857	0.52173	0.010828	0	0.0362142	63.1233	1.03046	1	1	1	0	0	0	0	1	0.297965	0.341663	0
16	2021	深康佳A	计算机、通信和其他电子设备制造业	C39	C3	1	0	24.409	0.744174	0.0771157	0.956298	0.100573	-0.0247324	0	1.94591	0.4286	0	0.0011	0.381087	21.7508	-4.62185	-1.10545	3.4012	3.73767	广东省	深圳市	12	5	0.0202825	0.149246	0.006879	0.142857	0.006879	0.020231	0	0.029803	56.5829	1.0457	1	1	1	0	0	0	0	1	0.176013	0.245744	0
16	2022	深康佳A	计算机、通信和其他电子设备制造业	C39	C3	1	0	24.3613	0.777428	-0.189705	0.996383	0.108217	-0.397069	1	1.94591	0.4286	0	0	0.39068	21.7508	-4.67006	-1.03951	3.43399	3.7612	广东省	深圳市	12	5	-0.0138967				-0.305421	-0.046563	0	0.0322146	81.0182	1.00363	1	1	1	0	0	0	0	1	0.188223	0.282074	0
17	2007	SST 中华A	铁路、船舶、航空航天和其它运输设备制造业	C37	C3	0	1	19.1833	9.42905	-0.0343469	0.111169	0.319811	0.0679557	0	2.3979	0.3636	0	0.0178	0.404739	13.5782			2.77259	2.77259	广东省	深圳市	12	5	-0.0120905	0	0.278388	0.0909091	0.278388	0.294038	0		65.9312	8.9953	1	1	1	0	0	0	0	0			0
17	2008	SST 中华A	铁路、船舶、航空航天和其它运输设备制造业	C37	C3	0	1	19.0672	10.443	0.0246502	0.13066	0.293405	0.168804	1	2.30259	0.4	0	0.0022	0.401	13.5782			2.83321	2.83321	广东省	深圳市	12	5	-0.0753934			0.1		-0.233056	0		51.0258	7.65347	1	1	1	0	0	0	0	0			0
17	2009	SST 中华A	铁路、船舶、航空航天和其它运输设备制造业	C37	C3	0	1	18.9495	11.9667	0.0579532	0.090344	0.141033	-0.048485	1	2.3979	0.3636	0	0.0022	0.42174	13.5782			2.89037	2.89037	广东省	深圳市	12	5	0.0231035			0.0909091		-0.625592	0		48.3715	11.0688	1	1	1	0	0	0	0	0			0
17	2010	*ST 中华A	铁路、船舶、航空航天和其它运输设备制造业	C37	C3	0	1	18.7439	13.7114	-0.0356505	0.058053	0.155966	0.146102	0	2.3979	0.3636	0	0.0022	0.35229	11.8071			2.94444	2.94444	广东省	深圳市	12	5	0.0470176	0	1.17469	0.272727	1.17469	0.466693	0		30.3802	17.2256	1	1	1	0	0	0	0	0			0
17	2011	*ST 中华A	铁路、船舶、航空航天和其它运输设备制造业	C37	C3	0	1	18.7263	13.3969	-0.0231001	0.060608	0.112435	0.0736264	0	2.3979	0.3636	0	0.0028	0.234	11.8071			2.99573	2.99573	广东省	深圳市	12	5	0.00257029	0	-0.45509	0.272727	-0.45509	0.292611	0		21.9602	16.4995	1	1	1	0	0	0	0	0			0
17	2013	*ST 中华A	铁路、船舶、航空航天和其它运输设备制造业	C37	C3	0	1	18.8362	0.949187	-1.85211	0.084307	0.00150368	-0.0741574	0	2.19722	0.3333	0	0.0026	0.2228	11.5188			3.09104	3.09104	广东省	深圳市	12	5	-0.186192	0	0.050119	0.222222	0.050119	10.4009	0		16.326	11.8615	1	1	1	0	0	0	0	0			0
17	2014	深中华A	铁路、船舶、航空航天和其它运输设备制造业	C37	C3	0	0	17.7569	0.737887	0.545698	0.018667	0.0150314	-0.217774	0	2.19722	0.3333	0	0.0015	0.197105	11.5188	-3.11681	-0.772827	3.13549	3.13549	广东省	深圳市	12	5	0.0761522	0	0.565909	0.222222	0.565909	0.112314	0	0.161849	23.0094	53.5712	1	1	1	0	0	0	0	0	1.54424	1.04013	0
17	2015	深中华A	铁路、船舶、航空航天和其它运输设备制造业	C37	C3	0	0	17.6413	0.708077	-0.00787975	0.008184	0.0219735	-0.193712	1	2.07944	0.375	1	0.0011	0.182365	11.5188	-3.11023	-0.762317	3.17805	3.17805	广东省	深圳市	12	5	-0.0660363		1.01742	0.25	1.01742	-0.002309	0	0.298602	28.919	122.189	1	1	1	0	0	0	0	0	0.921654	0.619385	0
17	2016	深中华A	铁路、船舶、航空航天和其它运输设备制造业	C37	C3	0	0	17.8061	0.680489	0.253754	0.01084	0.068942	-0.169715	0	2.07944	0.375	1	0.0011	0.192801	11.5188	-3.21631	-0.760753	3.21888	3.21888	广东省	深圳市	12	5	0.0117298	0	-0.093525	0.25	-0.093525	0.071949	0	0.276958	40.9343	92.25	1	1	1	0	0	0	0	0	0.767141	0.631235	0
17	2017	深中华A	铁路、船舶、航空航天和其它运输设备制造业	C37	C3		0	18.1136	0.743597	0.0873845	0.029523	0.0535769	-0.0315553	0	2.19722	0.3333	1	0.001	0.2475	11.5188	-3.37333		3.2581	3.2581	广东省	深圳市	12	5	-0.0466501	0	-0.507936	0.111111	-0.507936	0.021468	0	0.212983	85.1807	33.8723	1	1	1	0	0	0	0	0	0.560193	0.699177	0
17	2018	深中华A	铁路、船舶、航空航天和其它运输设备制造业	C37	C3		0	18.1093	0.768162	-0.104935	0.039789	0.0478245	-0.12789	1	2.19722	0.3333	1	0.001	0.1951	11.5188	-3.41174		3.29584	3.29584	广东省	深圳市	12	5	-0.129425		-0.296774	0.111111	-0.296774	-0.025675	0	0.21415	96.3602	25.1325	1	1	1	0	0	0	0	0	0.71745	0.884266	0
17	2019	深中华A	铁路、船舶、航空航天和其它运输设备制造业	C37	C3		0	17.9544	0.817616	-0.549846	0.034915	0.0668143	-0.365986	1	2.19722	0.3333	1	0.001	0.195007	11.5188	-3.39376		3.3322	3.3322	广东省	深圳市	12	5	-0.219849		0.036698	0.111111	0.036698	-0.124557	0	0.171203	217.708	28.6413	1	1	1	0	0	0	0	0	0.87633	3.28766	0
17	2020	*ST 中华A	铁路、船舶、航空航天和其它运输设备制造业	C37	C3		1	18.3345	0.720498	0.23599	0.092999	0.0413344	0.550294	0	2.19722	0.3333	1	0.001	0.201	11.5188			3.3673	3.3673	广东省	深圳市	12	5	0.0429705	0	-0.466815	0.111111	-0.466815	0.047695	0		198.303	10.7529	1	1	1	0	0	0	0	0			0
17	2021	深中华A	铁路、船舶、航空航天和其它运输设备制造业	C37	C3		0	18.394	0.753473	-0.0660512	0.067362	0.0353234	0.402088	1	2.19722	0.3333	1	0.001	0.2025	11.5188	-3.63294	-0.809641	3.4012	3.4012	广东省	深圳市	12	5	0.160984		0.481328	0.111111	0.481328	-0.01684	0	0.125007	123.212	14.8452	1	1	1	0	0	0	0	0	1.14142	5.63665	0
17	2022	深中华A	铁路、船舶、航空航天和其它运输设备制造业	C37	C3		0	19.8001	0.232612	-0.048547	0.209871	0.00580084	1.69151	1	2.19722	0.3333	0	0	0.362399	20	-4.07058		3.43399	3.43399	广东省	深圳市	12	5	-0.658066				0.333334	-0.020094	0	0.115707	247.43	4.76482	1	1			0	0	0	0	0.234969	0.229573	0
19	2007	深深宝A	酒、饮料和精制茶制造业	C15	C1	1	0	19.9641	0.215707	0.134562	0.224509	0.206803	0.875832	0	2.19722	0.3333	0	0	0.584343	29.5418	-3.5059	-0.885519	2.77259	2.77259	广东省	深圳市	12	3	-0.0052347	0	2.85273	0.333333	2.85273	0.095364	0	0.123776	180.763	4.45417	0	0	0	0	0	1	1	1	0.420422	0.409635	0
19	2008	深深宝A	酒、饮料和精制茶制造业	C15	C1	1	0	20.092	0.279769	0.0426898	0.697804	0.18054	-0.213914	0	2.19722	0.3333	0	0	0.5678	29.5418	-3.57183	-0.870479	2.83321	2.83321	广东省	深圳市	12	3	0.000971894	0	-0.759792	0.333333	-0.759792	0.030104	0	0.124521	240.047	1.43307	0	0	0	0	0	1	1	1	0.297209	0.2565	0
19	2009	深深宝A	酒、饮料和精制茶制造业	C15	C1	1	0	20.2506	0.413914	-0.0263612	0.471746	0.190321	0.218532	1	2.19722	0.3333	0	0	0.5223	27.8383	-3.64202	-0.883333	2.89037	2.89037	广东省	深圳市	12	3	0.00275189		1.04912	0.444444	1.04912	-0.015826	0	0.108605	181.594	2.11978	0	0	0	0	0	1	1	1	0.281475	0.25356	0
19	2010	深深宝A	酒、饮料和精制茶制造业	C15	C1	1	0	20.3054	0.433623	0.0243413	0.334034	0.234819	0.247935	0	2.19722	0.3333	0	0	0.517324	26.3271	-3.69195	-0.857033	2.94444	2.94444	广东省	深圳市	12	3	0.00793206	0	0.024928	0.444444	0.024928	0.013646	0	0.0987238	206.118	2.9937	0	0	0	0	0	1	1	1	0.447179	0.393904	0
19	2011	深深宝A	酒、饮料和精制茶制造业	C15	C1	1	0	20.7834	0.162047	0.0152726	0.640902	0.142008	0.38483	0	2.19722	0.3333	0	0	0.553775	19.0893	-3.80762	-0.894498	2.99573	2.99573	广东省	深圳市	12	3	-0.0176938	0	-0.27783	0.222222	-0.27783	0.009081	0	0.097297	163.11	1.5603	0	0	0	0	0	1	1	1	0.308906	0.290354	0
19	2012	深深宝A	酒、饮料和精制茶制造业	C15	C1	1	0	20.9246	0.177289	0.0781246	0.573156	0.130842	-0.023379	0	2.19722	0.3333	0	0	0.502204	19.0893	-3.86621	-0.964274	3.04452	3.04452	广东省	深圳市	12	3	-0.0396032	0.677523	0.090674	0	0.090674	0.060559	1.09861	0.10069	413.354	1.74473	0	0	0	0	0	1	1	1	0.283093	0.285317	1.09861
19	2013	深深宝A	酒、饮料和精制茶制造业	C15	C1	1	0	21.0134	0.243113	0.0448141	0.644168	0.230594	0.410336	0	2.19722	0.3333	0	0	0.46401	19.0893	-3.91703	-0.929369	3.09104	3.09104	广东省	深圳市	12	3	-0.00891628	0	-0.073709	0	-0.073709	0.033827	0	0.102387	392.256	1.55239	0	0	0	0	0	1	1	1	0.249839	0.260304	0
19	2014	深深宝A	酒、饮料和精制茶制造业	C15	C1	1	0	20.867	0.139418	0.0140887	0.495511	0.344238	-0.160151	0	2.19722	0.3333	0	0	0.48156	19.0893	-3.93884	-0.90856	3.13549	3.13549	广东省	深圳市	12	3	0.0220361	0	0.21581	0.111111	0.21581	0.012235	0	0.106777	309.491	2.01812	0	0	0	0	0	1	1	1	0.269523	0.293961	0
19	2015	深深宝A	酒、饮料和精制茶制造业	C15	C1	1	0	20.782	0.0974302	-0.0440446	0.224616	0.337984	-0.0812147	1	2.19722	0.3333	0	0.0668	0.370348	19.0893	-3.96742	-0.900976	3.17805	3.17805	广东省	深圳市	12	3	-0.0433426		1.21717	0.222222	1.21717	-0.040511	0	0.101797	341.313	4.45204	0	0	0	0	0	1	1	1	0.150829	0.170113	0
19	2016	深深宝A	酒、饮料和精制茶制造业	C15	C1	1	0	20.8875	0.109292	0.0898366	0.178274	0.282564	-0.19171	0	2.19722	0.3333	0	0.0676	0.359153	19.0893	-4.0215	-0.965908	3.21888	3.21888	广东省	深圳市	12	3	0.0523872	0.250495	0.42434	0.222222	0.42434	0.076489	0	0.0939909	335.866	5.60933	0	0	0	0	0	1	1	1	0.17611	0.208807	0
19	2018	深深宝A	酒、饮料和精制茶制造业	C15	C1	1	0	22.5903	0.329474	0.12106	0.823681	0.153524	33.0724	0	2.19722	0.3333	0	0.0257	0.7253	63.793	-4.19615	-2.20214	3.29584	3.29584	广东省	深圳市	12	3	0.0462368	0.359207	-0.412346	0.222222	-0.412346	0.049599	0	0.103506	121.943	1.21406	0	0	0	0	0	1	1	1	0.107628	0.0773469	0
19	2019	深粮控股	批发业	F51	F	1	0	22.6365	0.31758	0.0858196	0.893372	0.139488	0.0279959	0	2.19722	0.3333	0	0.0088	0.72216	63.793	-4.23524	-1.05116	3.3322	3.3322	广东省	深圳市	12	9	0.0280519	0.599473	-0.136682	0.333333	-0.136682	0.056755	0	0.0359817	123.541	1.11935	0	0	0	0	0	0	0	1	0.154918	0.112311	0
19	2020	深粮控股	批发业	F51	F	1	0	22.7124	0.34396	0.0857385	0.844736	0.153596	0.0745519	0	2.19722	0.3333	0	0	0.729079	63.793	-4.27336	-1.05935	3.3673	3.3673	广东省	深圳市	12	9	0.0392	0.570884	0.264781	0.333333	0.264781	0.05524	0	0.0424077	122.761	1.1838	0	0	0	0	0	0	0	1	0.240163	0.160241	0
19	2021	深粮控股	批发业	F51	F	1	0	22.7605	0.387596	0.0919308	0.870357	0.277436	-0.146827	0	2.19722	0.3333	0	0	0.722543	63.793	-4.3119	-1.04153	3.4012	3.4012	广东省	深圳市	12	9	0.0574208	0.660387	-0.04758	0.333333	-0.04758	0.056888	0	0.0481676	152.766	1.14895	0	0	0	0	0	0	0	1	0.256839	0.185617	0
19	2022	深粮控股	批发业	F51	F	1	0	22.7303	0.350589	0.0877913	0.848141	0.287762	-0.18017	0	1.79176	0.5	0	0	0.731882	63.793	-4.35284	-0.999081	3.43399	3.43399	广东省	深圳市	12	9	0.0714776	0.688823			0.113125	0.056213	0	0.0547913	193.541	1.17905	0	0			0	0	0	1	0.21593	0.175144	0
20	2007	ST 华发A	计算机、通信和其他电子设备制造业	C39	C3	0	1	19.7397	0.352331	0.0946948	0.365142	0.500696	0.198725	0	1.79176	0.3333	1	0	0.5308	41.1391			2.77259	2.77259	广东省	深圳市	12	5	0.0396939	0	1.29693	0.166667	1.29693	0.059007	0		179.794	2.73866	1	1	1	0	0	0	0	0			0
20	2008	ST 华发A	计算机、通信和其他电子设备制造业	C39	C3	0	1	19.9173	0.445208	0.0308888	0.807465	0.435432	-0.01989	0	1.94591	0.4286	1	0	0.57752	41.1391			2.83321	2.83321	广东省	深圳市	12	5	-0.0416783	0	-0.679573	0	-0.679573	0.016943	0		309.162	1.23844	1	1	1	0	0	0	0	0			0
20	2009	深华发A	计算机、通信和其他电子设备制造业	C39	C3	0	0	20.4446	0.667058	0.0166259	0.444411	0.276809	1.68352	0	1.79176	0.5	1	0	0.58462	41.1391	-3.67601	-0.937436	2.89037	2.89037	广东省	深圳市	12	5	-0.131667	0	3.59167	0	3.59167	0.00549	0	0.069237	180.34	2.25017	1	1	1	0	0	0	0	0	0.478865	0.381779	0
20	2010	深华发A	计算机、通信和其他电子设备制造业	C39	C3	0	0	20.4029	0.632778	0.0353973	0.468936	0.281892	0.466919	0	1.94591	0.4286	1	0	0.57961	41.1391	-3.70898	-0.864893	2.94444	2.94444	广东省	深圳市	12	5	0.078248	0	-0.145191	0	-0.145191	0.012643	0	0.0687099	129.713	2.13249	1	1	1	0	0	0	0	0	0.175576	0.127862	0
20	2011	深华发A	计算机、通信和其他电子设备制造业	C39	C3	0	0	20.3204	0.58566	0.0381764	0.646976	0.310555	0.174627	0	1.94591	0.4286	1	0	0.580356	41.1391	-3.73461	-0.877721	2.99573	2.99573	广东省	深圳市	12	5	0.0720706	0	-0.440552	0	-0.440552	0.015522	0	0.0514342	61.5268	1.54565	1	1	1	0	0	0	0	0	0.157073	0.119013	0
20	2012	深华发A	计算机、通信和其他电子设备制造业	C39	C3	0	0	20.34	0.588963	0.0116381	0.576688	0.297432	-0.173431	0	1.94591	0.4286	1	0	0.5163	41.1391	-3.77809	-0.883893	3.04452	3.04452	广东省	深圳市	12	5	0.0270215	0	0.180266	0	0.180266	0.004756	0	0.0513417	106.368	1.73404	1	1	1	0	0	0	0	0	0.30369	0.21836	0
20	2013	深华发A	计算机、通信和其他电子设备制造业	C39	C3	0	0	20.4104	0.625809	-0.0235351	0.571287	0.267372	-0.134095	1	1.94591	0.4286	1	0	0.52085	41.1391	-3.83025	-0.868009	3.09104	3.09104	广东省	深圳市	12	5	-0.0948295		0.053055	0	0.053055	-0.008911	0	0.0471048	125.395	1.75043	1	1	1	0	0	0	0	0	0.154263	0.108978	0
20	2015	深华发A	计算机、通信和其他电子设备制造业	C39	C3	0	0	20.8674	0.72819	-0.0141136	0.162133	0.0957649	-0.281193	1	1.94591	0.4286	1	0	0.534962	41.1391	-3.97888	-0.910794	3.17805	3.17805	广东省	深圳市	12	5	0.150206		2.72603	0	2.72603	-0.003637	0	0.0358962	104.055	6.16779	1	1	1	0	0	0	0	0	0.110012	0.0934969	0
20	2016	深华发A	计算机、通信和其他电子设备制造业	C39	C3	0	0	20.2652	0.494528	0.0172266	0.126346	0.128929	0.239685	0	1.79176	0.5	1	0	0.534001	41.1391	-3.92468	-0.879522	3.21888	3.21888	广东省	深圳市	12	5	-0.0295558	0	-0.251671	0	-0.251671	0.008629	0	0.0274716	114.745	7.9148	1	1	1	0	0	0	0	0	0.0712052	0.054977	0
20	2017	深华发A	计算机、通信和其他电子设备制造业	C39	C3	0	0	20.2609	0.490804	0.00304326	0.187796	0.13278	0.385796	0	1.79176	0.5	1	0	0.5401	41.1391	-3.96389		3.2581	3.2581	广东省	深圳市	12	5	0.0186154	0	-0.368021	0	-0.368021	0.001547	0.693147	0.0221935	91.6301	5.32493	1	1	1	0	0	0	0	0	0.0792077	0.0614868	0.693147
20	2018	深华发A	计算机、通信和其他电子设备制造业	C39	C3	0	0	20.2405	0.475007	0.0102228	0.236845	0.304792	-0.257556	0	1.79176	0.5	1	0	0.548	41.2066	-4.00016		3.29584	3.29584	广东省	深圳市	12	5	-0.0354802	0	-0.260777	0	-0.260777	0.00534	0	0.0469453	107.481	4.22217	1	1	1	0	0	0	0	0	0.0989977	0.076915	0
20	2019	深华发A	计算机、通信和其他电子设备制造业	C39	C3	0	0	20.2358	0.463615	0.0167128	0.236328	0.322764	0.13266	0	1.79176	0.5	1	0.9994	0.556878	42.1279	-4.03928	-0.895874	3.3322	3.3322	广东省	深圳市	12	5	0.121244	0	0.020077	0.166667	0.020077	0.00889	0	0.0388805	108.715	4.23141	1	1	1	0	0	0	0	0	0.0868556	0.0660616	0
20	2020	深华发A	计算机、通信和其他电子设备制造业	C39	C3	0	0	20.2577	0.464384	0.020521	0.26565	0.308397	-0.0413206	0	1.79176	0.5	1	0.9994	0.5474	42.1279	-4.08332	-0.88386	3.3673	3.3673	广东省	深圳市	12	5	0.0951278	0	-0.06373	0.166667	-0.06373	0.01088	0	0.0362142	109.636	3.76436	1	1	1	0	0	0	0	0	0.0505199	0.0373843	0
20	2021	深华发A	计算机、通信和其他电子设备制造业	C39	C3	0	0	20.3076	0.479568	0.0211914	0.296782	0.28471	0.106787	0	1.79176	0.5	1	0.9994	0.543469	42.1279	-4.13235	-0.867204	3.4012	3.4012	广东省	深圳市	12	5	-0.0186743	0	-0.083083	0.166667	-0.083083	0.010913	0	0.029803	109.766	3.36948	1	1	1	0	0	0	0	0	0.074034	0.0516341	0
20	2022	深华发A	计算机、通信和其他电子设备制造业	C39	C3	0	0	20.227	0.419243	0.0290598	0.286326	0.280776	-0.132151	0	1.94591	0.4286	1	0.9994	0.548327	42.1279	-4.15767	-0.886351	3.43399	3.43399	广东省	深圳市	12	5	0.135329	0			-0.025109	0.016635	0	0.0322146	100.256	3.49253	1	1			0	0	0	0	0.03193	0.0239185	0
21	2007	长城开发	计算机、通信和其他电子设备制造业	C39	C3	1	0	22.3611	0.322148	0.215251	0.521726	0.162393	0.271593	0	2.19722	0.3333	0	0.1398	0.603548	49.6362	-3.71793	-1.00768	2.63906	2.70805	广东省	深圳市	12	5	-0.014388	0.496059	1.06037	0	1.06037	0.137866	1.79176	0.0555853	50.1559	1.91671	1	1	1	0	0	0	0	1	0.79116	0.700576	1.79176
21	2008	长城开发	计算机、通信和其他电子设备制造业	C39	C3	1	0	22.1892	0.2002	0.0910537	0.98319	0.188742	0.0652276	0	2.19722	0.3333	1	0.1398	0.603587	49.6362	-3.75631	-1.0274	2.70805	2.77259	广东省	深圳市	12	5	0.0781483	0.41686	-0.740764	0	-0.740764	0.073061	1.60944	0.0623731	29.1717	1.0171	1	1	1	0	0	0	0	1	0.71639	0.679875	1.60944
21	2009	长城开发	计算机、通信和其他电子设备制造业	C39	C3	1	0	22.4149	0.271815	0.0717069	0.423928	0.240783	-0.0388581	0	2.19722	0.3333	1	0.1398	0.822595	49.6362	-3.79792	-1.0522	2.77259	2.83321	广东省	深圳市	12	5	0.0909478	0.66145	2.15594	0	2.15594	0.048991	2.77259	0.069237	39.339	2.35889	1	1	1	0	0	0	0	1	0.572845	0.510157	2.77259
21	2010	长城开发	计算机、通信和其他电子设备制造业	C39	C3	1	0	22.6204	0.328237	0.0845299	0.377387	0.200577	0.549501	0	2.19722	0.3333	0	0.1398	0.821195	49.6362	-3.83558	-1.02771	2.83321	2.89037	广东省	深圳市	12	5	0.0171654	0.555342	0.382467	0	0.382467	0.053452	2.83321	0.0687099	37.5838	2.6498	1	1	1	0	0	0	0	1	0.670882	0.619074	2.83321
21	2011	长城开发	计算机、通信和其他电子设备制造业	C39	C3	1	0	23.059	0.582013	0.0500383	0.80873	0.143165	-0.103081	0	2.19722	0.3333	0	0.1398	0.640885	49.6362	-3.85844	-1.05129	2.89037	2.94444	广东省	深圳市	12	5	0.0164534	0.599283	-0.554629	0	-0.554629	0.021297	1.79176	0.0514342	45.556	1.23651	1	1	1	0	0	0	0	1	0.850541	0.747706	1.79176
21	2012	长城开发	计算机、通信和其他电子设备制造业	C39	C3	1	0	23.0438	0.59178	0.00199417	0.832037	0.123528	-0.119743	0	2.19722	0.3333	0	0.146	0.64749	49.6362	-3.89931	-1.0719	2.94444	2.99573	广东省	深圳市	12	5	0.028272	3.12176	-0.064932	0	-0.064932	0.00083	1.09861	0.0513417	48.106	1.20187	1	1	1	0	0	0	0	1	1.10664	0.824675	1.09861
21	2013	长城开发	计算机、通信和其他电子设备制造业	C39	C3	1	0	23.3426	0.638573	0.0348509	0.845183	0.0892309	-0.0829284	0	2.19722	0.3333	0	0.131	0.636959	44.5088	-3.91855	-1.07709	2.99573	3.04452	广东省	深圳市	12	5	0.0326994	0.463026	0.125132	0.111111	0.125132	0.011574	1.60944	0.0471048	57.7363	1.18318	1	1	1	0	0	0	0	1	1.05553	0.689566	1.60944
21	2014	长城开发	计算机、通信和其他电子设备制造业	C39	C3	1	0	23.394	0.649905	0.0320466	0.724345	0.0968815	0.0933961	0	2.19722	0.3333	0	0.131	0.593744	44.5088	-3.95421	-1.0862	3.04452	3.09104	广东省	深圳市	12	5	-0.00685736	0.458176	0.371591	0.222222	0.371591	0.011111	1.09861	0.0408463	65.1299	1.38056	1	1	1	0	0	0	0	1	0.811755	0.532056	1.09861
21	2015	深科技	计算机、通信和其他电子设备制造业	C39	C3	1	0	23.3861	0.636919	0.0352003	0.533729	0.147513	-0.0658197	0	2.19722	0.3333	0	0.131	0.580513	44.5088	-3.99489	-1.09069	3.09104	3.13549	广东省	深圳市	12	5	0.0342082	0.40719	0.684284	0.222222	0.684284	0.012601	0.693147	0.0358962	59.2188	1.87361	1	1	1	0	0	0	0	1	0.594364	0.367759	0.693147
21	2016	深科技	计算机、通信和其他电子设备制造业	C39	C3	1	0	23.1843	0.547908	0.0426051	0.57762	0.216667	-0.0190501	0	2.19722	0.3333	0	0.1305	0.562813	44.5088	-4.0505	-1.06637	3.13549	3.17805	广东省	深圳市	12	5	0.0304282	0.328787	-0.21352	0.222222	-0.21352	0.019095	1.60944	0.0274716	80.717	1.73124	1	1	1	0	0	0	0	1	0.32106	0.232169	1.60944
21	2017	深科技	计算机、通信和其他电子设备制造业	C39	C3	1	0	23.5326	0.642835	0.102243	0.664631	0.146887	-0.0570298	0	2.19722	0.3333	0	0.1683	0.553699	44.5088	-4.06135		3.17805	3.21888	广东省	深圳市	12	5	0.0433551	0.128182	0.037868	0.222222	0.037868	0.034573	1.09861	0.0221935	86.9923	1.50459	1	1	1	0	0	0	0	1	0.269532	0.161106	1.09861
21	2018	深科技	计算机、通信和其他电子设备制造业	C39	C3	1	0	23.4957	0.576803	0.089045	0.904564	0.16049	0.130278	0	2.19722	0.3333	0	0.1642	0.557086	44.5088	-4.10494		3.21888	3.2581	广东省	深圳市	12	5	0.0263034	0.260229	-0.404561	0.222222	-0.404561	0.035343	0.693147	0.0469453	87.3911	1.1055	1	1	1	0	0	0	0	1	0.301108	0.206569	0.693147
21	2019	深科技	计算机、通信和其他电子设备制造业	C39	C3	1	0	23.6385	0.615132	0.0637055	0.630734	0.147366	-0.176651	0	2.19722	0.3333	0	0.1642	0.535836	43.5088	-4.13042		3.2581	3.29584	广东省	深圳市	12	5	-0.0541997	0.199782	1.14384	0.111111	1.14384	0.023945	0	0.0388805	119.659	1.58546	1	1	1	0	0	0	0	1	0.257884	0.180226	0
21	2020	深科技	计算机、通信和其他电子设备制造业	C39	C3	1	0	23.7976	0.629761	0.126136	0.520248	0.154899	0.131839	0	2.07944	0.375	0	0.0493	0.490506	36.6053	-4.15219	-1.1124	3.29584	3.3322	广东省	深圳市	12	5	0.144328	0.246988	0.564835	0	0.564835	0.044054	1.79176	0.0362142	136.857	1.92216	1	1	1	0	0	0	0	1	0.224676	0.199609	1.79176
21	2021	深科技	计算机、通信和其他电子设备制造业	C39	C3	1	0	24.0209	0.575808	0.0856156	0.671359	0.15746	0.101623	0	2.19722	0.3333	0	0.0478	0.478181	34.51	-4.16292	-1.09652	3.3322	3.3673	广东省	深圳市	12	5	0.0320754	0.28066	-0.159489	0	-0.159489	0.030835	2.3979	0.029803	148.228	1.48952	1	1	1	0	0	0	0	1	0.23064	0.188502	2.3979
21	2022	深科技	计算机、通信和其他电子设备制造业	C39	C3	1	0	24.0488	0.569897	0.0587793	0.854955	0.151625	-0.0224328	0	2.19722	0.3333	0	0.0439	0.469573	34.51	-4.19897	-1.04914	3.3673	3.4012	广东省	深圳市	12	5	0.0322043	0.294541			-0.316015	0.024765	0	0.0322146	176.963	1.16965	1	1			0	0	0	1	0.314707	0.278506	0
23	2007	深天地A	房屋建筑业	E47	E	0	0	20.4991	0.626924	0.0520908	0.559463	0.179875	-0.0557052	0	2.48491	0.3333	0	0.0076	0.5623	33.8107	-3.92498	-0.528118	2.70805	3.17805	广东省	深圳市	12	8	-0.0846063	1.09091	1.42898	0.166667	1.42898	0.018485	0	0.270347	233.532	1.78743	0	0	0	0	0	0	0	0	0.300703	0.233488	0
23	2008	深天地A	房屋建筑业	E47	E	0	0	20.6974	0.690112	0.0720282	0.889126	0.128046	-0.143645	0	2.19722	0.3333	0	0.0076	0.5523	33.8107	-3.99545	-0.929301	2.77259	3.21888	广东省	深圳市	12	8	-0.0786276	0.703628	-0.659983	0.222222	-0.659983	0.02218	0	0.27672	390.329	1.1247	0	0	0	0	0	0	0	0	0.586789	0.407954	0
23	2009	深天地A	房屋建筑业	E47	E	0	0	20.7958	0.708031	0.0793402	0.608353	0.135445	0.45431	0	2.19722	0.3333	0	0.0077	0.495	33.8107	-4.04932	-0.881684	2.83321	3.2581	广东省	深圳市	12	8	0.0809719	0.25499	1.61144	0.222222	1.61144	0.022724	0	0.18451	316.318	1.64378	0	0	0	0	0	0	0	0	0.717026	0.516408	0
23	2010	深天地A	房屋建筑业	E47	E	0	0	20.6598	0.661815	0.0413503	0.60698	0.130937	0.178794	0	2.19722	0.3333	0	0.0012	0.48615	31.3058	-4.06994	-0.890082	2.89037	3.29584	广东省	深圳市	12	8	0.135047	0	-0.134573	0.333333	-0.134573	0.013908	0	0.187457	210.589	1.6475	0	0	0	0	0	0	0	0	0.537826	0.552424	0
23	2011	深天地A	房屋建筑业	E47	E	0	0	20.8127	0.684301	0.0274668	0.763067	0.110524	-0.129909	0	2.19722	0.3333	0	0.0012	0.479904	31.4355	-4.13162	-0.941687	2.94444	3.3322	广东省	深圳市	12	8	0.0354792	0.457428	-0.324645	0.333333	-0.324645	0.008322	0	0.140464	267.082	1.3105	0	0	0	0	0	0	0	0	0.439956	0.417701	0
23	2012	深天地A	非金属矿物制品业	C30	C3	0	0	20.9213	0.665814	0.0136352	0.763898	0.100228	0.0972328	0	2.19722	0.3333	0	0.0012	0.4612	29.99	-4.18581	-0.97653	2.99573	3.3673	广东省	深圳市	12	5	-0.0662435	0.811266	0.146198	0.333333	0.146198	0.004209	0	0.138946	322.926	1.30908	0	0	0	1	1	0	1	0	0.543473	0.522837	0
23	2013	深天地A	非金属矿物制品业	C30	C3	0	0	21.0196	0.691395	0.0287501	0.664724	0.0912143	0.218224	0	2.19722	0.3333	0	0.0002	0.4645	30.129	-4.23776	-0.984345	3.04452	3.4012	广东省	深圳市	12	5	0.0217842	0.469464	0.217617	0.222222	0.217617	0.008791	0	0.0739678	330.089	1.50438	0	0	0	1	1	0	1	0	0.583953	0.578444	0
23	2014	深天地A	非金属矿物制品业	C30	C3	0	0	21.1112	0.711966	0.0358889	0.45275	0.0834965	0.0213333	0	2.19722	0.3333	0	0.0002	0.4204	30.129	-4.28816	-0.982091	3.09104	3.43399	广东省	深圳市	12	5	-0.0169674	0.368387	1.02553	0.111111	1.02553	0.010221	0	0.0717108	367.122	2.20872	0	0	0	1	1	0	1	0	0.653461	0.643785	0
23	2016	深天地A	非金属矿物制品业	C30	C3	0	0	21.138	0.699066	0.0350905	0.276946	0.0594836	-0.0268295	0	2.19722	0.3333	0	0	0.552546	15.1345	-4.37106	-0.976627	3.17805	3.49651	广东省	深圳市	12	5	0.046891	0.350648	0.042509	0.111111	0.042509	0.010455	0.693147	0.0637006	396.962	3.61081	0	0	0	1	1	0	1	0	0.634287	0.610461	0.693147
23	2017	深天地A	非金属矿物制品业	C30	C3	0	0	21.3919	0.754666	0.0614056	0.451608	0.0708047	0.217065	0	2.07944	0.375	0	0	0.521731	15.1345	-4.43553	-0.997716	3.21888	3.52636	广东省	深圳市	12	5	0.127575	0.24183	-0.352842	0	-0.352842	0.0147	0	0.0616971	379.738	2.21431	0	0	0	1	1	0	1	0	0.69292	0.577238	0
23	2018	深天地A	非金属矿物制品业	C30	C3	0	0	21.565	0.781529	0.071288	0.648703	0.0612637	0.310888	0	2.07944	0.375	0	0	0.431515	15.1345	-4.48903	-1.00859	3.2581	3.55535	广东省	深圳市	12	5	0.0519817	0.236945	-0.378428	0	-0.378428	0.015142	0	0.0811164	339.713	1.54154	0	0	0	1	1	0	1	0	0.830272	0.593815	0
23	2019	深天地A	非金属矿物制品业	C30	C3	0	0	21.6473	0.767842	0.13659	0.673438	0.0696193	0.136042	0	2.19722	0.3333	1	0	0.427471	27.3862	-4.53454	-1.01589	3.29584	3.58352	广东省	深圳市	12	5	0.0476157	0.018608	0.029399	0.222222	0.029399	0.029598	0	0.0904196	276.521	1.48492	0	0	0	1	1	0	1	0	0.269138	0.240277	0
23	2020	深天地A	非金属矿物制品业	C30	C3	0	0	21.5683	0.739688	0.0375533	0.58439	0.0631956	-0.0258683	0	2.19722	0.3333	1	0.0001	0.532303	27.3862	-4.56926		3.3322	3.61092	广东省	深圳市	12	5	0.038118	0	0.252587	0.222222	0.252587	0.009605	0	0.0895146	237.32	1.71118	0	0	0	1	1	0	1	0	0.193877	0.17463	0
23	2021	深天地A	非金属矿物制品业	C30	C3	0	0	21.4956	0.741732	-0.0449143	0.620039	0.0651866	-0.170093	1	2.19722	0.3333	1	0	0.552021	27.3862	-4.60392	-0.916977	3.3673	3.63759	广东省	深圳市	12	5	0.0655857		-0.166258	0.222222	-0.166258	-0.012087	0	0.0764615	225.12	1.6128	0	0	0	1	1	0	1	0	0.279554	0.251425	0
23	2022	深天地A	非金属矿物制品业	C30	C3	0	0	21.1382	0.835406	-0.701647	0.47684	0.0547266	-0.754683	1	2.19722	0.3333	1	0	0.417953	27.3862	-4.61109	-0.886954	3.4012	3.66356	广东省	深圳市	12	5	-0.0727549				0.013245	-0.187273	0	0.0616109	613.85	2.09714	0	0			1	0	1	0	0.158002	0.0956004	0
25	2007	特力A	综合	S90	S	1	0	20.5436	0.754521	0.0336052	0.495522	0.243982	-0.125833	0	2.19722	0.3333	0	0.0027	0.6758	66.22	-3.57212	-0.871175	2.70805	2.70805	广东省	深圳市	12	22	-0.0741935	0	3.12669	0.222222	3.12669	0.00793	0	0.0576356	41.2226	2.01807	0	0	0	0	0	0	0	1	0.156834	0.178034	0
25	2008	特力A	综合	S90	S	1	0	20.2364	0.695731	0.00941028	0.790538	0.310136	-0.356334	0	2.19722	0.3333	0	0	0.6684	66.22	-3.5594	-0.877428	2.77259	2.77259	广东省	深圳市	12	22	0.0577307	0	-0.751143	0.222222	-0.751143	0.003002	0	0.0638113	42.0573	1.26496	0	0	0	0	0	0	0	1	0.134813	0.17146	0
25	2009	特力A	综合	S90	S	1	0	20.2314	0.680975	0.0425241	0.23771	0.297757	-0.321714	0	2.19722	0.3333	0	0	0.6643	66.22	-3.59848	-0.883184	2.83321	2.83321	广东省	深圳市	12	22	0.0432964	0	1.96063	0.111111	1.96063	0.013285	0	0.0524904	25.9163	4.20681	0	0	0	0	0	0	0	1	0.179645	0.22942	0
25	2010	特力A	批发业	F51	F	1	0	20.2117	0.666757	0.019866	0.272285	0.289215	-0.107073	0	2.07944	0.375	0	0	0.6643	66.22	-3.63481	-0.840242	2.89037	2.89037	广东省	深圳市	12	9	0.0119155	0	-0.171099	0.125	-0.171099	0.006542	0	0.0590875	36.8374	3.67262	0	0	0	0	0	0	0	1	0.210475	0.279911	0
25	2011	特力A	批发业	F51	F	1	0	20.1624	0.647128	0.0062326	0.388607	0.288436	0.0438302	0	2.19722	0.3333	0	0	0.673976	66.22	-3.66548	-0.844114	2.94444	2.94444	广东省	深圳市	12	9	-0.0258259	0	-0.396791	0.111111	-0.396791	0.002191	0.693147	0.0390587	39.1673	2.5733	0	0	0	0	0	0	0	1	0.209239	0.292523	0.693147
25	2012	特力A	批发业	F51	F	1	0	20.2846	0.688234	0.00483009	0.395434	0.241989	0.0405685	0	2.19722	0.3333	0	0	0.6645	66.22	-3.72821	-0.875218	2.99573	2.99573	广东省	深圳市	12	9	-0.0120271	0	0.090426	0.222222	0.090426	0.001507	0	0.0330347	57.0586	2.52887	0	0	0	0	0	0	0	1	0.21652	0.287563	0
25	2013	特力A	批发业	F51	F	1	0	20.368	0.709393	0.0149118	0.317263	0.213936	0.159866	0	2.19722	0.3333	0	0	0.6786	66.22	-3.78298	-0.884821	3.04452	3.04452	广东省	深圳市	12	9	-0.00375127	0	0.427642	0.222222	0.427642	0.004305	0	0.0310521	62.9315	3.15196	0	0	0	0	0	0	0	1	0.260089	0.361001	0
25	2014	特力A	批发业	F51	F	1	0	20.508	0.749071	0.0421933	0.315617	0.177161	-0.0446691	0	2.19722	0.3333	0	0	0.688253	66.22	-3.84642	-0.896932	3.09104	3.09104	广东省	深圳市	12	9	0.00770745	0	0.143508	0.222222	0.143508	0.010624	0.693147	0.0273456	46.2634	3.1684	0	0	0	0	0	0	0	1	0.226644	0.31866	0.693147
25	2015	特力A	批发业	F51	F	1	0	20.8791	0.248214	0.0790773	0.072449	0.116871	-0.346807	0	2.19722	0.3333	0	0	0.757931	51.0864	-3.94041	-0.896773	3.13549	3.13549	广东省	深圳市	12	9	0.0690381	0	7.35458	0.222222	7.35458	0.03657	0	0.0289005	27.7188	13.8027	0	0	0	0	0	0	0	1	0.270008	0.289151	0
25	2016	特力A	批发业	F51	F	1	0	20.8964	0.235883	0.0309077	0.102948	0.108685	0.0675411	0	2.19722	0.3333	0	0	0.747723	49.0865	-3.98264	-0.910785	3.17805	3.17805	广东省	深圳市	12	9	0.0486753	0	-0.341082	0.222222	-0.341082	0.023228	0	0.0291372	17.7681	9.71361	0	0	0	0	0	0	0	1	0.267737	0.283721	0
25	2017	特力A	批发业	F51	F	1	0	21.0621	0.28881	0.0690055	0.168098	0.0857233	0.070924	0	2.19722	0.3333	0	0	0.736369	49.0865	-4.04268	-0.892699	3.21888	3.21888	广东省	深圳市	12	9	-0.00149152	0	-0.303239	0.222222	-0.303239	0.046876	0	0.0311389	64.6315	5.94892	0	0	0	0	0	0	0	1	0.288402	0.305699	0
25	2018	特力A	批发业	F51	F	1	0	21.2291	0.337101	0.0821435	0.209841	0.0679457	0.192956	0	2.07944	0.375	0	0	0.720365	49.0865	-4.10048	-0.929245	3.2581	3.2581	广东省	深圳市	12	9	-0.0039649	0	-0.311348	0.25	-0.311348	0.051945	0	0.0340404	89.4253	4.76551	0	0	0	0	0	0	0	1	0.414468	0.443398	0
25	2019	特力A	批发业	F51	F	1	0	21.2215	0.186276	0.179461	0.186516	0.0650875	0.378608	0	2.19722	0.3333	0	0	0.688457	49.0865	-4.13972	-1.00557	3.29584	3.29584	广东省	深圳市	12	9	0.0479476	0.082742	0.159124	0.222222	0.159124	0.13295	0	0.0359817	90.0898	5.36146	0	0	0	0	0	0	0	1	0.349023	0.369771	0
25	2020	特力A	批发业	F51	F	1	0	21.2588	0.189527	0.0442793	0.240365	0.0697342	-0.256804	0	2.19722	0.3333	0	0	0.65441	49.0865	-4.1834	-0.98832	3.3322	3.3322	广东省	深圳市	12	9	0.0638624	0.142959	-0.200928	0.222222	-0.200928	0.035298	0	0.0424077	42.4113	4.16033	0	0	0	0	0	0	0	1	0.536265	0.586844	0
25	2021	特力A	批发业	F51	F	1	0	21.3437	0.216415	0.0929347	0.290207	0.058849	0.198155	0	2.19722	0.3333	0	0	0.629824	49.0865	-4.2313	-0.993423	3.3673	3.3673	广东省	深圳市	12	9	0.0680838	0.081607	-0.113611	0.111111	-0.113611	0.07101	0	0.0481676	39.2922	3.44581	0	0	0	0	0	0	0	1	0.511795	0.617058	0
25	2022	特力A	批发业	F51	F	1	0	21.5262	0.257972	0.0522381	0.299433	0.0460073	0.647243	0	2.19722	0.3333	0	0	0.578067	47.5107	-4.28622	-0.965228	3.4012	3.4012	广东省	深圳市	12	9	-0.0232828	0.148422			0.147405	0.036433	0	0.0547913	78.6901	3.33965	0	0			0	0	0	1	0.598581	0.605536	0
26	2007	飞亚达A	专用设备制造业	C35	C3	1	0	20.7678	0.37772	0.101153	0.435922	0.0648219	0.65272	0	2.19722	0.3333	0	0.019	0.589966	44.6881	-3.60546	-0.947153	2.70805	2.70805	广东省	深圳市	12	5	-0.0549107	0.403792	2.15385	0.111111	2.15385	0.059057	1.38629	0.0692089	379.212	2.29399	1	0	1	0	0	0	0	1	0.458554	0.456405	1.38629
26	2008	飞亚达A	专用设备制造业	C35	C3	1	0	21.0887	0.528519	0.0977663	0.907221	0.18237	0.349114	0	2.19722	0.3333	0	0.019	0.56034	44.6881	-3.68567	-0.975732	2.77259	2.77259	广东省	深圳市	12	5	-0.0539313	0.383455	-0.693517	0.111111	-0.693517	0.045115	2.3979	0.0806799	388.669	1.10227	1	0	1	0	0	0	0	1	0.472601	0.473891	2.3979
26	2009	飞亚达A	专用设备制造业	C35	C3	1	0	21.1446	0.517553	0.100021	0.611186	0.170455	0.138983	0	2.19722	0.3333	0	0.0142	0.600961	44.6881	-3.73177	-0.997921	2.83321	2.83321	广东省	深圳市	12	5	0.0544777	0.35239	1.72321	0.111111	1.72321	0.046426	1.94591	0.0623737	371.198	1.63616	1	0	1	0	0	0	0	1	0.473798	0.456279	1.94591
26	2010	飞亚达A	零售业	F52	F	1	0	21.6138	0.471559	0.0929595	0.641941	0.10332	0.439112	0	2.19722	0.3333	0	0.0169	0.705415	41.4946	-3.81237	-0.98011	2.89037	2.89037	广东省	深圳市	12	9	-0.0404203	0.298397	0.363324	0.111111	0.363324	0.038587	2.48491	0.0546438	352.625	1.55777	0	0	0	0	0	0	0	1	0.427411	0.396295	2.48491
26	2011	飞亚达A	零售业	F52	F	1	0	21.7865	0.518694	0.118792	0.67221	0.056167	0.438185	0	2.19722	0.3333	0	0.0169	0.814855	41.4946	-3.86254	-0.980764	2.94444	2.94444	广东省	深圳市	12	9	-0.14141	0.246622	0.042584	0.111111	0.042584	0.054997	2.56495	0.0390587	399.351	1.48763	0	0	0	0	0	0	0	1	0.311819	0.287589	2.56495
26	2012	飞亚达A	零售业	F52	F	1	0	21.9253	0.564416	0.0813692	0.809089	0.0955287	0.180749	0	2.19722	0.3333	0	0.0169	0.674355	41.4946	-3.90886	-1.02144	2.99573	2.99573	广东省	深圳市	12	9	0.0137812	0.339589	-0.382231	0.111111	-0.382231	0.034766	2.99573	0.0330347	385.124	1.23596	0	0	0	0	0	0	0	1	0.140748	0.105358	2.99573
26	2013	飞亚达A	零售业	F52	F	1	0	21.9927	0.56759	0.0871012	0.745887	0.0862362	0.0263014	0	2.07944	0.375	0	0.0169	0.500125	41.4946	-3.95133	-1.01695	3.04452	3.04452	广东省	深圳市	12	9	0.0222124	0.301839	-0.052875	0.125	-0.052875	0.036565	2.70805	0.0310521	427.592	1.34069	0	0	0	0	0	0	0	1	0.126098	0.10653	2.70805
26	2014	飞亚达A	零售业	F52	F	1	0	22.0201	0.552603	0.0920248	0.639716	0.0885052	0.0562739	0	2.19722	0.3333	0	0.0169	0.475567	41.4946	-3.99223	-1.03741	3.09104	3.09104	广东省	深圳市	12	9	0.0790615	0.268829	0.404242	0	0.404242	0.039943	2.63906	0.0273456	418.16	1.56319	0	0	0	0	0	0	0	1	0.124382	0.104804	2.63906
26	2015	飞亚达A	零售业	F52	F	1	0	22.1694	0.457733	0.0619619	0.552627	0.0852385	-0.0353696	0	2.19722	0.3333	0	0.0169	0.444813	41.4946	-4.03596	-1.02648	3.13549	3.13549	广东省	深圳市	12	9	0.0933053	0.359498	0.587549	0.111111	0.587549	0.028739	2.48491	0.0289005	431.041	1.80954	0	0	0	0	0	0	0	1	0.126567	0.108295	2.48491
26	2016	飞亚达A	零售业	F52	F	1	0	22.1108	0.406989	0.0471911	0.599884	0.152614	-0.0532325	0	2.19722	0.3333	0	0.0151	0.47637	37.1463	-4.07472	-1.0276	3.17805	3.17805	广东省	深圳市	12	9	0.1138	0.397504	-0.155849	0.111111	-0.155849	0.02756	2.19722	0.0291372	449.795	1.66699	0	0	0	0	0	0	0	1	0.130175	0.116349	2.19722
26	2017	飞亚达A	零售业	F52	F	1	0	21.9986	0.310582	0.0588968	0.635928	0.146293	0.117555	0	2.19722	0.3333	0	0.1156	0.469988	37.1463	-4.11153	-1.0122	3.21888	3.21888	广东省	深圳市	12	9	0.157818	0.61528	-0.159674	0	-0.159674	0.039839	2.94444	0.0311389	370.07	1.57251	0	0	0	0	0	0	0	1	0.121253	0.10798	2.94444
26	2018	飞亚达A	零售业	F52	F	1	0	22.0041	0.286011	0.0729778	0.905765	0.118246	0.0163311	0	2.19722	0.3333	0	0.1156	0.436693	37.1463	-4.15171	-1.02838	3.2581	3.2581	广东省	深圳市	12	9	0.0921267	0.479264	-0.346573	0	-0.346573	0.05107	2.56495	0.0340404	366.055	1.10404	0	0	0	0	0	0	0	1	0.119043	0.107292	2.56495
26	2019	飞亚达A	零售业	F52	F	1	0	22.0479	0.294179	0.0826497	0.677552	0.096784	0.0893294	0	2.19722	0.3333	0	0.2531	0.378867	36.792	-4.19307	-1.03823	3.29584	3.29584	广东省	深圳市	12	9	0.118274	0.410329	0.565533	0	0.565533	0.057409	1.60944	0.0359817	336.936	1.4759	0	0	0	0	0	0	0	1	0.155477	0.140018	1.60944
26	2020	飞亚达	零售业	F52	F	1	0	22.1142	0.303269	0.107846	0.704866	0.087773	0.145572	0	2.19722	0.3333	0	0.2619	0.517628	38.0706	-4.2348	-1.04296	3.3322	3.3322	广东省	深圳市	12	9	0.0941124	0.594472	0.054136	0	0.054136	0.073188	2.56495	0.0424077	308.914	1.41871	0	0	0	0	0	0	0	1	0.141286	0.126908	2.56495
26	2021	飞亚达	零售业	F52	F	1	0	22.1368	0.266957	0.133441	0.713434	0.0850234	0.235727	0	2.19722	0.3333	0	0.3802	0.450587	38.253	-4.27531	-1.0363	3.3673	3.3673	广东省	深圳市	12	9	0.133132	0.32954	0.065946	0	0.065946	0.094357	2.63906	0.0481676	254.818	1.40167	0	0	0	0	0	0	0	1	0.131862	0.116918	2.63906
26	2022	飞亚达	零售业	F52	F	1	0	22.1384	0.238204	0.0867305	0.809837	0.0885635	-0.169657	0	2.19722	0.3333	0	0.3206	0.392523	39.0245	-4.31534	-0.977435	3.4012	3.4012	广东省	深圳市	12	9	0.11567	0.391505			-0.092999	0.064773	2.07944	0.0547913	310.948	1.23482	0	0	0	0	0	0	0	1	0.115015	0.109108	2.07944
27	2007	深圳能源	电力、热力生产和供应业	D44	D	1	0	23.9227	0.438178	0.176962	0.693677	0.443846	0.491227	0	2.19722	0.3333	0	0.0003	0.766526	63.74	-3.61632	-1.11673	2.70805	2.70805	广东省	深圳市	12	7	0.109089	0.407936	1.97362	0	1.97362	0.079275	1.09861	0.0792042	77.1094	1.44159	0	1	0	1	1	1	1	1	0.101381	0.0953407	1.09861
27	2008	深圳能源	电力、热力生产和供应业	D44	D	1	0	24.1037	0.534477	0.0847877	0.962372	0.417064	0.0276416	0	2.19722	0.3333	0	0	0.806201	63.74	-3.63097	-1.10415	2.77259	2.77259	广东省	深圳市	12	7	0.0585985	0.189236	-0.652651	0.111111	-0.652651	0.039608	2.30259	0.08966	82.3131	1.0391	0	1	0	1	1	1	1	1	0.304598	0.25712	2.30259
27	2009	深圳能源	电力、热力生产和供应业	D44	D	1	0	24.1328	0.481501	0.157853	0.886976	0.447045	0.0700709	0	2.19722	0.3333	0	0	0.772236	63.74	-3.66665	-1.1083	2.83321	2.83321	广东省	深圳市	12	7	0.100793	0.285103	0.680475	0.111111	0.680475	0.076615	2.89037	0.0864085	96.5902	1.12743	0	1	0	1	1	1	1	1	0.321571	0.283972	2.89037
27	2010	深圳能源	电力、热力生产和供应业	D44	D	1	0	24.093	0.435322	0.100682	0.948491	0.477988	0.0944832	0	2.19722	0.3333	0	0	0.754219	63.74	-3.71256	-1.09688	2.89037	2.89037	广东省	深圳市	12	7	0.0877614	0.136298	-0.232863	0.111111	-0.232863	0.055588	2.99573	0.0869973	88.9918	1.05431	0	1	0	1	1	1	1	1	0.273536	0.244701	2.99573
27	2011	深圳能源	电力、热力生产和供应业	D44	D	1	0	24.1735	0.462982	0.070965	1.02601	0.452824	0.15422	0	2.19722	0.3333	0	0	0.77042	63.74	-3.74045	-1.11728	2.94444	2.94444	广东省	深圳市	12	7	0.100823	0.223443	-0.266647	0.111111	-0.266647	0.03754	2.56495	0.0911801	84.9885	0.974652	0	1	0	1	1	1	1	1	0.238883	0.202671	2.56495
27	2012	深圳能源	电力、热力生产和供应业	D44	D	1	0	24.2002	0.457686	0.0659404	1.05696	0.41728	-0.108329	0	2.19722	0.3333	0	0	0.766427	63.74	-3.77632	-1.11452	2.99573	2.99573	广东省	深圳市	12	7	0.0815396	0.232561	-0.005382	0.111111	-0.005382	0.035121	1.79176	0.0803974	83.7797	0.946113	0	1	0	1	1	1	1	1	0.272349	0.224296	1.79176
27	2013	深圳能源	电力、热力生产和供应业	D44	D	1	0	24.2316	0.435835	0.09545	1.04901	0.41204	-0.0372374	0	2.19722	0.3333	0	0	0.743748	47.8246	-3.81137	-1.11921	3.04452	3.04452	广东省	深圳市	12	7	0.0687104	0.380477	-0.0646	0.111111	-0.0646	0.052005	1.79176	0.0710785	99.4344	0.953276	0	1	0	1	1	1	1	1	0.317389	0.267873	1.79176
27	2014	深圳能源	电力、热力生产和供应业	D44	D	1	0	24.3724	0.470503	0.119207	0.92062	0.379115	0.0125709	0	2.19722	0.3333	0	0	0.842138	47.8246	-3.82817	-1.13884	3.09104	3.09104	广东省	深圳市	12	7	0.082987	0.226274	1.11935	0.111111	1.11935	0.060771	1.79176	0.0637469	122.85	1.08622	0	1	0	1	1	1	1	1	0.315568	0.276129	1.79176
27	2015	深圳能源	电力、热力生产和供应业	D44	D	1	0	24.7849	0.571741	0.0910031	0.91948	0.315423	-0.110032	0	2.19722	0.3333	0	0	0.771503	47.8246	-3.79036	-1.14668	3.13549	3.13549	广东省	深圳市	12	7	0.0660505	0.385334	0.330346	0.111111	0.330346	0.035436	1.38629	0.0583293	153.627	1.08757	0	1	0	1	1	1	1	1	0.383454	0.296639	1.38629
27	2016	深圳能源	电力、热力生产和供应业	D44	D	1	0	24.8319	0.592068	0.0566101	0.961935	0.334792	0.0169029	0	2.19722	0.3333	0	0	0.77525	47.8246	-3.82057	-1.15186	3.17805	3.17805	广东省	深圳市	12	7	0.0452305	0.422763	-0.277707	0.111111	-0.277707	0.023112	0.693147	0.0504664	184.55	1.03957	0	1	0	1	1	1	1	1	0.354458	0.273263	0.693147
27	2017	深圳能源	电力、热力生产和供应业	D44	D	1	0	25.0701	0.679887	0.0341092	1.00912	0.393987	0.373538	0	2.19722	0.3333	0	0	0.770463	47.8246	-3.80801	-1.15346	3.21888	3.21888	广东省	深圳市	12	7	0.0366028	0.37531	-0.098215	0.222222	-0.098215	0.010942	1.60944	0.0514465	154.851	0.990965	0	1	0	1	1	1	1	1	0.271462	0.218542	1.60944
27	2018	深圳能源	电力、热力生产和供应业	D44	D	1	0	25.1668	0.676944	0.0274445	1.08507	0.407192	0.19179	0	2.19722	0.3333	0	0	0.783236	47.8246	-3.82528	-1.15801	3.2581	3.2581	广东省	深圳市	12	7	0.0491227	0.276701	-0.119662	0.222222	-0.119662	0.008421	1.60944	0.0493255	148.556	0.921597	0	1	0	1	1	1	1	1	0.271104	0.212365	1.60944
27	2019	深圳能源	电力、热力生产和供应业	D44	D	1	0	25.2888	0.650566	0.0599045	1.10288	0.371899	0.12358	0	2.19722	0.3333	0	0	0.7935	47.8246	-3.83546	-1.15886	3.29584	3.29584	广东省	深圳市	12	7	0.0541036	0.10837	0.192847	0.222222	0.192847	0.019031	1.79176	0.0468433	141.233	0.90672	0	1	0	1	1	1	1	1	0.265213	0.217522	1.79176
27	2020	深圳能源	电力、热力生产和供应业	D44	D	1	0	25.46	0.633063	0.113138	1.12731	0.309359	-0.0174136	0	2.19722	0.3333	0	0	0.771279	43.9076	-3.83144	-1.17572	3.3322	3.3322	广东省	深圳市	12	7	0.05429	0.289849	0.187708	0.111111	0.187708	0.037414	0	0.0433048	144.37	0.88707	0	1	0	1	1	1	1	1	0.263401	0.206336	0
27	2021	深圳能源	电力、热力生产和供应业	D44	D	1	0	25.6023	0.622932	0.0461411	1.09176	0.437597	0.543403	0	2.19722	0.3333	0	0	0.752184	43.9076	-3.83293	-1.17423	3.3673	3.3673	广东省	深圳市	12	7	0.0327543	0.394647	0.36607	0	0.36607	0.016042	0.693147	0.0399096	141.334	0.915957	0	1	0	1	1	1	1	1	0.271907	0.208156	0.693147
27	2022	深圳能源	电力、热力生产和供应业	D44	D	1	0	25.6739	0.615474	0.0475939	1.20532	0.419748	0.188636	0	2.19722	0.3333	0	0	0.76979	43.9076	-3.85291	-1.11733	3.4012	3.4012	广东省	深圳市	12	7	0.0681315	0.269356			-0.193074	0.017504	0.693147	0.0407236	143.868	0.829657	0	1			1	1	1	1	0.297442	0.232034	0.693147
28	2007	一致药业	医药制造业	C27	C2	1	0	21.7901	0.821899	0.280103	0.513483	0.117216	0.213616	0	2.19722	0.3333	0	0.0039	0.805592	39.1416	-3.70273	-0.943817	2.70805	2.70805	广东省	深圳市	12	4	0.0301774	0	2.08477	0.222222	2.08477	0.047734	2.19722	0.0336932	102.245	1.94748	1	1	1	1	0	1	1	1	0.463681	0.205673	2.19722
28	2008	一致药业	医药制造业	C27	C2	1	0	22.0273	0.823731	0.278426	0.616797	0.101757	0.215467	0	2.07944	0.375	0	0.0029	0.90308	39.1416	-3.75245	-1.03036	2.77259	2.77259	广东省	深圳市	12	4	0.0669333	0.177373	-0.270667	0.375	-0.270667	0.044098	2.30259	0.0316135	110.891	1.62128	1	1	1	1	0	1	1	1	0.495905	0.214121	2.30259
28	2009	一致药业	医药制造业	C27	C2	1	0	22.3783	0.832209	0.259587	0.447669	0.0800193	0.309746	0	2.19722	0.3333	0	0.0022	0.898059	38.3342	-3.79796	-1.06279	2.83321	2.83321	广东省	深圳市	12	4	0.0517523	0.145339	0.695859	0.333333	0.695859	0.037883	2.83321	0.0298123	114.208	2.2338	1	1	1	1	0	1	1	1	0.377619	0.184498	2.83321
28	2010	一致药业	批发业	F51	F	1	0	22.5649	0.820599	0.262965	0.451227	0.0780996	0.193105	0	2.19722	0.3333	0	0.0016	0.839373	38.3342	-3.83657	-1.02465	2.89037	2.89037	广东省	深圳市	12	9	0.0678886	0.130866	0.196036	0.444444	0.196036	0.041895	2.94444	0.0340515	115.486	2.21618	0	0	0	0	0	0	0	1	0.223647	0.133114	2.94444
28	2011	一致药业	批发业	F51	F	1	0	22.76	0.813874	0.256281	0.646219	0.0782283	0.158132	0	2.19722	0.3333	0	0.0016	0.923905	38.3342	-3.87192	-1.02951	2.94444	2.94444	广东省	深圳市	12	9	0.0296534	0.11427	-0.350004	0	-0.350004	0.042764	2.94444	0.0390587	120.849	1.54746	0	0	0	0	0	0	0	1	0.275737	0.147968	2.94444
28	2012	国药一致	批发业	F51	F	1	0	22.9528	0.802164	0.296206	0.551967	0.0742792	0.19044	0	2.07944	0.375	0	0.0012	0.934833	38.3342	-3.90411	-1.06901	2.99573	2.99573	广东省	深圳市	12	9	0.0348495	0.107233	0.661214	0.125	0.661214	0.052032	2.70805	0.0330347	127.965	1.8117	0	0	0	0	0	0	0	1	0.276556	0.13793	2.70805
28	2013	国药一致	批发业	F51	F	1	0	23.1264	0.790499	0.257103	0.524223	0.0693388	0.176979	0	2.07944	0.375	0	0.0009	0.777674	38.3342	-3.93434	-1.07727	3.04452	3.04452	广东省	深圳市	12	9	0.0420539	0.097089	0.319398	0.125	0.319398	0.048311	3.09104	0.0310521	132.11	1.90759	0	0	0	0	0	0	0	1	0.291871	0.137706	3.09104
28	2014	国药一致	批发业	F51	F	1	0	23.275	0.621854	0.186901	0.592038	0.0581153	0.12995	0	2.19722	0.3333	0	0.0007	0.76894	51	-3.96392	-1.08538	3.09104	3.09104	广东省	深圳市	12	9	-0.0621015	0.108274	0.035577	0.111111	0.035577	0.052213	2.99573	0.0273456	145.465	1.68908	0	0	0	0	0	0	0	1	0.220488	0.110894	2.99573
28	2016	国药一致	批发业	F51	F	1	0	23.7826	0.581754	0.17705	0.663588	0.0228506	0.586897	0	2.07944	0.375	0	0.0007	0.747325	51	-3.99401	-1.12008	3.17805	3.17805	广东省	深圳市	12	9	0.0690922	0.093354	0.016183	0	0.016183	0.060146	2.56495	0.0291372	108.358	1.50696	0	0	0	0	0	0	0	1	0.0783342	0.0409363	2.56495
28	2017	国药一致	批发业	F51	F	1	0	23.8298	0.55569	0.122786	0.65268	0.0246921	0.000368494	0	1.94591	0.4286	0	0.0006	0.750878	56.0581	-4.02823	-1.07998	3.21888	3.21888	广东省	深圳市	12	9	0.0575238	0.111035	-0.095612	0	-0.095612	0.05177	3.13549	0.0311389	104.623	1.53214	0	0	0	0	0	0	0	1	0.086958	0.0520707	3.13549
28	2018	国药一致	批发业	F51	F	1	0	24.0882	0.519335	0.113155	0.928387	0.0210137	0.0450459	0	2.19722	0.3333	0	0.0006	0.754544	56.0581	-4.03327	-1.11685	3.2581	3.2581	广东省	深圳市	12	9	0.045717	0.127	-0.308246	0	-0.308246	0.04661	3.29584	0.0340404	121.164	1.07714	0	0	0	0	0	0	0	1	0.102518	0.0645964	3.29584
28	2019	国药一致	批发业	F51	F	1	0	24.2354	0.541779	0.101431	0.935755	0.0182753	0.206931	0	2.3979	0.3636	0	0.001	0.753496	56.0581	-4.05077	-1.13329	3.29584	3.29584	广东省	深圳市	12	9	0.0596753	0.173072	0.105469	0.0909091	0.105469	0.044278	2.83321	0.0359817	113.473	1.06866	0	0	0	0	0	0	0	1	0.10321	0.0632841	2.83321
28	2020	国药一致	批发业	F51	F	1	0	24.402	0.573461	0.106752	0.97043	0.0215735	0.146096	0	2.3979	0.3636	0	0.001	0.710085	56.0581	-4.06308	-1.13853	3.3322	3.3322	广东省	深圳市	12	9	0.0379534	0.198979	0.022742	0.0909091	0.022742	0.043473	2.63906	0.0424077	128.414	1.03047	0	0	0	0	0	0	0	1	0.0887846	0.0537873	2.63906
28	2021	国药一致	批发业	F51	F	1	0	24.4794	0.57876	0.0875168	1.08317	0.0203027	0.145992	0	2.30259	0.4	0	0.001	0.668484	56.0581	-4.08939	-1.12726	3.3673	3.3673	广东省	深圳市	12	9	0.0386872	0.168152	-0.175315	0.2	-0.175315	0.035706	2.07944	0.0481676	131.347	0.923216	0	0	0	0	0	0	0	1	0.0707516	0.0441379	2.07944
28	2022	国药一致	批发业	F51	F	1	0	24.4755	0.54372	0.0945761	1.17035	0.0199483	0.0743928	0	2.30259	0.4	0	0.001	0.691523	56.0581	-4.13009	-1.08329	3.4012	3.4012	广东省	深圳市	12	9	0.0600818	0.193314			-0.092331	0.041575	1.09861	0.0547913	112.74	0.854442	0	0			0	0	0	1	0.0667598	0.0441924	1.09861
29	2007	深深房A	房地产业	K70	K	1	0	21.5574	0.486968	0.0344869	0.514805	0.0331453	-0.147106	0	2.19722	0.3333	0	0.0007	0.652352	64.8242	-3.68849	-0.869958	2.70805	2.70805	广东省	深圳市	12	14	-0.0229735	0	0.628571	0.333333	0.628571	0.016908	0	0.0956395	501.445	1.94248	0	0	0	0	0	0	0	1	0.333525	0.270136	0
29	2008	深深房A	房地产业	K70	K	1	0	21.5411	0.47162	0.0161074	0.833994	0.0312909	-0.164617	0	2.19722	0.3333	0	0.0007	0.6488	64.8242	-3.72732	-0.91711	2.77259	2.77259	广东省	深圳市	12	14	-0.0364263	0	-0.674185	0.333333	-0.674185	0.008455	0	0.0895763	739.195	1.19905	0	0	0	0	0	0	0	1	0.396579	0.332777	0
29	2009	深深房A	房地产业	K70	K	1	0	21.9355	0.638325	0.0167587	0.376069	0.0197207	0.062573	0	2.19722	0.3333	0	0	0.640888	63.5475	-3.78926	-0.92166	2.83321	2.83321	广东省	深圳市	12	14	-0.122616	0	1.76154	0.444444	1.76154	0.006015	0.693147	0.0791859	1433.69	2.65909	0	0	0	0	0	0	0	1	0.420248	0.359684	0.693147
29	2010	深深房A	房地产业	K70	K	1	0	21.9409	0.615344	0.0674015	0.512306	0.0190958	0.361077	0	2.19722	0.3333	0	0	0.639904	63.5475	-3.82947	-0.937215	2.89037	2.89037	广东省	深圳市	12	14	-0.0529881	0	-0.345404	0.222222	-0.345404	0.025087	0	0.0530121	1213.3	1.95196	0	0	0	0	0	0	0	1	0.417362	0.358816	0
29	2011	深深房A	房地产业	K70	K	1	0	21.8976	0.567289	0.0749598	0.656882	0.0188245	0.00523028	0	2.19722	0.3333	0	0	0.639374	63.5475	-3.86773	-0.945102	2.94444	2.94444	广东省	深圳市	12	14	0.0355841	0	-0.306383	0.222222	-0.306383	0.031272	0.693147	0.0600747	1141.21	1.52234	0	0	0	0	0	0	0	1	0.298527	0.293227	0.693147
29	2012	深深房A	房地产业	K70	K	1	0	22.035	0.594074	0.073505	0.604312	0.0170236	0.00365612	0	2.19722	0.3333	0	0	0.646249	63.5475	-3.91269	-0.937018	2.99573	2.99573	广东省	深圳市	12	14	0.00738258	0	0.260736	0.222222	0.260736	0.02878	0	0.0665192	1277.77	1.65477	0	0	0	0	0	0	0	1	0.27586	0.292529	0
29	2013	深深房A	房地产业	K70	K	1	0	22.1619	0.588383	0.140845	0.691078	0.0144043	1.05454	0	2.19722	0.3333	0	0	0.637012	63.5475	-3.95581	-0.984538	3.04452	3.04452	广东省	深圳市	12	14	0.0462513	0	-0.087591	0.222222	-0.087591	0.054167	0	0.0653913	702.611	1.44701	0	0	0	0	0	0	0	1	0.250917	0.263879	0
29	2014	深深房A	房地产业	K70	K	1	0	22.1992	0.535301	0.1582	0.495678	0.012416	0.0074787	0	2.19722	0.3333	0	0	0.666565	63.5475	-3.99647	-0.966743	3.09104	3.09104	广东省	深圳市	12	14	0.0736354	0	0.831999	0.222222	0.831999	0.068126	0	0.0655088	738.547	2.01744	0	0	0	0	0	0	0	1	0.402922	0.331122	0
29	2015	深深房A	房地产业	K70	K	1	0	22.1536	0.472851	0.142129	0.294936	0.0124916	0.0145637	0	2.19722	0.3333	0	0.0089	0.645607	63.5475	-4.03565	-1.0042	3.13549	3.13549	广东省	深圳市	12	14	0.262479	0.436829	0.898538	0.222222	0.898538	0.072027	0	0.0813374	582.717	3.39056	0	0	0	0	0	0	0	1	0.267671	0.222333	0
29	2020	深深房A	房地产业	K70	K	1	0	22.32	0.259237	0.0807463	0.619479	0.00567965	-0.36635	0	2.3979	0.2727	0	0.0012	0.639	63.5475	-4.23778	-1.02523	3.3322	3.3322	广东省	深圳市	12	14	0.0577616	0.303537	-0.341165	0.181818	-0.341165	0.058734	0	0.0736345	568.049	1.61426	0	0	0	0	0	0	0	1	0.281124	0.263344	0
29	2021	深深房A	房地产业	K70	K	1	0	22.545	0.316243	0.0551974	0.671524	0.00386905	-0.182178	0	2.19722	0.3333	0	0.0012	0.63824	57.1927	-4.27686	-1.0233	3.3673	3.3673	广东省	深圳市	12	14	-0.195059	0.409128	0.109427	0.111111	0.109427	0.035196	0	0.080354	2227.05	1.48915	0	0	0	0	0	0	0	1	0.379167	0.332131	0
29	2022	深深房A	房地产业	K70	K	1	0	22.4619	0.246623	0.0351372	0.402542	0.00376561	-0.519693	0	2.07944	0.375	1	0.0009	0.625436	55.7849	-4.31771	-0.965444	3.4012	3.4012	广东省	深圳市	12	14	-0.11877	0.412572			0.787175	0.026289	0	0.0856412	3591.87	2.48422	0	0	0	0	0	0	0	1	0.608738	0.505949	0
30	2008	ST 盛润A	其他制造业	C41	C4	0	1	16.7037	96.9593	0.0506546	0.023119	0.368784	-0.0572696	1	1.94591	0.4286	1	0.0023	0.67216	59.8239			2.77259	2.77259	广东省	深圳市	12	6	-0.0208374		0.094177	0	0.094177	-4.74071	0			43.2536	1	0	1	0	0	0	0	0			0
30	2009	*ST 盛润A	其他制造业	C41	C4	0	1	17.5506	41.9394	-0.00471288	0.034438	0.0830412	0.0909091	0	1.94591	0.4286	1	0.0019	0.67762	59.8239			2.83321	2.83321	广东省	深圳市	12	6	-0.00400232	0	2.6338	0	2.6338	0.193422	0			29.0375	1	0	1	0	0	0	0	0			0
30	2011	*ST 盛润A	其他制造业	C41	C4	0	1	18.0077	0.969146	-1.38588	0.070059	0	-0.926365	0	1.94591	0.4286	1	0.0009	0.51041	23.8689			2.94444	2.94444	广东省	深圳市	12	6	0.0172797	0	-0.140022	0.142857	-0.140022	22.0051	0			14.2736	1	0	1	0	0	0	0	0			0
30	2014	富奥股份	汽车制造业	C36	C3	1	0	22.7072	0.345046	0.149257	0.727372	0.18929	-0.04166	0	2.07944	0.375	0	1.2364	0.738648	24.3099	-3.9935	-1.05582	3.09104	3.09104	吉林省	长春市	5	5	0.0494923	0.193139	0.411348	0	0.411348	0.092477	1.60944	0.228561	128.046	1.37481	1	0	1	0	0	0	0	1	0.696087	0.621492	1.60944
30	2015	富奥股份	汽车制造业	C36	C3	1	0	22.8133	0.343888	0.104289	0.698229	0.219005	-0.135429	0	2.19722	0.3333	0	1.2229	0.755347	24.4122	-4.03008	-1.06349	3.13549	3.13549	吉林省	长春市	5	5	0.041266	0.369539	0.217201	0	0.217201	0.064925	1.38629	0.209033	159.988	1.4322	1	0	1	0	0	0	0	1	0.790456	0.656999	1.38629
30	2016	富奥股份	汽车制造业	C36	C3	1	0	22.9286	0.3635	0.122135	0.64154	0.190878	0.352169	0	2.19722	0.3333	0	0.7062	0.750312	24.4122	-4.06527	-1.07125	3.17805	3.17805	吉林省	长春市	5	5	0.0662157	0.382269	-0.149012	0	-0.149012	0.074575	1.09861	0.190182	132.593	1.55875	1	0	1	0	0	0	0	1	0.689434	0.575724	1.09861
30	2017	富奥股份	汽车制造业	C36	C3	1	0	23.0616	0.389791	0.135361	0.719767	0.17111	0.228161	0	2.19722	0.3333	0	0.7062	0.728055	24.4122	-4.09829	-1.06403	3.21888	3.21888	吉林省	长春市	5	5	0.0446624	0.315853	-0.024321	0	-0.024321	0.079011	1.60944	0.176133	120.492	1.38934	1	0	1	0	0	0	0	1	0.7356	0.611724	1.60944
30	2018	富奥股份	汽车制造业	C36	C3	1	0	23.1813	0.389844	0.129891	1.04043	0.190678	0.0916515	0	2.19722	0.3333	0	0.4519	0.72681	24.4122	-4.13071		3.2581	3.2581	吉林省	长春市	5	5	0.0292828	0.310853	-0.341791	0.111111	-0.341791	0.074787	0.693147	0.178336	118.733	0.96114	1	0	1	0	0	0	0	1	0.722265	0.58616	0.693147
30	2019	富奥股份	汽车制造业	C36	C3	1	0	23.2821	0.423117	0.121144	0.923178	0.181549	0.2816	0	2.19722	0.3333	0	0.2101	0.726541	24.4122	-4.16338	-1.09095	3.29584	3.29584	吉林省	长春市	5	5	0.0283393	0.348484	0.323449	0.222222	0.323449	0.068359	1.09861	0.162511	106.623	1.08321	1	0	1	0	0	0	0	1	0.743379	0.580812	1.09861
30	2020	富奥股份	汽车制造业	C36	C3	1	0	23.3948	0.427812	0.11552	0.750925	0.170371	0.104297	0	2.19722	0.3333	0	0.1189	0.787108	24.4122	-4.19414	-1.08586	3.3322	3.3322	吉林省	长春市	5	5	0.0412769	0.597892	0.588168	0.111111	0.588168	0.06282	0.693147	0.12467	88.1001	1.33169	1	0	1	0	0	0	0	1	0.788669	0.638528	0.693147
30	2021	富奥股份	汽车制造业	C36	C3	1	0	23.422	0.427218	0.0927343	0.759503	0.201325	0.154297	0	2.19722	0.3333	0	0.1189	0.741349	24.4122	-4.23174	-1.08009	3.3673	3.3673	吉林省	长春市	5	5	0.121686	0.697839	0.058884	0.111111	0.058884	0.052376	0.693147	0.115054	92.1059	1.31665	1	0	1	0	0	0	0	1	0.719201	0.546533	0.693147
30	2022	富奥股份	汽车制造业	C36	C3	1	0	23.4484	0.44487	0.0551695	1.04158	0.192162	-0.0200875	0	2.19722	0.3333	0	0.0799	0.712222	24.4122	-4.26936	-1.02189	3.4012	3.4012	吉林省	长春市	5	5	0.0184716	0.966213			-0.374247	0.030701	0.693147	0.107663	106.107	0.960077	1	0			0	0	0	1	0.591841	0.432476	0.693147
31	2007	中粮地产	房地产业	K70	K	1	0	22.5165	0.391569	0.184588	0.361834	0.0461317	1.38225	0	2.19722	0.3333	0	0	0.66675	50.6505	-3.71722	-1.02606	2.70805	2.70805	广东省	深圳市	12	14	-0.0590859	0.096667	2.44556	0.111111	2.44556	0.078061	0.693147	0.0956395	1570.53	2.7637	0	0	0	0	0	0	0	1	0.56832	0.547052	0.693147
31	2008	中粮地产	房地产业	K70	K	1	0	22.9258	0.637839	0.039863	0.744926	0.0366181	0.319357	0	2.19722	0.3333	0	0	0.666464	50.6505	-3.7454	-1.02534	2.77259	2.77259	广东省	深圳市	12	14	-0.383495	0.262517	-0.622571	0.111111	-0.622571	0.015273	1.79176	0.0895763	3799.85	1.34242	0	0	0	0	0	0	0	1	0.522275	0.518668	1.79176
31	2009	中粮地产	房地产业	K70	K	1	0	23.3101	0.513593	0.0771885	0.488641	0.0203954	0.852644	0	2.19722	0.3333	0	0	0.568709	50.6505	-3.76118	-1.08411	2.83321	2.83321	广东省	深圳市	12	14	0.00592624	0.096502	1.34275	0.111111	1.34275	0.02829	1.09861	0.0791859	1841.46	2.04649	0	0	0	0	0	0	0	1	0.634207	0.618549	1.09861
31	2010	中粮地产	房地产业	K70	K	1	0	23.7276	0.696077	0.0880717	0.796058	0.0123715	0.0496802	0	2.19722	0.3333	0	0.0008	0.637109	50.6505	-3.76048	-1.0575	2.89037	2.89037	广东省	深圳市	12	14	-0.178107	0.065407	-0.443646	0.111111	-0.443646	0.027491	1.09861	0.0530121	4182.55	1.25619	0	0	0	0	0	0	0	1	0.808923	0.780773	1.09861
31	2011	中粮地产	房地产业	K70	K	1	0	24.2077	0.781679	0.110583	1.00697	0.00523624	1.62166	0	2.19722	0.3333	0	0.0008	0.663777	50.6505	-3.73515	-1.15347	2.94444	2.94444	广东省	深圳市	12	14	-0.074023	0.074277	-0.387759	0	-0.387759	0.022469	1.38629	0.0600747	2733.14	0.993079	0	0	0	0	0	0	0	1	0.955232	0.811951	1.38629
31	2012	中粮地产	房地产业	K70	K	1	0	24.274	0.782565	0.0926262	0.990539	0.0125447	0.433818	0	2.19722	0.3333	0	0.0008	0.587939	50.6505	-3.76457	-1.11977	2.99573	2.99573	广东省	深圳市	12	14	0.0758739	0.079962	0.154723	0	0.154723	0.019532	1.38629	0.0665192	1641.62	1.00955	0	0	0	0	0	0	0	1	0.706257	0.64204	1.38629
31	2013	中粮地产	房地产业	K70	K	1	0	24.4271	0.779069	0.11111	1.05843	0.0145638	0.281156	0	2.07944	0.375	0	0.0008	0.53548	50.6505	-3.77869	-1.10817	3.04452	3.04452	广东省	深圳市	12	14	-0.0808296	0.059196	-0.142089	0	-0.142089	0.022639	0.693147	0.0653913	1507.41	0.944796	0	0	0	0	0	0	0	1	0.646877	0.65874	0.693147
31	2014	中粮地产	房地产业	K70	K	1	0	24.5587	0.769711	0.091957	0.908236	0.0126822	-0.111784	0	2.19722	0.3333	0	0.0008	0.604433	50.6505	-3.79485	-1.11472	3.09104	3.09104	广东省	深圳市	12	14	-0.0445208	0.070315	1.30105	0	1.30105	0.019494	1.38629	0.0655088	2125.97	1.10103	0	0	0	0	0	0	0	1	0.579397	0.507501	1.38629
31	2015	中粮地产	房地产业	K70	K	1	0	24.7364	0.79961	0.0920624	0.793499	0.0102469	0.493175	0	2.19722	0.3333	0	0.0006	0.526256	45.6663	-3.80026	-1.10336	3.13549	3.13549	广东省	深圳市	12	14	-0.0328302	0.072461	0.663691	0	0.663691	0.018098	1.09861	0.0813374	1398.2	1.26024	0	0	0	0	0	0	0	1	0.50622	0.429524	1.09861
31	2016	中粮地产	房地产业	K70	K	1	0	24.8387	0.815795	0.1192	0.926083	0.0102569	0.335245	0	1.94591	0.4286	0	0	0.522678	45.6663	-3.81914	-1.14084	3.17805	3.17805	广东省	深圳市	12	14	0.111585	0.054407	-0.362517	0	-0.362517	0.021761	1.09861	0.0687646	943.914	1.07982	0	0	0	0	0	0	0	1	0.356317	0.260438	1.09861
31	2018	中粮地产	房地产业	K70	K	1	0	25.236	0.849079	0.157178	1.0569	0.00601681	0.00549902	0	2.19722	0.3333	0	0.0006	0.549608	47.2702	-3.80851	-1.14237	3.2581	3.2581	广东省	深圳市	12	14	-0.0204434	0.099538	-0.384165	0.111111	-0.384165	0.021984	2.07944	0.0697698	1932.46	0.946159	0	0	0	0	0	0	0	1	0.245701	0.204937	2.07944
31	2019	大悦城	房地产业	K70	K	1	0	25.9337	0.767767	0.131627	1.03756	0.0230586	1.39289	0	2.07944	0.375	0	0.0003	0.846844	53.8005	-3.65652	-1.22748	3.29584	3.29584	广东省	深圳市	12	14	0.0221909	0.196654	0.494464	0.125	0.494464	0.020228	2.94444	0.0726592	1395.59	0.963801	0	0	0	0	0	0	0	1	0.185695	0.131207	2.94444
31	2020	大悦城	房地产业	K70	K	1	0	26.0209	0.771622	0.0254618	1.06012	0.0202519	0.137885	0	2.3979	0.3636	0	0.0003	0.810436	49.2763	-3.66958	-1.13742	3.3322	3.3322	广东省	深圳市	12	14	0.0491021	0	-0.368484	0.0909091	-0.368484	0.005617	2.77259	0.0736345	1217.5	0.943292	0	0	0	0	0	0	0	1	0.202528	0.146876	2.77259
31	2021	大悦城	房地产业	K70	K	1	0	26.0833	0.755127	0.0157038	1.08092	0.0174628	0.108445	0	2.3979	0.3636	0	0.0003	0.80107	49.2763	-3.68993	-1.13585	3.3673	3.3673	广东省	深圳市	12	14	-0.0397887	0	-0.152273	0.0909091	-0.152273	0.003608	1.60944	0.080354	1206.6	0.925136	0	0	0	0	0	0	0	1	0.159023	0.146514	1.60944
31	2022	大悦城	房地产业	K70	K	1	0	26.0913	0.778465	-0.0446335	1.15834	0.0164145	-0.0712388	1	2.3979	0.3636	0	0.0003	0.799853	49.2763	-3.72738	-1.14701	3.4012	3.4012	广东省	深圳市	12	14	0.0126401				0.008043	-0.010365	0.693147	0.0856412	1165.15	0.863303	0	0			0	0	0	1	0.0982084	0.0959319	0.693147
32	2007	深桑达A	计算机、通信和其他电子设备制造业	C39	C3	1	0	21.3302	0.551232	0.12362	0.640373	0.0689747	0.128043	0	2.19722	0.3333	0	0.0259	0.4725	42.2348	-3.67009	-0.984459	2.70805	2.70805	广东省	深圳市	12	5	0.283966	0.25003	1.81227	0	1.81227	0.050762	0	0.0555853	165.231	1.56159	1	1	1	0	0	0	0	1	0.163862	0.12451	0
32	2008	深桑达A	计算机、通信和其他电子设备制造业	C39	C3	1	0	21.0309	0.413141	0.100995	0.843757	0.149703	-0.109023	0	2.19722	0.3333	0	0.0259	0.4627	42.2348	-3.67909	-0.958145	2.77259	2.77259	广东省	深圳市	12	5	-0.0556851	0.483424	-0.529734	0	-0.529734	0.060201	0	0.0623731	168.034	1.18518	1	1	1	0	0	0	0	1	0.200233	0.174272	0
32	2009	深桑达A	计算机、通信和其他电子设备制造业	C39	C3	1	0	21.0867	0.448143	0.0607342	0.541938	0.102139	-0.267986	0	2.07944	0.375	0	0.0259	0.507874	42.2348	-3.72545	-0.990415	2.83321	2.83321	广东省	深圳市	12	5	0.142464	0.481681	0.722905	0	0.722905	0.033613	0	0.069237	227.609	1.84523	1	1	1	0	0	0	0	1	0.24271	0.21442	0
32	2010	深桑达A	计算机、通信和其他电子设备制造业	C39	C3	1	0	21.1217	0.461773	0.0603869	0.501964	0.0896431	0.19906	0	2.19722	0.3333	0	0.0259	0.4606	42.0201	-3.7693	-0.948475	2.89037	2.89037	广东省	深圳市	12	5	0.0059287	0.386737	0.148299	0	0.148299	0.032341	0	0.0687099	192.876	1.99218	1	1	1	0	0	0	0	1	0.257734	0.226994	0
32	2011	深桑达A	计算机、通信和其他电子设备制造业	C39	C3	1	0	21.177	0.447662	0.053714	0.770318	0.0786766	0.151976	0	2.19722	0.3333	0	0.0259	0.488046	42.0201	-3.81519	-0.915945	2.94444	2.94444	广东省	深圳市	12	5	0.0223584	0	-0.406681	0.111111	-0.406681	0.028511	0.693147	0.0514342	146.57	1.29817	1	1	1	0	0	0	0	1	0.233857	0.201769	0.693147
32	2012	深桑达A	计算机、通信和其他电子设备制造业	C39	C3	1	0	21.2492	0.380335	0.186636	0.722059	0.0611151	-0.119137	0	2.19722	0.3333	0	0.0217	0.481	42.0201	-3.86246	-0.99175	2.99573	2.99573	广东省	深圳市	12	5	0.0150432	0.234189	0.269565	0.111111	0.269565	0.105781	0	0.0513417	168.105	1.38493	1	1	1	0	0	0	0	1	0.338237	0.265326	0
32	2013	深桑达A	计算机、通信和其他电子设备制造业	C39	C3	1	0	21.1297	0.32395	0.0145488	0.599329	0.0440467	0.0715724	0	2.19722	0.3333	0	0.0185	0.4789	42.0201	-3.89017	-0.978839	3.04452	3.04452	广东省	深圳市	12	5	-0.0363642	0.465394	0.213152	0.111111	0.213152	0.009998	0	0.0471048	104.146	1.66853	1	1	1	0	0	0	0	1	0.293987	0.274241	0
32	2014	深桑达A	计算机、通信和其他电子设备制造业	C39	C3	1	0	21.741	0.460739	0.076478	0.72126	0.0417097	0.889225	0	2.30259	0.3	0	0.0007	0.478902	42.0201	-3.98011	-1.04451	3.09104	3.09104	广东省	深圳市	12	5	0.0282061	0.121448	0.27269	0.1	0.27269	0.034649	0	0.0408463	145.143	1.38646	1	1	1	0	0	0	0	1	0.384454	0.246264	0
32	2015	深桑达A	批发业	F51	F	1	0	21.4774	0.290364	0.0329678	0.299875	0.0418708	-0.358459	0	2.30259	0.3	0	0.0004	0.679364	49.1785	-4.00252	-0.992991	3.13549	3.13549	广东省	深圳市	12	9	0.15752	0.142284	1.332	0.1	1.332	0.023268	0.693147	0.0358962	105.179	3.33473	0	0	0	0	0	0	0	1	0.186189	0.151657	0.693147
32	2016	深桑达A	批发业	F51	F	1	0	21.3939	0.20752	0.0299248	0.383063	0.0530868	0.00875448	0	2.19722	0.3333	0	0.3637	0.661248	49.1785	-4.03569	-0.992127	3.17805	3.17805	广东省	深圳市	12	9	0.0401932	0.184564	-0.298877	0	-0.298877	0.0234	0	0.0291372	103.277	2.61054	0	0	0	0	0	0	0	1	0.137624	0.134638	0
32	2017	深桑达A	批发业	F51	F	1	0	21.3794	0.186046	0.00838055	0.52086	0.0437886	-0.133971	0	2.19722	0.3333	0	0.3633	0.650838	49.1785	-4.07445		3.21888	3.21888	广东省	深圳市	12	9	0.0694182	0.646295	-0.325772	0	-0.325772	0.00678	0	0.0311389	66.3441	1.9199	0	0	0	0	0	0	0	1	0.156889	0.156324	0
32	2018	深桑达A	批发业	F51	F	1	0	21.4903	0.295935	0.0724639	0.69694	0.0357387	-0.0699517	0	2.19722	0.3333	0	0.3712	0.656818	49.0418	-4.12352		3.2581	3.2581	广东省	深圳市	12	9	0.0957075	0.295761	-0.300336	0	-0.300336	0.051905	0	0.0340404	120.096	1.43484	0	0	0	0	0	0	0	1	0.22416	0.210875	0
32	2019	深桑达A	批发业	F51	F	1	0	21.5744	0.292026	0.09941	0.358582	0.0369842	-0.0621904	0	2.19722	0.3333	0	0.2784	0.66149	49.0418	-4.16969		3.29584	3.29584	广东省	深圳市	12	9	0.0314582	0.209513	1.04077	0	1.04077	0.067363	0	0.0359817	181.53	2.78876	0	0	0	0	0	0	0	1	0.365489	0.334912	0
32	2020	深桑达A	批发业	F51	F	1	0	21.6733	0.300958	0.109052	0.317251	0.0317094	0.0131093	0	2.19722	0.3333	0	0.3259	0.625801	49.0418	-4.21616		3.3322	3.3322	广东省	深圳市	12	9	-0.0484453	0	0.266056	0	0.266056	0.073083	0	0.0424077	87.6923	3.15208	0	0	0	0	0	0	0	1	0.355515	0.329036	0
32	2021	深桑达A	建筑安装业	E49	E	1	0	24.5104	0.785055	0.196213	0.896375	0.0958375	27.0796	0	2.19722	0.3333	0	4.3685	0.651983	17.7959	-4.08376	-2.06506	3.3673	3.3673	广东省	深圳市	12	8	0.0021303	0.102781	0.158659	0	0.158659	0.025106	0	0.0481676	95.3475	1.1156	0	0	0	0	0	0	0	1	0.0728036	0.0175171	0
32	2022	深桑达A	建筑安装业	E49	E	1	0	24.6905	0.808366	0.0727691	0.879281	0.0829861	0.195494	0	2.19722	0.3333	0	4.2704	0.655885	17.8082	-4.08945	-1.08215	3.4012	3.4012	广东省	深圳市	12	8	-0.00467179	0.127581			-0.0222	0.013504	1.09861	0.109293	81.8387	1.13729	0	0			0	0	0	1	0.0856113	0.0212048	1.09861
34	2007	SST 深泰	综合	S90	S	1	1	19.6094	3.51989	0.416633	0.226552	0.140375	0.112179	1	2.07944	0.25	1	0	0.71	47.9599			2.63906	2.70805	广东省	深圳市	12	22	0.0585858		3.40833	0.125	3.40833	-0.789375	0		77.9902	4.41399	0	0	0	0	0	0	0	1			0
34	2008	ST 深泰	综合	S90	S	0	1	19.0327	7.14395	0.287205	0.219224	0.217641	-0.26501	1	1.94591	0.4286	1	0.0024	0.58323	25.6056			2.70805	2.77259	广东省	深圳市	12	22	0.0126977		-0.731345	0	-0.731345	-1.52649	0		88.9298	4.56154	0	0	0	0	0	0	0	0			0
34	2009	*ST 深泰	综合	S90	S	0	1	18.8314	6.34771	-0.126976	0.067482	0.255618	0.213237	0	1.94591	0.4286	1	0.0024	0.5013	25.6056			2.77259	2.83321	广东省	深圳市	12	22	0.00172298	0	3.80874	0	3.80874	0.816543	0		67.2432	14.8187	0	0	0	0	0	0	0	0			0
34	2010	ST 深泰	综合	S90	S	0	1	19.0567	0.650283	-1.34572	0.102981	0.192239	0.185043	0	1.94591	0.4286	1	0.0016	0.46857	21.8751			2.83321	2.89037	广东省	深圳市	12	22	0.213594	0	-0.059091	0	-0.059091	2.63724	0.693147		72.2847	9.71055	0	0	0	0	0	0	0	0			0.693147
34	2011	深信泰丰	综合	S90	S	0	0	19.1512	0.589127	0.21937	0.142573	0.177294	0.0783867	0	1.94591	0.4286	1	0.0012	0.45301	21.8751	-3.42822	-0.829876	2.89037	2.94444	广东省	深圳市	12	22	0.0430001	0	-0.527778	0	-0.527778	0.079965	0.693147	0.0617002	70.2414	7.01394	0	0	0	0	0	0	0	0	0.0683905	0.0303295	0.693147
34	2012	深信泰丰	综合	S90	S	0	0	19.0811	0.538522	0.0459818	0.129366	0.372728	0.0544208	0	1.94591	0.4286	1	0.0012	0.43286	21.8751	-3.44849	-0.832104	2.94444	2.99573	广东省	深圳市	12	22	-0.0412026	0	0.043478	0	0.043478	0.020743	0	0.0683158	54.4118	7.73003	0	0	0	0	0	0	0	0	0.0457986	0.0232545	0
34	2013	深信泰丰	综合	S90	S	0	0	19.751	0.719504	0.17161	0.221292	0.14502	0.165694	0	1.94591	0.4286	1	0.0012	0.44007	21.8751	-3.65956	-0.853366	2.99573	3.04452	广东省	深圳市	12	22	0.0191809	0	0.031863	0	0.031863	0.044332	0	0.0983653	49.6789	4.51891	0	0	0	0	0	0	0	0	0.076682	0.0361002	0
34	2014	深信泰丰	综合	S90	S	0	0	19.9504	0.641221	0.452454	0.175515	0.127215	-0.0450286	0	1.94591	0.4286	1	0.0012	0.422465	21.8751	-3.74302	-0.879528	3.04452	3.09104	广东省	深圳市	12	22	-0.0609814	0	0.624703	0	0.624703	0.13315	0	0.0947014	95.5516	5.69751	0	0	0	0	0	0	0	0	0.0768797	0.0469821	0
34	2015	深信泰丰	综合	S90	S	0	0	19.9203	0.582597	0.121163	0.045832	0.124532	-0.10017	0	1.94591	0.4286	1	0.004	0.444159	21.8751	-3.77669	-0.877076	3.09104	3.13549	广东省	深圳市	12	22	-0.0301386	0	3.08626	0	3.08626	0.047685	0.693147	0.0823318	106.96	21.8187	0	0	0	0	0	0	0	0	0.119773	0.0780206	0.693147
34	2016	神州数码	批发业	F51	F	0	0	23.5587	0.844418	0.283883	0.722638	0.012569	87.4837	0	1.94591	0.4286	0	37.3559	0.324099	23.6638	-4.01875	-4.08339	3.13549	3.17805	广东省	深圳市	12	9	0.0203016	0	-0.201431	0.142857	-0.201431	0.023641	2.63906	0.271588	103.278	1.38382	0	0	0	0	0	0	0	0	0.114449	0.0320145	2.63906
34	2018	神州数码	批发业	F51	F	0	0	23.9808	0.851975	0.143255	0.905575	0.00655539	0.315708	0	2.07944	0.5	1	35.615	0.253791	23.6638	-4.04849	-1.11734	3.21888	3.2581	广东省	深圳市	12	9	0.0138747	0.320681	-0.376152	0.25	-0.376152	0.019858	2.56495	0.0340404	68.5997	1.10427	0	0	0	0	0	0	0	0	0.033612	0.0143057	2.56495
34	2019	神州数码	批发业	F51	F	0	0	24.105	0.851301	0.170691	0.822892	0.00516721	0.0604134	0	2.07944	0.5	1	33.7892	0.25985	23.6638	-4.07079	-1.11991	3.2581	3.29584	广东省	深圳市	12	9	0.0509715	0.195758	0.501254	0.25	0.501254	0.023849	2.19722	0.0359817	69.8968	1.21523	0	0	0	0	0	0	0	0	0.0536308	0.0253892	2.19722
34	2020	神州数码	批发业	F51	F	0	0	24.1472	0.846763	0.137502	0.811517	0.00647814	0.0605629	0	1.94591	0.5714	1	30.2992	0.218468	23.4668	-4.10447	-1.12357	3.29584	3.3322	广东省	深圳市	12	9	0.0474728	0.199905	0.090255	0.285714	0.090255	0.020336	2.70805	0.0424077	69.1968	1.23226	0	0	0	0	0	0	0	0	0.089021	0.0483966	2.70805
34	2021	神州数码	批发业	F51	F	0	0	24.3856	0.830145	0.0441324	0.925513	0.00497431	0.329397	0	1.79176	0.6667	1	23.7356	0.176579	23.4255	-4.1059	-1.12545	3.3322	3.3673	广东省	深圳市	12	9	-0.00400806	0.507483	-0.254091	0.333333	-0.254091	0.006412	2.19722	0.0481676	69.7924	1.08048	0	0	0	0	0	0	0	0	0.0896844	0.0588848	2.19722
34	2022	神州数码	批发业	F51	F	0	0	24.4175	0.795604	0.13966	0.883815	0.00481539	-0.0531508	0	1.94591	0.7143	1	23.3706	0.364288	23.1545	-4.14037	-1.13322	3.3673	3.4012	广东省	深圳市	12	9	0.0207993	0.287649			0.404683	0.025761	1.94591	0.0547913	68.4636	1.13146	0	0	0	0	0	0	0	0	0.0702577	0.0514717	1.94591
35	2008	ST 科健	计算机、通信和其他电子设备制造业	C39	C3	0	1	20.1002	3.29516	0.0081255	0.358808	0.00240694	-0.21334	1	1.94591	0.4286	0	0.0001	0.49514	22.4084			2.70805	2.70805	广东省	深圳市	12	5	-0.00137352		-0.353319	0	-0.353319	-0.018574	0		614.124	2.787	1	1	1	0	0	0	0	0			0
35	2009	ST 科健	计算机、通信和其他电子设备制造业	C39	C3	0	1	20.1245	3.27272	0.0144823	0.297082	0.00224652	-0.320747	1	1.94591	0.4286	0	0.0001	0.4801	22.4084			2.77259	2.77259	广东省	深圳市	12	5	-9.52266e-05		1.28477	0	1.28477	-0.032678	0		873.793	3.36608	1	1	1	0	0	0	0	0			0
35	2010	*ST 科健	计算机、通信和其他电子设备制造业	C39	C3	0	1	20.2044	3.0195	-0.0381759	0.321753	0.00197284	-0.0642669	0	1.94591	0.4286	0	0	0.4953	22.4084			2.83321	2.83321	广东省	深圳市	12	5	-3.98633e-05	0	-0.031884	0	-0.031884	0.078596	0		934.658	3.10797	1	1	1	0	0	0	0	0			0
35	2013	*ST 科健	计算机、通信和其他电子设备制造业	C39	C3	0	1	16.1613	-0.194698	-1.22627	0.005189	0.000878921	-0.573252	0	1.94591	0.4286	1	0.0001	0.2666	6.6604			2.99573	2.99573	广东省	深圳市	12	5	-10.2162	0	-0.129796	0	-0.129796	108.366	0			192.705	1	1	1	0	0	0	0	0			0
35	2014	中国天楹	生态保护和环境治理业	N77	N	0	0	21.9088	0.504266	0.214132	0.633464	0.220344	12.4619	0	1.94591	0.4286	0	7.0971	0.626903	21.2916	-3.9482	-1.37811	3.04452	3.04452	江苏省	南通市	16	17	0.0224458	0	0.185741	0.285714	0.185741	0.053484	1.94591	0.0408463	130.595	1.57862	0	1	0	0	0	0	0	0	0.0961443	0.0476817	1.94591
35	2015	中国天楹	生态保护和环境治理业	N77	N	0	0	22.2046	0.579366	0.131428	0.468593	0.162701	0.498273	0	1.94591	0.4286	0	7.5815	0.587441	21.2916	-3.99656	-0.976302	3.09104	3.09104	江苏省	南通市	16	17	0.0358367	0	0.214399	0.142857	0.214399	0.051874	1.79176	0.240241	124.187	2.13405	0	1	0	0	0	0	0	0	0.297823	0.12533	1.79176
35	2016	中国天楹	生态保护和环境治理业	N77	N	0	0	22.5148	0.65617	0.10822	0.564811	0.172554	0.18791	0	1.94591	0.4286	0	7.5821	0.547695	32.2867	-4.03724	-0.972583	3.13549	3.13549	江苏省	南通市	16	17	0.0375887	0	-0.041043	0.142857	-0.041043	0.035296	2.77259	0.196473	133.358	1.7705	0	1	0	0	0	0	0	0	0.373368	0.180953	2.77259
35	2018	中国天楹	生态保护和环境治理业	N77	N	0	0	22.899	0.626002	0.0700934	0.713402	0.150389	0.145841	0	1.94591	0.4286	0	6.9484	0.489569	29.8234	-4.10661	-0.997191	3.21888	3.21888	江苏省	南通市	16	17	0.0238153	0	-0.22619	0.285714	-0.22619	0.025236	1.38629	0.0530873	125.951	1.40173	0	1	0	0	0	0	0	0	0.283014	0.130078	1.38629
35	2019	中国天楹	生态保护和环境治理业	N77	N	0	0	24.5797	0.752553	0.102621	0.96014	0.158641	9.06403	0	1.94591	0.4286	0	3.721	0.561764	16.2034	-3.95089	-1.37418	3.2581	3.2581	江苏省	南通市	16	17	0.0507474	0	0.186538	0.285714	0.186538	0.016271	1.38629	0.0519189	127.039	1.04151	0	1	0	0	0	0	0	0	0.0245983	0.00808921	1.38629
35	2020	中国天楹	生态保护和环境治理业	N77	N	0	0	24.6428	0.751984	0.0684769	1.04269	0.161176	0.176488	0	1.94591	0.4286	0	3.721	0.482408	16.2034	-3.97881	-1.07551	3.29584	3.29584	江苏省	南通市	16	17	0.0596804	0	-0.333874	0.285714	-0.333874	0.016446	0.693147	0.0449925	114.572	0.959058	0	1	0	0	0	0	0	0	0.0082231	0.00267625	0.693147
35	2021	中国天楹	生态保护和环境治理业	N77	N	0	0	23.9219	0.544809	0.0734187	0.862555	0.0817639	-0.0582975	0	1.94591	0.4286	0	3.721	0.49778	16.2034	-4.13643	-1.10362	3.3322	3.3322	江苏省	南通市	16	17	0.103053	0.041032	0.462287	0.285714	0.462287	0.035431	1.09861	0.034926	32.2633	1.15935	0	1	0	0	0	0	0	0	0.00299751	0.00222306	1.09861
35	2022	中国天楹	生态保护和环境治理业	N77	N	0	0	23.9992	0.60563	0.0112657	0.920316	0.074379	-0.674316	0	1.94591	0.4286	0	3.721	0.509169	15.2148	-4.16596	-1.04168	3.3673	3.3673	江苏省	南通市	16	17	0.0224381	0			-0.140214	0.004595	2.3979	0.0322539	151.689	1.08658	0	1			0	0	0	0	0.0344636	0.0215301	2.3979
36	2007	华联控股	纺织业	C17	C1	1	0	23.3202	0.80142	-0.346171	0.752473	0.452748	0.530405	1	2.19722	0.3333	0	0	0.33583	31.2311	-3.64037	-1.02095	2.63906	2.63906	广东省	深圳市	12	3	0.0324886		0.75	0.555556	0.75	-0.071526	0	0.0484899	125.138	1.32895	0	0	0	1	1	1	1	0	0.222483	0.0477958	0
36	2008	华联控股	纺织业	C17	C1	1	0	21.8447	0.536554	-0.201491	0.845897	0.00320908	-0.984348	1	2.19722	0.3333	0	0	0.325081	31.3242	-3.70539	-0.920538	2.70805	2.70805	广东省	深圳市	12	3	0.03167		-0.754926	0.555556	-0.754926	-0.134185	0	0.0436683	6503.85	1.18218	0	0	0	1	1	1	1	0	0.24154	0.141893	0
36	2009	*ST 华控	纺织业	C17	C1	1	1	21.8605	0.441038	0.275774	0.357349	0.00552585	13.9477	0	2.19722	0.3333	0	0	0.326514	31.3242			2.77259	2.77259	广东省	深圳市	12	3	0.307104	0	2.28643	0.555556	2.28643	0.139975	1.09861		456.483	2.79838	0	0	0	1	1	1	1	0			1.09861
36	2010	华联控股	房地产业	K70	K	1	0	22.1524	0.47908	0.155093	0.650629	0.00457803	-0.418966	0	2.19722	0.3333	0	0	0.349917	31.3242	-3.79563	-0.952138	2.83321	2.83321	广东省	深圳市	12	14	0.251534	0	-0.399083	0.555556	-0.399083	0.072766	1.38629	0.037956	1510.83	1.53697	0	0	0	0	0	0	0	0	0.291509	0.168874	1.38629
36	2011	华联控股	房地产业	K70	K	1	0	22.0745	0.40477	0.0438877	0.890062	0.03238	-0.545693	0	2.19722	0.3333	0	0	0.327189	31.3242	-3.83381	-0.920327	2.89037	2.89037	广东省	深圳市	12	14	-0.112552	0	-0.371501	0.555556	-0.371501	0.025419	1.38629	0.0600747	2931.09	1.12352	0	0	0	0	0	0	0	0	0.277604	0.174205	1.38629
36	2012	华联控股	房地产业	K70	K	0	0	22.1742	0.430298	0.0365053	0.741027	0.024019	-0.313006	0	2.19722	0.3333	0	0	0.320964	31.3242	-3.87604	-0.929786	2.94444	2.94444	广东省	深圳市	12	14	-0.0390971	0	0.412955	0.555556	0.412955	0.020232	0.693147	0.0665192	4918.32	1.34948	0	0	0	0	0	0	0	0	0.237382	0.152428	0.693147
36	2013	华联控股	房地产业	K70	K	0	0	22.1574	0.395484	0.0462556	0.856969	0.0250554	-0.446719	0	2.3979	0.3636	0	0.0009	0.318814	31.3242	-3.91573	-0.924773	2.99573	2.99573	广东省	深圳市	12	14	-0.0633363	0	-0.174785	0.545455	-0.174785	0.027381	0	0.0653913	6615.53	1.1669	0	0	0	0	0	0	0	0	0.236228	0.160338	0
36	2014	华联控股	房地产业	K70	K	0	0	22.2425	0.454282	0.0119826	0.636517	0.0638111	0.0657357	0	2.48491	0.3333	0	0.0009	0.313627	31.3242	-3.95708	-0.925671	3.04452	3.04452	广东省	深圳市	12	14	-0.392711	0	0.576389	0.5	0.576389	0.006596	0	0.0655088	12068.3	1.57105	0	0	0	0	0	0	0	0	0.127611	0.155194	0
36	2015	华联控股	房地产业	K70	K	0	0	22.5895	0.584915	0.0365877	0.464983	0.0438812	0.992641	0	2.48491	0.3333	0	0.7023	0.397947	31.241	-3.99617	-0.968764	3.09104	3.09104	广东省	深圳市	12	14	0.0168568	0	0.975771	0.5	0.975771	0.01465	1.38629	0.0813374	9892.94	2.15061	0	0	0	0	0	0	0	0	0.116864	0.159676	1.38629
36	2016	华联控股	房地产业	K70	K	0	0	22.998	0.586168	0.403441	0.638305	0.0989751	4.30953	0	2.3979	0.3636	0	0.6513	0.361151	31.2109	-4.02182	-1.21339	3.13549	3.13549	广东省	深圳市	12	14	0.216217	0.253108	-0.06243	0.636364	-0.06243	0.139128	1.60944	0.0687646	2635.22	1.56665	0	0	0	0	0	0	0	0	0.14169	0.150683	1.60944
36	2017	华联控股	房地产业	K70	K	0	0	22.8887	0.417036	0.301378	0.626004	0.106397	0.828829	0	2.3979	0.3636	0	0.6009	0.350057	31.2136	-4.06706	-1.0868	3.17805	3.17805	广东省	深圳市	12	14	-0.0287247	0.415878	0.108327	0.636364	0.108327	0.157407	2.07944	0.0692268	1340.35	1.59743	0	0	0	0	0	0	0	0	0.128534	0.115241	2.07944
36	2018	华联控股	房地产业	K70	K	0	0	23.1114	0.500599	0.195984	0.928006	0.0766785	-0.160427	0	2.3979	0.3636	0	0.7113	0.388989	33.2136	-4.09529	-1.07313	3.21888	3.21888	广东省	深圳市	12	14	0.257783	0.664211	-0.339181	0.636364	-0.339181	0.09466	0.693147	0.0697698	1312.99	1.07758	0	0	0	0	0	0	0	0	0.126675	0.113107	0.693147
36	2019	华联控股	房地产业	K70	K	0	0	23.2199	0.534994	0.160748	0.942031	0.0672384	-0.0497658	0	1.94591	0.4286	0	0.4007	0.424128	33.2136	-4.128	-1.06942	3.2581	3.2581	广东省	深圳市	12	14	0.123389	0.666163	0.108723	0.714286	0.108723	0.073384	0	0.0726592	1388.52	1.06154	0	0	0	0	0	0	0	0	0.158872	0.126999	0
36	2020	华联控股	房地产业	K70	K	0	0	23.1069	0.462819	0.134756	0.992646	0.0733711	-0.146297	0	1.94591	0.4286	0	0.3827	0.376996	33.2136	-4.17557	-1.05391	3.29584	3.29584	广东省	深圳市	12	14	-0.0497035	0.441574	0.002023	0.714286	0.002023	0.071274	0	0.0736345	1238.15	1.00741	0	0	0	0	0	0	0	0	0.151597	0.102696	0
36	2021	华联控股	房地产业	K70	K	0	0	22.9836	0.372875	0.089131	0.95732	0.0808997	-0.304295	0	1.94591	0.4286	0	0.3755	0.417799	33.2136	-4.22257	-1.05195	3.3322	3.3322	广东省	深圳市	12	14	-0.0119565	0.191284	0.146186	0.714286	0.146186	0.05503	1.38629	0.080354	1557.08	1.04458	0	0	0	0	0	0	0	0	0.174017	0.112584	1.38629
36	2022	华联控股	房地产业	K70	K	0	0	22.9464	0.322254	0.0976656	1.0277	0.0817449	0.245503	0	1.94591	0.4286	0	0.2791	0.380406	28.2136	-4.26442	-1.04534	3.3673	3.3673	广东省	深圳市	12	14	0.244162	0.084196			-0.050381	0.064882	0.693147	0.0856412	691.218	0.973045	0	0			0	0	0	0	0.14631	0.10189	0.693147
37	2007	深南电A	电力、热力生产和供应业	D44	D	1	0	22.4376	0.663922	0.0532854	0.829038	0.514324	-0.0625696	0	2.70805	0.3333	0	0.0029	0.722777	21.6803	-3.67784	-1.02883	2.63906	2.63906	广东省	深圳市	12	7	0.036498	0.168525	0.944444	0.133333	0.944444	0.017567	0	0.0792042	97.9013	1.20622	0	1	0	1	1	1	1	1	1.19237	0.747612	0
37	2008	深南电A	电力、热力生产和供应业	D44	D	1	0	22.3299	0.611732	0.00780295	1.08362	0.501703	-0.128054	0	2.70805	0.3333	0	0.0029	0.86804	21.6803	-3.71783	-0.96202	2.70805	2.70805	广东省	深圳市	12	7	0.0664871	0	-0.613642	0.133333	-0.613642	0.002975	0	0.08966	144.2	0.922829	0	1	0	1	1	1	1	0	0.957587	0.668521	0
37	2009	深南电A	电力、热力生产和供应业	D44	D	1	0	22.3179	0.582695	0.0601287	0.78112	0.464046	-0.408269	0	2.56495	0.3846	0	0.0029	0.77274	18.6119	-3.75776	-0.949494	2.77259	2.77259	广东省	深圳市	12	7	0.0707088	0	1.27673	0.153846	1.27673	0.02436	0	0.0864085	319.447	1.28021	0	1	0	1	1	1	1	0	0.862984	0.74348	0
37	2010	深南电A	电力、热力生产和供应业	D44	D	1	0	22.387	0.633932	-0.061897	0.907511	0.41092	-0.142464	1	2.3979	0.4545	0	0.0029	0.73743	17.668	-3.79796	-0.947632	2.83321	2.83321	广东省	深圳市	12	7	0.00490589		-0.294199	0.181818	-0.294199	-0.023382	0	0.0869973	338.559	1.10191	0	1	0	1	1	1	1	0	0.806496	0.764535	0
37	2011	深南电A	电力、热力生产和供应业	D44	D	1	0	22.4194	0.653787	0.00472826	1.04396	0.408437	0.508255	0	2.70805	0.4	0	0.004	0.728177	16.718	-3.83791	-0.989356	2.89037	2.89037	广东省	深圳市	12	7	0.0499354	0	-0.299413	0.2	-0.299413	0.001656	0	0.0911801	269.145	0.957894	0	1	0	1	1	1	1	0	0.751936	0.689781	0
37	2012	深南电A	电力、热力生产和供应业	D44	D	1	0	22.4346	0.688802	-0.130174	0.961493	0.368511	-0.476183	1	2.63906	0.3571	0	0.0025	0.721346	16.718	-3.87785	-0.959251	2.94444	2.94444	广东省	深圳市	12	7	0.0191557		0.175977	0.142857	0.175977	-0.04245	0	0.0803974	481.545	1.04005	0	1	0	1	1	1	1	0	0.750646	0.640564	0
37	2013	深南电A	电力、热力生产和供应业	D44	D	1	0	22.4171	0.669176	0.0416621	0.973954	0.347834	-0.122501	0	2.70805	0.4	0	0.003	0.5667	16.718	-3.91792	-0.977825	2.99573	2.99573	广东省	深圳市	12	7	0.0886495	0	-0.019002	0.133333	-0.019002	0.013488	0	0.0710785	579.668	1.02674	0	1	0	1	1	1	1	0	0.614264	0.561807	0
37	2014	深南电A	电力、热力生产和供应业	D44	D	1	0	22.3439	0.727446	-0.265351	0.719153	0.363843	0.111375	1	2.70805	0.4	0	0.0029	0.508147	16.718	-3.95789	-0.994958	3.04452	3.04452	广东省	深圳市	12	7	0.112978		0.837772	0.133333	0.837772	-0.083386	0	0.0637469	418.055	1.39053	0	1	0	1	1	1	1	0	0.648884	0.449381	0
37	2015	深南电A	电力、热力生产和供应业	D44	D	1	0	22.2449	0.880147	-0.860716	0.46929	0.364093	0.0898765	1	2.70805	0.4	0	0.0029	0.446625	15.2835	-3.99711	-0.983323	3.09104	3.09104	广东省	深圳市	12	7	0.0843808		0.703557	0.2	0.703557	-0.181081	0	0.0583293	274.486	2.13088	0	1	0	1	1	1	1	0	0.622048	0.288605	0
37	2016	*ST 南电A	电力、热力生产和供应业	D44	D	1	1	22.1966	0.536181	0.983146	0.592401	0.353957	0.170311	0	2.70805	0.4	0	0.0029	0.429	15.2835			3.13549	3.13549	广东省	深圳市	12	7	0.212279	0	-0.133024	0.2	-0.133024	0.289836	0		59.2516	1.68805	0	1	0	1	1	1	1	0			0
37	2017	深南电A	电力、热力生产和供应业	D44	D	1	0	21.7824	0.298029	0.000186288	0.704558	0.49262	0.299651	0	2.19722	0.3333	0	0.0031	0.416367	15.2835	-4.06233	-0.954148	3.17805	3.17805	广东省	深圳市	12	7	0.0682431	0	-0.363069	0.111111	-0.363069	0.000131	0	0.0514465	35.3789	1.41933	0	1	0	1	1	1	1	0	0.666104	0.53283	0
37	2018	深南电A	电力、热力生产和供应业	D44	D	1	0	21.9194	0.384122	0.00613267	0.942194	0.425034	-0.0786159	0	2.19722	0.3333	0	0.0031	0.4147	15.2835	-4.10862	-0.953785	3.21888	3.21888	广东省	深圳市	12	7	0.0715309	0	-0.333333	0.111111	-0.333333	0.003765	0	0.0493255	51.6328	1.06135	0	1	0	1	1	1	1	0	0.652537	0.631029	0
37	2019	深南电A	电力、热力生产和供应业	D44	D	1	0	21.8924	0.359328	0.0125353	0.497917	0.42919	-0.351396	0	2.19722	0.3333	0	0.0031	0.444901	15.2835	-4.14751		3.2581	3.2581	广东省	深圳市	12	7	0.0630405	0.469205	1.63445	0	1.63445	0.007981	0	0.0468433	96.0438	2.00837	0	1	0	1	1	1	1	0	0.71452	0.665302	0
37	2020	深南电A	电力、热力生产和供应业	D44	D	1	0	21.8288	0.308885	0.032733	0.546164	0.306454	-0.194118	0	2.19722	0.3333	0	0.0031	0.4347	15.2835	-4.18464		3.29584	3.29584	广东省	深圳市	12	7	0.0863092	0	-0.127732	0	-0.127732	0.022485	0	0.0433048	77.8629	1.83095	0	1	0	1	1	1	1	0	0.679919	0.721223	0
37	2021	深南电A	电力、热力生产和供应业	D44	D	1	0	21.7493	0.434287	-0.277899	0.621392	0.230558	-0.231492	1	2.19722	0.3333	0	0.0029	0.4378	15.2835	-4.22057		3.3322	3.3322	广东省	深圳市	12	7	-0.0140711		-0.282051	0	-0.282051	-0.182581	0	0.0399096	73.4758	1.60929	0	1	0	1	1	1	1	0	0.678186	0.643024	0
37	2022	深南电A	电力、热力生产和供应业	D44	D	1	0	21.6812	0.465578	-0.124882	0.573829	0.226877	-0.0831354	1	2.19722	0.3333	0	0.0029	0.431012	15.2835	-4.25664	-0.940782	3.3673	3.3673	广东省	深圳市	12	7	0.0794901				0.022959	-0.071185	0	0.0407236	110.099	1.74268	0	1	0	1	1	1	1	0	0.553654	0.512123	0
38	2013	深大通	房地产业	K70	K	0	0	20.3389	0.703714	0.0147076	0.724552	0.000184861	-0.18329	0	1.94591	0.4286	1	0	0.7035	44.7906	-3.7379	-0.866912	2.99573	2.99573	广东省	深圳市	12	14	0.0660203	0	0.317923	0	0.317923	0.00427	0.693147	0.0653913	1829.34	1.38016	0	0	0	0	0	0	0	0	0.224242	0.192698	0.693147
38	2014	深大通	房地产业	K70	K	0	0	20.3424	0.785173	-0.315375	0.610149	0.000119019	0.265726	1	1.94591	0.4286	1	0	0.72506	44.7906	-3.77851	-0.891913	3.04452	3.04452	广东省	深圳市	12	14	0.0239223		0.368	0	0.368	-0.080433	0	0.0655088	1101.12	1.63895	0	0	0	0	0	0	0	0	0.219869	0.125025	0
38	2015	深大通	房地产业	K70	K	0	0	20.4286	0.792083	0.0534566	0.263081	8.68251e-05	0.432648	0	1.94591	0.4286	0	0	0.70809	44.7906	-3.83333	-0.867589	3.09104	3.09104	广东省	深圳市	12	14	0.0941418	0	2.32748	0.285714	2.32748	0.010825	0.693147	0.0813374	946.323	3.80111	0	0	0	0	0	0	0	0	0.279515	0.17769	0.693147
38	2016	深大通	商务服务业	L72	L	0	0	22.5786	0.200153	0.0912837	0.846623	0.0228632	2.36965	0	2.19722	0.3333	0	7.8579	0.203983	21.424	-4.03635	-1.09495	3.13549	3.13549	广东省	深圳市	12	15	0.0556676	0.13587	-0.185413	0.222222	-0.185413	0.037612	0	0.0687646	515.45	1.18116	0	0	0	0	0	0	0	0	0.13006	0.112086	0
38	2017	深大通	商务服务业	L72	L	0	0	22.4763	0.0649803	0.0681924	0.875117	0.0187304	0.46752	0	2.07944	0.375	0	7.8429	0.194295	21.424	-4.0776		3.17805	3.17805	广东省	深圳市	12	15	-0.0128056	0.583493	-0.280961	0.125	-0.280961	0.06209	0.693147	0.160566	164.26	1.1427	0	0	0	0	0	0	0	0	0.202583	0.19606	0.693147
38	2018	深大通	商务服务业	L72	L	0	0	21.8331	0.133376	-0.636095	0.685758	0.0191105	0.701132	1	2.07944	0.375	0	0.8216	0.195992	21.424	-4.10485		3.21888	3.21888	广东省	深圳市	12	15	-0.214216		-0.370567	0.375	-0.370567	-0.841409	0	0.1728	96.1702	1.45824	0	0	0	0	0	0	0	0	0.26755	0.238031	0
38	2019	深大通	商务服务业	L72	L	0	0	21.7939	0.0559557	0.0460359	0.656321	0.000505349	-0.285867	0	1.79176	0.5	1	0	0.191733	21.424	-4.14292		3.2581	3.2581	广东省	深圳市	12	15	-0.19796	0	-0.071317	0.166667	-0.071317	0.042475	0	0.205526	73.6421	1.52364	0	0	0	0	0	0	0	0	0.258081	0.25113	0
38	2020	深大通	商务服务业	L72	L	0	0	21.8984	0.102017	0.0280611	0.771059	0.0025114	0.160993	0	1.79176	0.5	1	0	0.188518	21.424	-4.18776		3.29584	3.29584	广东省	深圳市	12	15	-0.0984512	0	-0.189873	0.166667	-0.189873	0.02453	0	0.285656	103.823	1.29692	0	0	0	0	0	0	0	0	0.398237	0.364242	0
38	2021	深大通	商务服务业	L72	L	0	0	21.7882	0.228375	-0.267272	0.738667	0.00534077	0.0604888	1	1.79176	0.5	1	0	0.194811	21.424	-4.22263	-0.929631	3.3322	3.3322	广东省	深圳市	12	15	-0.0873855		-0.105209	0.166667	-0.105209	-0.237097	0	0.29209	29.4213	1.35379	0	0	0	0	0	0	0	0	0.198646	0.176433	0
39	2007	中集集团	金属制品业	C33	C3	1	0	24.4219	0.565698	0.225404	0.591099	0.157	0.470125	0	2.07944	0.375	0	0.031	0.502269	16.5458	-3.5796	-1.10187	2.63906	2.77259	广东省	深圳市	12	5	-0.0268754	0.400287	0.668498	0	0.668498	0.082333	2.07944	0.317673	130.909	1.69176	0	0	0	1	0	0	0	1	0.35148	0.239967	2.07944
39	2008	中集集团	金属制品业	C33	C3	1	0	24.2659	0.567842	0.103779	1.06458	0.207009	-0.0293995	0	2.07944	0.375	0	0.0311	0.539858	21.8034	-3.64588	-1.11323	2.70805	2.83321	广东省	深圳市	12	5	0.0974174	0.23698	-0.750299	0	-0.750299	0.048765	2.89037	0.260425	100.9	0.939337	0	0	0	1	0	0	0	1	0.0644813	0.0556719	2.89037
39	2009	中集集团	金属制品业	C33	C3	1	0	24.3438	0.576357	0.0702648	0.747785	0.205979	-0.567364	0	2.07944	0.375	0	0.0311	0.586862	24.817	-3.67302	-1.1095	2.77259	2.89037	广东省	深圳市	12	5	0.0259563	0.295627	1.14724	0	1.14724	0.028928	2.63906	0.190125	210.511	1.33728	0	0	0	1	0	0	0	1	0.0830995	0.0658036	2.63906
39	2010	中集集团	金属制品业	C33	C3	1	0	24.7147	0.645179	0.162751	0.63574	0.184858	1.5283	0	1.94591	0.4286	0	0.0311	0.638552	25	-3.64464	-1.15347	2.83321	2.94444	广东省	深圳市	12	5	0.0273948	0.326862	0.771583	0	0.771583	0.052666	3.3673	0.190614	169.704	1.57297	0	0	0	1	0	0	0	1	0.0877832	0.0595695	3.3673
39	2011	中集集团	金属制品业	C33	C3	1	0	24.8878	0.664184	0.17927	0.934164	0.169129	0.238693	0	2.07944	0.375	0	0.0187	0.578187	25.5382	-3.64867	-1.14193	2.89037	2.99573	广东省	深圳市	12	5	0.0350276	0.334715	-0.43162	0	-0.43162	0.05685	3.43399	0.193004	154.275	1.07048	0	0	0	1	0	0	0	1	0.0955968	0.0806298	3.43399
39	2012	中集集团	金属制品业	C33	C3	1	0	24.8663	0.648892	0.0882869	0.940727	0.184288	-0.152686	0	2.07944	0.375	0	0	0.766765	53.7291	-3.69328	-1.14685	2.94444	3.04452	广东省	深圳市	12	5	0.0356062	0.31721	-0.072728	0	-0.072728	0.030645	3.09104	0.17314	203.486	1.06301	0	0	0	1	0	0	0	1	0.072935	0.0841687	3.09104
39	2013	中集集团	金属制品业	C33	C3	1	0	25.0083	0.662616	0.113036	0.912437	0.186046	0.065159	0	1.94591	0.4286	0	0.0187	0.792059	53.7287	-3.70211	-1.15185	2.99573	3.09104	广东省	深圳市	12	5	0.0378747	0.272859	0.315254	0	0.315254	0.036285	2.77259	0.180659	184.244	1.09597	0	0	0	1	0	0	0	0	0.0717032	0.0704975	2.77259
39	2014	中集集团	金属制品业	C33	C3	1	0	25.1981	0.689185	0.117189	0.858198	0.217042	0.21074	0	2.07944	0.375	0	0.0317	0.755452	53.5211	-3.69775	-1.17309	3.04452	3.13549	广东省	深圳市	12	5	0.0733055	0.273083	0.500029	0	0.500029	0.034564	2.48491	0.179747	163.978	1.16523	0	0	0	1	0	0	0	0	0.067461	0.0628615	2.48491
39	2015	中集集团	金属制品业	C33	C3	1	0	25.3939	0.667536	0.072382	0.903183	0.20464	-0.162479	0	1.94591	0.4286	0	0.0368	0.792518	48.0326	-3.68874	-1.16469	3.09104	3.17805	广东省	深圳市	12	5	-0.0338152	0.28835	-0.028142	0	-0.028142	0.02128	2.3979	0.155288	190.968	1.1072	0	0	0	1	0	0	0	0	0.0701176	0.0501442	2.3979
39	2016	中集集团	金属制品业	C33	C3	1	0	25.5485	0.685954	0.0196968	0.985229	0.176843	-0.129063	0	2.07944	0.375	0	0.0303	0.797011	55.4397	-3.6877	-1.15949	3.13549	3.21888	广东省	深圳市	12	5	0.0187909	0.243155	-0.292909	0	-0.292909	0.005898	2.3979	0.122993	236.142	1.01499	0	0	0	1	0	0	0	0	0.147999	0.10123	2.3979
39	2017	中集集团	金属制品业	C33	C3	1	0	25.5954	0.668943	0.0766864	0.925091	0.175653	0.492809	0	2.07944	0.375	0	0.0224	0.801665	58.0155	-3.71484	-1.17851	3.17805	3.2581	广东省	深圳市	12	5	0.0327353	0.254995	0.568186	0	0.568186	0.024183	3.17805	0.118	191.281	1.08098	0	0	0	1	0	0	0	0	0.0851914	0.0605874	3.17805
39	2018	中集集团	金属制品业	C33	C3	1	0	25.7914	0.670181	0.0850782	1.05893	0.145948	0.225396	0	2.07944	0.375	0	0.0316	0.791434	57.9989	-3.69908	-1.18321	3.21888	3.29584	广东省	深圳市	12	5	0.000885753	0.40353	-0.526809	0	-0.526809	0.025606	3.49651	0.121389	195.228	0.944346	0	0	0	1	0	0	0	0	0.0743256	0.0579668	3.49651
39	2019	中集集团	金属制品业	C33	C3	1	0	25.8714	0.680212	0.0467254	1.05152	0.219916	-0.0821655	0	2.07944	0.375	0	0.0316	0.79876	58.1175	-3.71538	-1.18689	3.2581	3.3322	广东省	深圳市	12	5	0.0205599	0.171363	0.161598	0.125	0.161598	0.014585	2.70805	0.113518	283.75	0.951001	0	0	0	1	0	0	0	0	0.0877098	0.054042	2.70805
39	2020	中集集团	金属制品业	C33	C3	1	0	25.7083	0.631672	0.110417	0.999897	0.241511	0.097229	0	2.19722	0.3333	0	0.0315	0.806002	58.1998	-3.80313	-1.1882	3.29584	3.3673	广东省	深圳市	12	5	0.0876161	0.16744	0.551263	0.111111	0.551263	0.041117	2.56495	0.0938752	142.596	1.0001	0	0	0	1	0	0	0	0	0.12903	0.0864077	2.56495
39	2021	中集集团	金属制品业	C33	C3	1	0	25.7623	0.630773	0.15087	0.987141	0.226768	0.738504	0	2.19722	0.3333	0	0.0315	0.784069	59.3102	-3.82757	-1.20198	3.3322	3.4012	广东省	深圳市	12	5	0.133322	0	0.163887	0.111111	0.163887	0.054177	2.3979	0.10476	110.802	1.01303	0	0	0	1	0	0	0	0	0.107386	0.0799184	2.3979
39	2022	中集集团	金属制品业	C33	C3	1	0	25.7062	0.570554	0.0769189	1.07785	0.268694	-0.135369	0	2.07944	0.375	0	0.0315	0.742637	59.1719	-3.88374	-1.12309	3.3673	3.43399	广东省	深圳市	12	5	0.100188	0.210959			-0.351273	0.031536	1.60944	0.0895567	113.273	0.92777	0	0	0	1	0	0	0	0	0.0542831	0.0347805	1.60944
40	2007	深鸿基	综合	S90	S	0	0	21.524	0.498439	0.0655246	0.462347	0.112426	-0.0685235	0	2.48491	0.3333	1	0.1843	0.2172	13.1668	-3.64606	-0.924695	2.63906	2.63906	广东省	深圳市	12	22	0.0276519	0	1.98662	0.166667	1.98662	0.031011	0	0.0576356	640.488	2.16288	0	0	0	0	0	0	0	0	0.118812	0.129992	0
40	2008	深鸿基	综合	S90	S	0	0	21.5811	0.594995	-0.124998	0.795306	0.0991152	-0.401887	1	2.48491	0.3333	1	0.1747	0.3631	12.8012	-3.69015	-0.917909	2.70805	2.70805	广东省	深圳市	12	22	-0.102279		-0.610302	0.166667	-0.610302	-0.05492	0	0.0638113	1742.31	1.25738	0	0	0	0	0	0	0	0	0.17219	0.189174	0
40	2009	深鸿基	综合	S90	S	0	0	21.7642	0.641099	0.05095	0.564399	0.0717834	1.18511	0	2.48491	0.3333	0	0.1291	0.418326	19.7963	-3.74137	-1.00689	2.77259	2.77259	广东省	深圳市	12	22	0.0773108	0	1.06322	0.166667	1.06322	0.017735	0	0.0524904	992.293	1.7718	0	0	0	0	0	0	0	0	0.320529	0.23156	0
40	2010	深鸿基	房地产业	K70	K	1	0	21.5489	0.613091	0.0972591	0.622314	0.0459448	0.115532	0	2.48491	0.3333	0	0.1291	0.363483	19.7963	-3.76788	-0.941629	2.83321	2.83321	广东省	深圳市	12	14	0.235287	0	-0.295265	0.166667	-0.295265	0.04046	0	0.0590875	510.733	1.60691	0	0	0	0	0	0	0	0	0.231223	0.178457	0
40	2011	宝安地产	房地产业	K70	K	0	0	21.3589	0.477982	0.150315	0.750687	0.0399575	0.0516692	0	2.3979	0.3636	0	0.1185	0.369583	19.7963	-3.79266	-0.963316	2.89037	2.89037	广东省	深圳市	12	14	-0.225038	0.100284	-0.318182	0.181818	-0.318182	0.0744	0.693147	0.0600747	617.214	1.33211	0	0	0	0	0	0	0	0	0.360753	0.3423	0.693147
40	2012	宝安地产	房地产业	K70	K	0	0	21.777	0.593918	0.180522	0.703889	0.0313992	0.0532405	0	2.3979	0.3636	0	0.1185	0.3654	19.7963	-3.86205	-0.981872	2.94444	2.94444	广东省	深圳市	12	14	-0.1111	0.096774	0.484212	0.0909091	0.484212	0.067669	1.09861	0.0665192	1966.09	1.42068	0	0	0	0	0	0	0	0	0.503279	0.3772	1.09861
40	2013	宝安地产	房地产业	K70	K	0	0	22.0997	0.683762	0.0851084	0.850174	0.0183318	-0.0531731	0	2.3979	0.3636	0	0.0426	0.3897	19.7963	-3.91445	-0.989504	2.99573	2.99573	广东省	深圳市	12	14	-0.119087	0.091303	-0.171335	0.0909091	-0.171335	0.025972	0	0.0653913	2416.48	1.17623	0	0	0	0	0	0	0	0	0.423476	0.302058	0
40	2014	宝安地产	房地产业	K70	K	0	0	22.1748	0.702902	0.042184	0.70383	0.0166184	0.271648	0	2.3979	0.3636	0	0	0.41749	19.7963	-3.95606	-1.02966	3.04452	3.04452	广东省	深圳市	12	14	-0.0159551	0.176626	0.583556	0.0909091	0.583556	0.012453	0	0.0655088	1675.19	1.4208	0	0	0	0	0	0	0	0	0.528669	0.305865	0
40	2015	宝安地产	房地产业	K70	K	0	0	22.6356	0.804167	0.0478346	0.546157	0.00989225	0.607018	0	2.3979	0.3636	1	0	0.423399	29.8768	-3.99526	-1.02019	3.09104	3.09104	广东省	深圳市	12	14	0.0282192	0.075686	1.27672	0.272727	1.27672	0.009166	0.693147	0.0813374	1108.64	1.83098	0	0	0	0	0	0	0	0	0.635401	0.258396	0.693147
40	2016	东旭蓝天	房地产业	K70	K	0	0	23.5733	0.365806	0.0285348	0.900957	0.0116486	1.26538	0	2.3979	0.3636	1	0	0.785019	30.9812	-3.97727	-1.10862	3.13549	3.13549	广东省	深圳市	12	14	-0.0163905	0.106767	-0.176128	0.272727	-0.176128	0.010142	1.38629	0.0687646	424.474	1.10993	0	0	0	0	0	0	0	0	0.261874	0.196454	1.38629
40	2017	东旭蓝天	土木工程建筑业	E48	E	0	0	24.0872	0.600067	0.0479448	0.839496	0.0946786	1.15477	0	2.3979	0.3636	1	0	0.739968	30.9812	-3.9534	-1.14718	3.17805	3.17805	广东省	深圳市	12	8	0.00528476	0.101537	0.144502	0.272727	0.144502	0.018681	1.38629	0.0692268	183.826	1.19119	0	0	0	0	0	0	0	0	0.245307	0.17004	1.38629
40	2018	东旭蓝天	电力、热力生产和供应业	D44	D	0	0	24.262	0.576703	0.0862159	1.08597	0.163757	0.0670597	0	2.3979	0.3636	1	0	0.653287	38.9867	-3.96651	-1.10375	3.21888	3.21888	广东省	深圳市	12	7	-0.111357	0.098998	-0.483809	0.0909091	-0.483809	0.032723	1.94591	0.127222	307.47	0.920839	0	1	0	1	1	1	1	0	0.0890955	0.0528247	1.94591
40	2019	东旭蓝天	电力、热力生产和供应业	D44	D	0	0	24.1568	0.563673	-0.0681432	1.20211	0.187852	-0.215591	1	2.19722	0.4444	1	0	0.50221	39.0363	-4.02301	-1.03444	3.2581	3.2581	广东省	深圳市	12	7	0.0187297		-0.414871	0.111111	-0.414871	-0.030888	0	0.0468433	312.926	0.831874	0	1	0	1	1	1	1	0	0.0403376	0.0247237	0
40	2020	东旭蓝天	电力、热力生产和供应业	D44	D	0	0	23.9891	0.534554	-0.0809613	1.23562	0.201514	-0.489928	1	2.19722	0.3333	1	0	0.454772	39.0363	-4.08736	-1.03497	3.29584	3.29584	广东省	深圳市	12	7	0.0209051		-0.165072	0.111111	-0.165072	-0.039731	0	0.0433048	317.843	0.809312	0	1	0	1	1	1	1	0	0.0461898	0.0308992	0
40	2021	东旭蓝天	电力、热力生产和供应业	D44	D	0	0	23.9872	0.557142	-0.0507814	1.18665	0.2064	0.116752	1	2.19722	0.3333	1	0	0.4271	39.0363	-4.12761	-1.02974	3.3322	3.3322	广东省	深圳市	12	7	0.00985556		0.120344	0	0.120344	-0.023084	0	0.0399096	318.869	0.84271	0	1	0	1	1	1	1	0	0.134997	0.0889328	0
40	2022	东旭蓝天	电力、热力生产和供应业	D44	D	0	0	23.9609	0.557906	-0.0270201	1.19404	0.212204	-0.216811	1	2.07944	0.375	1	0	0.421363	39.0363	-4.17121	-1.02851	3.3673	3.3673	广东省	深圳市	12	7	0.0345896				-0.061381	-0.012115	0.693147	0.0407236	436.011	0.837492	0	1			1	1	1	0	0.140392	0.0940235	0.693147
42	2007	深长城	房地产业	K70	K	1	0	22.405	0.645092	0.115931	0.729121	0.0316929	0.302973	0	2.19722	0.3333	0	0.0789	0.67435	29.7496	-3.67794	-0.982201	2.63906	2.63906	广东省	深圳市	12	14	-0.0419933	0.2353	0.443381	0	0.443381	0.037869	1.38629	0.0956395	1319.29	1.37152	0	0	0	0	0	0	0	1	0.238848	0.203264	1.38629
42	2008	深长城	房地产业	K70	K	1	0	22.4368	0.686198	0.00372076	1.0462	0.0312903	0.0520963	0	2.19722	0.3333	0	0.0789	0.695938	29.7496	-3.71785	-1.02181	2.70805	2.70805	广东省	深圳市	12	14	-0.0574442	0.705532	-0.741835	0	-0.741835	0.001223	1.38629	0.0895763	1851.51	0.955843	0	0	0	0	0	0	0	1	0.219008	0.167967	1.38629
42	2009	深长城	房地产业	K70	K	1	0	22.5921	0.680323	0.140234	0.6644	0.021908	0.791309	0	2.19722	0.3333	0	0.0526	0.711946	29.7496	-3.75612	-1.06014	2.77259	2.77259	广东省	深圳市	12	14	0.146151	0.134352	2.82803	0	2.82803	0.041254	2.19722	0.0791859	942.48	1.50512	0	0	0	0	0	0	0	1	0.192222	0.181837	2.19722
42	2010	深长城	房地产业	K70	K	1	0	22.6387	0.648746	0.162462	0.793315	0.0168551	-0.290771	0	2.19722	0.3333	0	0.0526	0.693831	29.7496	-3.7952	-1.01142	2.83321	2.83321	广东省	深圳市	12	14	-0.027151	0.396874	-0.214634	0	-0.214634	0.053318	1.60944	0.0530121	1954.39	1.26053	0	0	0	0	0	0	0	1	0.258934	0.258304	1.60944
42	2011	深长城	房地产业	K70	K	1	0	22.69	0.646232	0.129882	0.903456	0.0135438	0.32436	0	2.19722	0.3333	0	0.0377	0.745803	29.7496	-3.83397	-1.04533	2.89037	2.89037	广东省	深圳市	12	14	-0.0165666	0.300179	-0.182662	0	-0.182662	0.044643	1.38629	0.0600747	1621.27	1.10686	0	0	0	0	0	0	0	1	0.343419	0.381764	1.38629
42	2012	深长城	房地产业	K70	K	1	0	22.7404	0.613915	0.151686	0.797335	0.00941599	0.407689	0	2.19722	0.3333	0	0.0377	0.803768	29.7496	-3.87254	-1.04783	2.94444	2.94444	广东省	深圳市	12	14	0.0483403	0.302323	0.491696	0	0.491696	0.054795	0.693147	0.0665192	1190.42	1.25418	0	0	0	0	0	0	0	1	0.272046	0.287351	0.693147
42	2013	深长城	房地产业	K70	K	0	0	22.8025	0.616542	0.135868	0.723123	0.0106646	-0.179849	0	2.07944	0.375	0	0.0377	0.72872	28.4877	-3.91047	-1.02918	2.99573	2.99573	广东省	深圳市	12	14	0.020724	0.17716	0.298179	0	0.298179	0.050699	1.60944	0.0653913	1772.95	1.38289	0	0	0	0	0	0	0	0	0.411893	0.432733	1.60944
42	2014	中洲控股	房地产业	K70	K	0	0	23.5081	0.796201	0.0959893	0.800359	0.0050498	0.370459	0	2.19722	0.3333	1	0.0377	0.704122	28.8317	-3.90375	-1.08044	3.04452	3.04452	广东省	深圳市	12	14	-0.100339	0.235061	0.213525	0	0.213525	0.01887	1.94591	0.0655088	2834.17	1.24944	0	0	0	0	0	0	0	0	0.556752	0.420185	1.94591
42	2015	中洲控股	房地产业	K70	K	0	0	23.9269	0.771898	0.0896831	0.804893	0.0592101	0.664409	0	2.19722	0.3333	1	0.6822	0.722421	47.351	-3.89577	-1.07385	3.09104	3.09104	广东省	深圳市	12	14	-0.034394	0.332778	0.372299	0	0.372299	0.01624	2.07944	0.0813374	1972.31	1.2424	0	0	0	0	0	0	0	0	0.641371	0.364633	2.07944
42	2017	中洲控股	房地产业	K70	K	0	0	24.4988	0.842186	0.095551	0.93832	0.0319146	0.0663498	0	2.19722	0.3333	1	0.4896	0.739704	47.368	-3.88588	-1.11884	3.17805	3.17805	广东省	深圳市	12	14	-0.118846	0.218372	-0.194365	0	-0.194365	0.013959	1.38629	0.0692268	1875.82	1.06574	0	0	0	0	0	0	0	0	0.477909	0.341165	1.38629
42	2018	中洲控股	房地产业	K70	K	0	0	24.553	0.833525	0.0570373	1.00449	0.0272326	-0.0822859	0	2.19722	0.3333	0	0.3162	0.762972	49.3665	-3.9159	-1.12025	3.21888	3.21888	广东省	深圳市	12	14	0.06518	0.16022	-0.299146	0	-0.299146	0.009011	1.38629	0.0697698	2244.6	0.995526	0	0	0	0	0	0	0	0	0.530987	0.371787	1.38629
42	2019	中洲控股	房地产业	K70	K	0	0	24.5331	0.822497	0.0859183	1.0178	0.0249084	-0.0917825	0	2.19722	0.3333	0	0.3162	0.737075	49.7708	-3.9596	-1.11125	3.2581	3.2581	广东省	深圳市	12	14	-0.0186655	0.118445	-0.022406	0	-0.022406	0.014921	0.693147	0.0726592	2749.11	0.98251	0	0	0	0	0	0	0	0	0.338291	0.200245	0.693147
42	2020	中洲控股	房地产业	K70	K	0	0	24.5175	0.815569	0.019737	1.04993	0.0242514	0.482985	0	2.07944	0.375	0	0.1728	0.7584	52.6246	-4.00247	-1.14257	3.29584	3.29584	广东省	深圳市	12	14	0.0276239	0.207806	-0.149029	0.125	-0.149029	0.003599	0	0.0736345	1456.54	0.952447	0	0	0	0	0	0	0	0	0.279344	0.136653	0
42	2021	中洲控股	房地产业	K70	K	0	0	24.4475	0.801428	0.00795512	1.07431	0.0251961	-0.18892	0	2.07944	0.375	0	0.1728	0.776829	33.0707	-4.0551	-1.11793	3.3322	3.3322	广东省	深圳市	12	14	0.00347241	0.325636	-0.112907	0.125	-0.112907	0.001577	0	0.080354	1708.68	0.930832	0	0	0	0	0	0	0	0	0.191307	0.0913516	0
42	2022	中洲控股	房地产业	K70	K	0	0	24.3257	0.77605	0.0010953	1.08691	0.0264239	-0.183618	0	2.07944	0.375	1	0.1688	0.724046	52.6261	-4.11606	-1.06725	3.3673	3.3673	广东省	深圳市	12	14	0.0266794	0.885871			-0.011539	0.000245	0	0.0856412	2102.74	0.92004	0	0			0	0	0	0	0.128237	0.0677047	0
45	2007	深纺织A	纺织业	C17	C1	1	0	20.3384	0.345222	0.0269822	0.609071	0.26698	-0.119675	0	1.94591	0.4286	0	0.0288	0.6115	60.6721	-3.49781	-0.870783	2.63906	2.63906	广东省	深圳市	12	3	0.0354315	0	1.03571	0	1.03571	0.017583	0	0.0484899	76.3328	1.64184	0	0	0	1	1	1	1	1	0.310736	0.29749	0
45	2008	深纺织A	纺织业	C17	C1	1	0	20.1537	0.262577	0.102482	0.742751	0.148318	-0.255721	0	1.94591	0.4286	0	0.0288	0.6115	60.6721	-3.50383	-0.938713	2.70805	2.70805	广东省	深圳市	12	3	0.0548104	0.277209	-0.433918	0	-0.433918	0.078143	0	0.0436683	21.1959	1.34635	0	0	0	1	1	1	1	1	0.394712	0.371749	0
45	2009	深纺织A	纺织业	C17	C1	1	0	20.5033	0.385411	0.0835071	0.245132	0.274291	0.340296	0	1.94591	0.4286	0	0.0667	0.620383	59.1444	-3.60566	-0.904827	2.77259	2.77259	广东省	深圳市	12	3	0.0589856	0	1.858	0	1.858	0.047368	0.693147	0.0403349	67.8467	4.07943	0	0	0	1	1	1	1	1	0.433676	0.377707	0.693147
45	2010	深纺织A	纺织业	C17	C1	1	0	21.2273	0.186933	0.0442681	0.392363	0.100568	0.306774	0	2.19722	0.3333	0	0.0297	0.763181	54.2644	-3.7403	-0.901696	2.83321	2.83321	广东省	深圳市	12	3	0.0343681	0	0.181686	0.111111	0.181686	0.024591	0.693147	0.037956	69.7329	2.54866	0	0	0	1	1	1	1	1	0.316348	0.275401	0.693147
45	2011	深纺织A	综合	S90	S	1	0	21.3156	0.242557	0.0360257	0.597387	0.278797	0.117736	0	2.19722	0.3333	0	0.0297	0.630047	54.2644	-3.78876	-0.921715	2.89037	2.89037	广东省	深圳市	12	22	0.0153471	0	-0.427429	0.111111	-0.427429	0.027052	0.693147	0.0402092	73.3563	1.67396	0	0	0	0	0	0	0	1	0.391775	0.317232	0.693147
45	2012	深纺织A	批发业	F51	F	1	0	21.3549	0.307152	-0.0606059	0.757995	0.504697	0.185471	1	2.19722	0.3333	0	0.0297	0.596	54.2644	-3.83231	-0.923814	2.94444	2.94444	广东省	深圳市	12	9	-0.0824984		-0.3029	0.111111	-0.3029	-0.043064	0.693147	0.0683158	108.521	1.31927	0	0	0	0	0	0	0	1	0.320125	0.238275	0.693147
45	2013	深纺织A	批发业	F51	F	1	0	21.7712	0.194236	0.0262285	0.739945	0.307966	0.338397	0	2.19722	0.3333	0	0.0184	0.746389	46.2111	-3.90174	-0.950043	2.99573	2.99573	广东省	深圳市	12	9	-0.0654775	0	0.232666	0.333333	0.232666	0.016559	0.693147	0.0310521	113.046	1.35145	0	0	0	0	0	0	0	1	0.181749	0.154237	0.693147
45	2014	深纺织A	批发业	F51	F	1	0	21.761	0.221956	-0.0505514	0.574956	0.292219	0.0705986	1	2.07944	0.375	0	0.0184	0.530869	46.2111	-3.9412	-0.957907	3.04452	3.04452	广东省	深圳市	12	9	-0.017253		0.17875	0.375	0.17875	-0.040241	1.09861	0.0273456	119.967	1.73926	0	0	0	0	0	0	0	1	0.143936	0.116054	1.09861
45	2015	深纺织A	计算机、通信和其他电子设备制造业	C39	C3	1	0	21.8116	0.267673	0.00388816	0.418366	0.266054	0.0130428	0	2.07944	0.375	1	0.0184	0.558862	46.2111	-3.98381	-0.959422	3.09104	3.09104	广东省	深圳市	12	5	0.0133308	0	0.496288	0.375	0.496288	0.002862	0.693147	0.0289005	153.024	2.39025	1	1	1	0	0	0	0	1	0.126941	0.0965468	0.693147
45	2016	深纺织A	计算机、通信和其他电子设备制造业	C39	C3	1	0	22.139	0.164936	-0.0310865	0.556059	0.175669	-0.0232701	1	1.94591	0.4286	1	0.0184	0.524329	46.2111	-4.03535	-0.95383	3.13549	3.13549	广东省	深圳市	12	5	-0.0134151		-0.007796	0.285714	-0.007796	-0.021184	0	0.0274716	159.203	1.79837	1	1	1	0	0	0	0	1	0.200972	0.176448	0
45	2017	深纺织A	计算机、通信和其他电子设备制造业	C39	C3	1	0	22.1573	0.160336	0.0211576	0.775281	0.156381	0.231468	0	2.19722	0.3333	0	0.1631	0.493624	45.7816	-4.07573	-0.95751	3.17805	3.17805	广东省	深圳市	12	5	-0.00679705	0	-0.303572	0.111111	-0.303572	0.017556	0	0.0221935	125.027	1.28985	1	1	1	0	0	0	0	1	0.201897	0.179062	0
45	2018	深纺织A	计算机、通信和其他电子设备制造业	C39	C3	1	0	22.2535	0.251066	-0.0178454	1.15516	0.213863	-0.137704	1	2.19722	0.3333	0	0.1645	0.497085	45.7816	-4.11721		3.21888	3.21888	广东省	深圳市	12	5	-0.0996913		-0.406154	0.111111	-0.406154	-0.013488	0	0.0469453	292.118	0.865684	1	1	1	0	0	0	0	1	0.214707	0.170442	0
45	2019	深纺织A	计算机、通信和其他电子设备制造业	C39	C3	1	0	22.2343	0.149354	-0.00506602	1.06145	0.199327	0.69621	1	2.07944	0.375	0	0.1068	0.491595	45.9556	-4.15698		3.2581	3.2581	广东省	深圳市	12	5	0.0845535		0.286701	0	0.286701	-0.004089	0	0.0388805	134.234	0.942106	1	1	1	0	0	0	0	1	0.197616	0.180962	0
45	2020	深纺织A	计算机、通信和其他电子设备制造业	C39	C3	1	0	22.3266	0.215358	0.0112195	1.10774	0.159005	-0.0228063	0	2.19722	0.3333	0	0.0636	0.493372	46.0973	-4.19781	-1.02951	3.29584	3.29584	广东省	深圳市	12	5	0.000388553	0.350207	-0.037584	0	-0.037584	0.008753	0	0.0362142	191.985	0.902737	1	1	1	0	0	0	0	1	0.240289	0.200078	0
45	2021	深纺织A	计算机、通信和其他电子设备制造业	C39	C3	1	0	22.4411	0.288691	0.0191055	0.90966	0.431704	0.087618	0	2.19722	0.3333	0	0.019	0.511358	46.2111	-4.23782	-1.02145	3.3322	3.3322	广东省	深圳市	12	5	-0.000807216	0.337166	0.329593	0.111111	0.329593	0.013666	1.09861	0.029803	204.032	1.10068	1	1	1	0	0	0	0	1	0.240907	0.182552	1.09861
45	2022	深纺织A	计算机、通信和其他电子设备制造业	C39	C3	1	0	22.4491	0.282367	0.0279659	0.822126	0.398819	0.237271	0	2.19722	0.3333	0	0.019	0.505261	46.2111	-4.27778	-0.992068	3.3673	3.3673	广东省	深圳市	12	5	0.0872755	0.271856			0.175288	0.019902	1.09861	0.0322146	167.733	1.21636	1	1	1	0	0	0	0	1	0.237528	0.181072	1.09861
46	2007	泛海建设	房地产业	K70	K	0	0	22.7756	0.454089	0.166592	0.467867	0.00622628	2.11182	0	2.19722	0.3333	0	0.0005	0.857846	61.0692	-3.87141	-1.09047	2.63906	2.94444	广东省	深圳市	12	14	0.226271	0.077029	1.43315	0	1.43315	0.08357	1.79176	0.0956395	972.977	2.13736	0	0	0	0	0	0	0	0	0.155521	0.152545	1.79176
46	2008	泛海建设	房地产业	K70	K	0	0	23.7101	0.563166	0.032364	0.956563	0.00367117	-0.658982	0	2.19722	0.3333	0	0.001	0.896281	74.1522	-3.84249	-1.05878	2.70805	2.99573	广东省	深圳市	12	14	-0.012817	0.541807	-0.742377	0	-0.742377	0.010539	2.56495	0.0895763	7416.41	1.04541	0	0	0	0	0	0	0	0	0.175842	0.111621	2.56495
46	2009	泛海建设	房地产业	K70	K	0	0	23.8474	0.602118	0.0440956	0.831962	0.00474181	0.675884	0	2.63906	0.3571	0	0.001	0.881878	60.432	-3.86603	-1.09005	2.77259	3.04452	广东省	深圳市	12	14	-0.0675269	0.579837	1.45654	0	1.45654	0.017167	2.3979	0.0791859	4457.58	1.20198	0	0	0	0	0	0	0	0	0.147037	0.118324	2.3979
46	2010	泛海建设	房地产业	K70	K	0	0	23.8299	0.626553	0.0137395	0.903608	0.00436647	-0.316882	0	2.63906	0.3571	0	0.6575	0.865529	73.6654	-3.90822	-1.05311	2.83321	3.09104	广东省	深圳市	12	14	-0.108571	0.953514	-0.366262	0	-0.366262	0.005347	2.07944	0.0530121	7379.1	1.10667	0	0	0	0	0	0	0	0	0.142742	0.104042	2.07944
46	2011	泛海建设	房地产业	K70	K	0	0	23.8776	0.638528	0.0291938	0.677624	0.00443194	0.232322	0	2.63906	0.3571	0	0.3275	0.865914	73.6654	-3.9422	-1.08873	2.89037	3.13549	北京市	北京市	4	14	-0.0572212	1.11392	-0.03269	0.0714286	-0.03269	0.010474	1.94591	0.0600747	7705.03	1.47574	0	0	0	0	0	0	0	0	0.151448	0.0998132	1.94591
46	2012	泛海建设	房地产业	K70	K	0	0	24.1551	0.710283	0.0892553	0.664642	0.00449581	1.21971	0	2.63906	0.3571	0	0.3187	0.865624	73.6654	-3.94326	-1.12404	2.94444	3.17805	北京市	北京市	4	14	-0.055151	0.585736	0.26732	0	0.26732	0.025151	1.60944	0.0665192	4577.85	1.50457	0	0	0	0	0	0	0	0	0.178023	0.107517	1.60944
46	2013	泛海建设	房地产业	K70	K	0	0	24.4304	0.763096	0.126687	0.790669	0.00329551	0.335652	0	2.70805	0.3333	0	0.3187	0.846406	73.6654	-3.93811	-1.10502	2.99573	3.21888	北京市	北京市	4	14	-0.0693676	0.579794	-0.150364	0	-0.150364	0.028942	1.94591	0.0653913	4219.66	1.26475	0	0	0	0	0	0	0	0	0.188945	0.109613	1.94591
46	2014	泛海控股	房地产业	K70	K	0	0	24.9844	0.823456	0.150164	0.685586	0.00784743	0.0210463	0	2.70805	0.3333	0	0.1909	0.835079	73.6654	-3.86748	-1.14033	3.04452	3.2581	北京市	北京市	4	14	0.0102665	0.410749	1.27811	0.0666667	1.27811	0.023477	1.38629	0.0655088	5201.02	1.45861	0	0	0	0	0	0	0	0	0.157474	0.0859786	1.38629
46	2015	泛海控股	房地产业	K70	K	0	0	25.497	0.87189	0.192205	0.738276	0.00583579	0.558338	0	2.83321	0.3529	0	0.0478	0.854066	73.8197	-3.78161	-1.13865	3.09104	3.29584	北京市	北京市	4	14	-0.00150929	0.257002	0.279834	0.117647	0.279834	0.022474	1.60944	0.0813374	3898.28	1.35451	0	0	0	0	0	0	0	0	0.137316	0.0988952	1.60944
46	2016	泛海控股	房地产业	K70	K	0	0	25.8463	0.851677	0.152633	0.89129	0.00527441	0.971084	0	2.89037	0.3333	0	0.0754	0.853925	66.5877	-3.72289	-1.18377	3.13549	3.3322	北京市	北京市	4	14	-0.0907382	0.254968	-0.248011	0.111111	-0.248011	0.018214	2.19722	0.0687646	2254.04	1.12197	0	0	0	0	0	0	0	0	0.165508	0.119338	2.19722
46	2017	泛海控股	房地产业	K70	K	0	0	25.9585	0.85357	0.118061	0.94443	0.00546185	-0.549727	0	2.89037	0.3333	0	0.0339	0.811612	67.1515	-3.72894	-1.16066	3.17805	3.3673	北京市	北京市	4	14	-0.102559	0.252031	-0.182474	0.111111	-0.182474	0.01647	0.693147	0.0692268	6036.75	1.05884	0	0	0	0	0	0	0	0	0.168717	0.128648	0.693147
46	2018	泛海控股	房地产业	K70	K	0	0	26.0803	0.865957	0.0369452	1.01956	0.00444684	-0.402812	0	2.89037	0.3333	0	0.505	0.81721	68.4861	-3.73087	-1.1711	3.21888	3.4012	北京市	北京市	4	14	0.0434073	0.754459	-0.358025	0.111111	-0.358025	0.004871	0	0.0697698	13716.9	0.980811	0	0	0	0	0	0	0	0	0.123375	0.0975905	0
48	2007	*ST 康达	农副食品加工业	C13	C1	0	1	20.8465	1.15771	-0.197991	0.445745	0.301043	0.141114	0	2.3979	0.3636	1	0.0038	0.4265	26.358			2.63906	2.63906	广东省	深圳市	12	3	0.121546	0	1.51948	0.272727	1.51948	0.026527	0		184.982	2.24344	0	0	0	0	0	0	1	0			0
48	2008	ST 康达尔	农副食品加工业	C13	C1	0	1	20.9513	1.10768	-0.266429	0.689105	0.286341	0.103105	0	2.3979	0.3636	1	0.0038	0.4195	26.358			2.70805	2.70805	广东省	深圳市	12	3	0.128266	0	-0.659794	0.272727	-0.659794	0.033262	0		210.447	1.45116	0	0	0	0	0	0	1	0			0
48	2009	ST 康达尔	农副食品加工业	C13	C1	0	1	20.5795	1.00044	-0.798975	0.315316	0.377786	0.523766	0	2.3979	0.3636	1	0.0029	0.37086	26.358			2.77259	2.77259	广东省	深圳市	12	3	0.23689	0	1.5	0.0909091	1.5	0.062568	0		51.2187	3.17142	0	0	0	0	0	0	1	0			0
48	2010	ST 康达尔	农副食品加工业	C13	C1	0	1	20.4883	1.03016	2.07466	0.277427	0.401238	-0.18762	1	2.3979	0.3636	1	0	0.3394	26.358			2.83321	2.83321	广东省	深圳市	12	3	0.0530903		0.082828	0.0909091	0.082828	-0.031783	0		42.8097	3.60456	0	0	0	0	0	0	1	0			0
48	2011	ST 康达尔	农副食品加工业	C13	C1	0	1	20.9553	0.648379	2.34509	0.323738	0.243321	0.144192	0	2.3979	0.3636	1	0	0.3204	26.358			2.89037	2.89037	广东省	深圳市	12	3	0.0237221	0	0.505597	0.0909091	0.505597	0.390126	0		38.6479	3.08892	0	0	0	0	0	0	1	0			0
48	2012	康达尔	农副食品加工业	C13	C1	0	0	20.9153	0.592418	0.0645737	0.367672	0.264498	0.0929202	0	2.3979	0.3636	1	0	0.3428	24.1316	-3.78505	-0.907375	2.94444	2.94444	广东省	深圳市	12	3	-0.0207717	0	-0.163569	0.181818	-0.163569	0.024975	0	0.139843	40.2853	2.71981	0	0	0	0	0	0	1	0	0.116985	0.565249	0
48	2013	康达尔	农副食品加工业	C13	C1	0	0	21.0089	0.636463	-0.020332	0.261892	0.289626	0.0770309	1	2.3979	0.3636	1	0	0.2809	26.358	-3.8365	-0.912358	2.99573	2.99573	广东省	深圳市	12	3	-0.0571214		0.645926	0.181818	0.645926	-0.007469	0	0.125916	87.1605	3.81837	0	0	0	0	0	0	1	0	0.270652	1.5765	0
48	2014	康达尔	农副食品加工业	C13	C1	0	0	21.4078	0.695063	0.220821	0.366515	0.183497	0.369964	0	2.3979	0.3636	0	0	0.302062	26.358	-3.91688	-0.972153	3.04452	3.04452	广东省	深圳市	12	3	0.256338	0	-0.048605	0.181818	-0.048605	0.060601	0	0.113522	115.874	2.7284	0	0	0	0	0	0	1	0	0.356215	1.00876	0
48	2015	康达尔	农副食品加工业	C13	C1	0	0	21.3864	0.58659	0.298186	0.128866	0.174782	0.0734956	0	2.3979	0.3636	0	1.8345	0.4242	28.5419	-3.95505	-0.951411	3.09104	3.09104	广东省	深圳市	12	3	0.159754	0	2.44371	0.272727	2.44371	0.108088	1.38629	0.104881	54.06	7.75998	0	0	0	0	0	0	1	0	0.288527	0.375122	1.38629
48	2017	康达尔	农副食品加工业	C13	C1	0	1	22.0855	0.818492	-0.180814	0.357033	0.15967	-0.00744057	1	2.3979	0.3636	0	1.8345	0.683621	31.6498	-4.07409	-0.954016	3.17805	3.17805	广东省	深圳市	12	3	0.0841835		-0.470992	0.272727	-0.470992	-0.035535	0		455.012	2.80086	0	0	0	0	0	0	1	0			0
48	2018	*ST 康达	农副食品加工业	C13	C1	0	1	22.3686	0.763554	0.46485	0.472794	0.126002	1.21793	0	2.3979	0.3636	0	0.0209	0.7349	41.6498			3.21888	3.21888	广东省	深圳市	12	3	0.20813	0	-0.092722	0	-0.092722	0.086742	0		320.061	2.11508	0	0	0	0	0	0	1	0			0
48	2019	康达尔	农副食品加工业	C13	C1	0	0	22.5907	0.632612	0.642913	0.505658	0.0781497	0.431134	0	2.3979	0.3636	0	0.0209	0.734908	41.6499	-4.15614		3.2581	3.2581	广东省	深圳市	12	3	0.156646	0.260626	0.224115	0	0.224115	0.178963	0	0.0810942	391.565	1.97762	0	0	0	0	0	0	1	0	0.314764	0.358497	0
48	2020	京基智农	农副食品加工业	C13	C1	0	0	23.0162	0.719174	0.340268	0.606158	0.0543408	-0.172244	0	2.3979	0.3636	0	0	0.753789	42.8823	-4.18084	-1.05483	3.29584	3.29584	广东省	深圳市	12	3	0.182361	0.687852	0.089731	0	0.089731	0.088624	0	0.106126	543.545	1.64974	0	0	0	0	0	0	1	0	0.598935	0.565521	0
48	2021	京基智农	农副食品加工业	C13	C1	0	0	23.4201	0.827464	0.149274	0.695363	0.215462	-0.208775	0	2.3979	0.3636	0	0	0.762107	43.038	-4.19191	-1.07948	3.3322	3.3322	广东省	深圳市	12	3	0.178035	1.70655	0.036656	0	0.036656	0.026873	0.693147	0.0980732	987.878	1.4381	0	0	0	0	0	0	1	0	0.415084	0.326147	0.693147
48	2022	京基智农	农副食品加工业	C13	C1	0	0	23.5875	0.848175	0.304927	0.724227	0.275016	0.861153	0	2.3979	0.3636	0	0	0.779084	38.0689	-4.21581	-1.11927	3.3673	3.3673	广东省	深圳市	12	3	0.0582327	0.657256			0.089659	0.045398	1.09861	0.108523	561.505	1.38078	0	0	0	0	0	0	1	0	0.24511	0.204663	1.09861
49	2007	德赛电池	电气机械及器材制造业	C38	C3	1	0	20.3032	0.674799	0.0211775	0.513471	0.174685	-0.122854	0	2.19722	0.3333	0	0.0439	0.5641	53.1513	-3.45156	-0.839334	2.56495	2.56495	广东省	深圳市	12	5	-0.0366239	0	0.963912	0.111111	0.963912	0.007401	0	0.0880369	168.196	1.94753	1	1	1	0	0	0	0	1	0.0546771	0.0178241	0
49	2008	德赛电池	电气机械及器材制造业	C38	C3	1	0	20.2319	0.653792	-0.00713829	0.655049	0.195556	0.0396894	1	2.19722	0.3333	0	0.0548	0.54512	53.1513	-3.47858	-0.891161	2.63906	2.63906	广东省	深圳市	12	5	0.218492		-0.416667	0.111111	-0.416667	-0.002482	0	0.0911952	141.842	1.5266	1	1	1	0	0	0	0	1	0.0461854	0.0161246	0
49	2009	德赛电池	电气机械及器材制造业	C38	C3	1	0	20.2996	0.734349	-0.204965	0.493609	0.178788	0.155946	1	2.19722	0.3333	0	0.0411	0.5102	50.4513	-3.53091	-0.897588	2.70805	2.70805	广东省	深圳市	12	5	0.0210922		0.62462	0.111111	0.62462	-0.060383	0	0.0806667	147.817	2.02589	1	1	1	0	0	0	0	1	0.0473233	0.0127493	0
49	2010	德赛电池	电气机械及器材制造业	C38	C3	1	0	20.5611	0.672747	0.387778	0.203865	0.151245	0.436244	0	2.19722	0.3333	0	0.0411	0.496025	48.6513	-3.61488	-0.939897	2.77259	2.77259	广东省	深圳市	12	5	0.0914699	0.156067	1.46118	0.111111	1.46118	0.103106	1.09861	0.0723664	147.823	4.9052	1	1	1	0	0	0	0	1	0.0418231	0.013917	1.09861
49	2011	德赛电池	电气机械及器材制造业	C38	C3	1	0	21.0734	0.698867	0.445064	0.369744	0.0926164	0.706906	0	2.19722	0.3333	0	0.0308	0.5799	48.6513	-3.72396	-0.990174	2.83321	2.83321	广东省	深圳市	12	5	-0.00659655	0.217835	-0.206015	0.111111	-0.206015	0.110642	1.94591	0.0754949	185.703	2.70457	1	1	1	0	0	0	0	1	0.0773987	0.02369	1.94591
49	2012	德赛电池	电气机械及器材制造业	C38	C3	1	0	21.3445	0.750595	0.382973	0.333565	0.06045	0.422429	0	2.07944	0.375	0	0	0.844605	47.3117	-3.79138	-1.03025	2.89037	2.89037	广东省	深圳市	12	5	0.18382	0.320574	0.494628	0.125	0.494628	0.091728	2.94444	0.0731082	149.125	2.99792	1	1	1	0	0	0	0	1	0.117622	0.0296176	2.94444
49	2013	德赛电池	电气机械及器材制造业	C38	C3	1	0	21.9385	0.806481	0.492641	0.273536	0.0352202	0.377834	0	2.19722	0.3333	0	0	0.967517	45.676	-3.86938	-1.02994	2.94444	2.94444	广东省	深圳市	12	5	0.0163429	0.099499	1.30766	0.222222	1.30766	0.081587	2.56495	0.0744673	218.272	3.65583	1	1	1	0	0	0	0	1	0.145054	0.0282032	2.56495
49	2014	德赛电池	电气机械及器材制造业	C38	C3	1	0	22.2656	0.803558	0.398358	0.470427	0.0347421	0.451357	0	2.19722	0.3333	0	0	0.480876	45.2277	-3.91734	-1.0526	2.99573	2.99573	广东省	深圳市	12	5	0.0318248	0.131196	-0.354271	0.111111	-0.354271	0.066918	2.30259	0.0761447	144.885	2.12573	1	1	1	0	0	0	0	1	0.173619	0.0343884	2.30259
49	2015	德赛电池	电气机械及器材制造业	C38	C3	1	0	21.9478	0.647972	0.291166	0.245522	0.0522766	0.319987	0	2.19722	0.3333	0	0	0.685575	45.2277	-3.94973	-1.0549	3.04452	3.04452	广东省	深圳市	12	5	0.188048	0.099926	0.894256	0	0.894256	0.090548	1.94591	0.056266	95.1851	4.07295	1	1	1	0	0	0	0	1	0.111635	0.0394595	1.94591
49	2016	德赛电池	电气机械及器材制造业	C38	C3	1	0	22.3614	0.708479	0.259228	0.419169	0.0440996	0.0344108	0	2.19722	0.3333	0	0	0.704151	45.2277	-3.99794	-1.03078	3.09104	3.09104	广东省	深圳市	12	5	0.0166277	0.146734	-0.256383	0	-0.256383	0.067956	2.07944	0.0528877	154.458	2.38567	1	1	1	0	0	0	0	1	0.125792	0.036902	2.07944
49	2017	德赛电池	电气机械及器材制造业	C38	C3	1	0	22.7539	0.761753	0.219447	0.546976	0.0866833	0.431154	0	2.19722	0.3333	0	0	0.683831	45.2277	-4.03212	-1.04858	3.13549	3.13549	广东省	深圳市	12	5	-0.0548167	0.141053	-0.054298	0	-0.054298	0.047745	3.21888	0.0620736	166.86	1.82824	1	1	1	0	0	0	0	1	0.12736	0.0305876	3.21888
49	2018	德赛电池	电气机械及器材制造业	C38	C3	1	0	22.9005	0.743297	0.257663	0.708951	0.0778159	0.381489	0	2.19722	0.3333	0	0	0.613982	45.2277	-4.06654	-1.06579	3.17805	3.17805	广东省	深圳市	12	5	0.0138481	0.097621	-0.270062	0	-0.270062	0.05958	2.30259	0.0617242	146.7	1.41054	1	1	1	0	0	0	0	1	0.148363	0.0385277	2.30259
49	2019	德赛电池	电气机械及器材制造业	C38	C3	1	0	22.8946	0.673751	0.261354	0.613404	0.0980514	0.0691888	0	2.19722	0.3333	0	0.0724	0.57549	44.8012	-4.1068	-1.07935	3.21888	3.21888	广东省	深圳市	12	5	0.181818	0.216528	0.435613	0.111111	0.435613	0.076377	1.94591	0.0628907	121.208	1.63025	1	1	1	0	0	0	0	1	0.123416	0.0429464	1.94591
49	2020	德赛电池	电气机械及器材制造业	C38	C3	1	0	22.9248	0.687771	0.260497	0.449312	0.102593	0.0517895	0	2.19722	0.3333	0	0.0724	0.770966	44.8012	-4.14544	-1.07238	3.2581	3.2581	广东省	深圳市	12	5	0.141843	0.279892	0.682677	0.111111	0.682677	0.081895	1.60944	0.0497776	122.726	2.22562	1	1	1	0	0	0	0	1	0.0642098	0.0207117	1.60944
49	2021	德赛电池	电气机械及器材制造业	C38	C3	1	0	23.1007	0.681789	0.253994	0.434962	0.0791009	0.00376485	0	2.19722	0.3333	0	0.0724	0.667797	22.8591	-4.17595	-1.05268	3.29584	3.29584	广东省	深圳市	12	5	0.0445776	0.283677	0.269471	0.111111	0.269471	0.073671	1.94591	0.0412124	149.971	2.29905	1	1	1	0	0	0	0	1	0.0880726	0.0286257	1.94591
49	2022	德赛电池	电气机械及器材制造业	C38	C3	1	0	23.2502	0.662442	0.222728	0.587416	0.155688	0.117009	0	2.19722	0.3333	0	0.0355	0.683559	22.9287	-4.2058	-1.01692	3.3322	3.3322	广东省	深圳市	12	5	0.0312384	0.228312			-0.238694	0.068109	1.60944	0.0342257	131.251	1.70237	1	1			0	0	0	1	0.0795791	0.0428309	1.60944
50	2007	深天马A	计算机、通信和其他电子设备制造业	C39	C3	0	0	22.266	0.513285	0.0542921	0.807829	0.109111	0.140808	0	2.19722	0.3333	0	0.017	0.753353	45.6217	-4.11735	-0.994886	2.56495	3.21888	广东省	深圳市	12	5	0.0252365	0.448514	0.670184	0	0.670184	0.018248	2.19722	0.0555853	173.981	1.23789	1	1	1	0	0	0	0	1	2.05302	1.36612	2.19722
50	2008	深天马A	计算机、通信和其他电子设备制造业	C39	C3	1	0	22.3373	0.602524	-0.0332603	1.02544	0.745353	-0.201695	1	2.19722	0.3333	0	0.017	0.6617	45.6217	-4.15786	-0.95078	2.63906	3.2581	广东省	深圳市	12	5	0.0444926		-0.668352	0	-0.668352	-0.014147	2.19722	0.0623731	165.769	0.975189	1	1	1	0	0	0	0	1	1.98518	1.09154	2.19722
50	2009	深天马A	计算机、通信和其他电子设备制造业	C39	C3	1	0	22.5914	0.675933	-0.151345	0.873827	0.527545	0.591603	1	2.19722	0.3333	0	0.017	0.629207	45.6217	-4.19613	-1.00962	2.70805	3.29584	广东省	深圳市	12	5	0.0673368		1.16612	0	1.16612	-0.047853	1.60944	0.069237	89.994	1.14439	1	1	1	0	0	0	0	1	1.50072	0.745982	1.60944
50	2010	深天马A	计算机、通信和其他电子设备制造业	C39	C3	1	0	22.7991	0.687553	0.0612745	0.706175	0.62661	0.576943	0	2.07944	0.375	0	0.0039	0.741197	45.6217	-4.23059	-0.968989	2.77259	3.3322	广东省	深圳市	12	5	0.0445896	0	1.24962	0	1.24962	0.017638	2.48491	0.0687099	141.256	1.41608	1	1	1	0	0	0	0	1	1.52992	0.837673	2.48491
50	2011	深天马A	计算机、通信和其他电子设备制造业	C39	C3	1	0	22.8092	0.6375	0.0951773	0.925006	0.568052	0.336041	0	1.94591	0.4286	0	0.0039	0.610238	45.6217	-4.27023	-0.991252	2.83321	3.3673	广东省	深圳市	12	5	0.0661881	0	-0.584225	0	-0.584225	0.031971	2.19722	0.0514342	121.003	1.08107	1	1	1	0	0	0	0	1	1.41318	0.987881	2.19722
50	2012	深天马A	计算机、通信和其他电子设备制造业	C39	C3	1	0	22.7778	0.608351	0.0460453	0.840025	0.565474	-0.0609805	0	1.94591	0.4286	0	0.0039	0.680864	45.6217	-4.31133	-1.06385	2.89037	3.4012	广东省	深圳市	12	5	0.104694	0.250466	0.271704	0	0.271704	0.017629	1.60944	0.0513417	130.189	1.19044	1	1	1	0	0	0	0	1	1.41603	0.929458	1.60944
50	2013	深天马A	计算机、通信和其他电子设备制造业	C39	C3	1	0	22.7998	0.588088	0.0900491	0.713865	0.499792	0.0428825	0	2.19722	0.3333	0	0.0039	0.576127	45.6217	-4.35057	-1.06654	2.94444	3.43399	广东省	深圳市	12	5	0.178229	0.201107	0.433004	0.111111	0.433004	0.035796	1.79176	0.0471048	126.955	1.40083	1	1	1	0	0	0	0	1	1.18492	0.902939	1.79176
50	2014	深天马A	计算机、通信和其他电子设备制造业	C39	C3	1	0	23.4764	0.454445	0.115969	0.702099	0.498074	1.06275	0	2.19722	0.3333	0	0.002	0.679663	25.7628	-4.34676	-1.13063	2.99573	3.46574	广东省	深圳市	12	5	0.0883023	0.164753	0.706161	0.111111	0.706161	0.043774	2.07944	0.0408463	166.42	1.4243	1	1	1	0	0	0	0	1	0.298748	0.190239	2.07944
50	2015	深天马A	计算机、通信和其他电子设备制造业	C39	C3	1	0	23.7973	0.387465	0.0509479	0.707014	0.316504	0.129542	0	2.07944	0.375	0	0.0106	0.689718	25.7628	-4.35223	-1.1302	3.04452	3.49651	广东省	深圳市	12	5	0.206165	0.151314	0.113571	0.125	0.113571	0.025687	2.19722	0.0358962	128.502	1.4144	1	1	1	0	0	0	0	1	0.192856	0.17206	2.19722
50	2017	深天马A	计算机、通信和其他电子设备制造业	C39	C3	1	0	24.1128	0.511848	0.0571801	0.692934	0.223326	0.305096	0	2.19722	0.3333	0	0.0073	0.551748	20.8099	-4.38963	-1.11207	3.13549	3.55535	广东省	深圳市	12	5	0.0647911	0.121502	0.050046	0.222222	0.050046	0.027222	3.13549	0.0221935	139.498	1.44314	1	1	1	0	0	0	0	1	0.233757	0.187635	3.13549
50	2018	深天马A	计算机、通信和其他电子设备制造业	C39	C3	1	0	24.8182	0.566855	0.0486112	1.07223	0.487196	1.06327	0	2.19722	0.3333	0	0.0031	0.68821	19.0228	-4.30343	-1.17454	3.17805	3.58352	广东省	深圳市	12	5	0.0593837	0.145718	-0.50007	0.111111	-0.50007	0.016388	2.63906	0.0469453	121.869	0.932635	1	1	1	0	0	0	0	1	0.19286	0.112561	2.63906
50	2019	深天马A	计算机、通信和其他电子设备制造业	C39	C3	1	0	24.9046	0.591951	0.0314678	0.916742	0.431558	0.0474007	0	2.19722	0.3333	0	0.0031	0.682959	19.0228	-4.32505	-1.15346	3.21888	3.61092	广东省	深圳市	12	5	0.0727362	0.197561	0.668948	0.111111	0.668948	0.012672	2.56495	0.0388805	118.698	1.09082	1	1	1	0	0	0	0	1	0.165101	0.103169	2.56495
50	2020	深天马A	计算机、通信和其他电子设备制造业	C39	C3	1	0	25.0213	0.543647	0.048926	0.973806	0.363044	-0.0346485	0	2.19722	0.3333	0	0.0021	0.660556	15.8523	-4.33916	-1.15117	3.2581	3.63759	广东省	深圳市	12	5	0.0907705	0.116677	-0.089737	0.111111	-0.089737	0.020046	2.63906	0.0362142	117.969	1.0269	1	1	1	0	0	0	0	1	0.175535	0.117604	2.63906
50	2021	深天马A	计算机、通信和其他电子设备制造业	C39	C3	1	0	25.1107	0.566435	0.0450741	1.03465	0.302078	0.0888206	0	2.3979	0.3636	0	0.0016	0.635212	15.8523	-4.35856	-1.14149	3.29584	3.66356	广东省	深圳市	12	5	0.062823	0.111538	-0.112472	0.272727	-0.112472	0.019177	2.19722	0.029803	128.783	0.966506	1	1	1	0	0	0	0	1	0.184843	0.128889	2.19722
50	2022	深天马A	计算机、通信和其他电子设备制造业	C39	C3	1	0	25.1176	0.626341	0.00330989	1.12002	0.284324	-0.0119933	0	2.48491	0.3333	0	0.0016	0.633701	15.8523	-4.39694	-1.0924	3.3322	3.68888	广东省	深圳市	12	5	0.0483101	0			-0.32977	0.001331	1.09861	0.0322146	135.409	0.89284	1	1	1	0	0	0	0	1	0.135969	0.0979081	1.09861
55	2007	方大A	金属制品业	C33	C3	0	0	20.9985	0.503713	0.0433926	0.505552	0.220884	-0.0463414	0	1.94591	0.4286	1	0.0203	0.2614	12.4954	-3.59527	-0.878441	2.48491	2.63906	广东省	深圳市	12	5	0.0621879	0	0.923284	0	0.923284	0.017843	0	0.317673	222.914	1.97804	0	0	0	1	0	0	0	0	0.131794	0.113682	0
55	2008	方大A	金属制品业	C33	C3	0	0	21.0566	0.550492	0.0300145	0.75179	0.196161	0.225653	0	1.94591	0.4286	1	0.0203	0.2306	10.9244	-3.64204	-0.912882	2.56495	2.70805	广东省	深圳市	12	5	0.0165479	0	-0.475506	0.142857	-0.475506	0.013774	0	0.260425	227.459	1.33016	0	0	0	1	0	0	0	0	0.151862	0.112315	0
55	2009	方大A	金属制品业	C33	C3	0	0	21.1172	0.518206	0.0550586	0.40176	0.174837	0.163445	0	1.94591	0.4286	1	0.0203	0.1841	10.0402	-3.68881	-0.93477	2.63906	2.77259	广东省	深圳市	12	5	0.0314934	0	1.42394	0.142857	1.42394	0.02491	0	0.190125	230.34	2.48905	0	0	0	1	0	0	0	0	0.140093	0.116022	0
55	2010	方大集团	金属制品业	C33	C3	0	0	21.412	0.450407	0.0533921	0.467363	0.120811	0.272683	0	1.94591	0.4286	1	0.0184	0.16933	9.0862	-3.75723	-0.899861	2.70805	2.83321	广东省	深圳市	12	5	-0.0156629	0	0.094218	0.142857	0.094218	0.02425	0	0.190614	231.656	2.13967	0	0	0	1	0	0	0	0	0.122481	0.0879888	0
55	2011	方大集团	金属制品业	C33	C3	0	0	21.4949	0.46746	0.0528673	0.670293	0.14643	0.160804	0	1.94591	0.4286	1	0.0184	0.133478	9.0862	-3.80387	-0.925807	2.77259	2.89037	广东省	深圳市	12	5	-0.0263694	0	-0.411469	0.142857	-0.411469	0.027449	0	0.193004	265.132	1.49188	0	0	0	1	0	0	0	0	0.100657	0.0695508	0
55	2012	方大集团	金属制品业	C33	C3	0	0	21.5682	0.502397	0.00557765	0.627343	0.146729	0.0364219	0	1.94591	0.4286	1	0.0184	0.1885	9.0862	-3.84925	-1.01218	2.83321	2.94444	广东省	深圳市	12	5	0.0254584	3.5242	0.128205	0.142857	0.128205	0.002768	0.693147	0.17314	288.902	1.59402	0	0	0	1	0	0	0	0	0.0964218	0.0698446	0.693147
55	2013	方大集团	金属制品业	C33	C3	0	0	21.6786	0.5322	0.0685656	0.571051	0.17808	0.250175	0	1.94591	0.4286	1	0.1373	0.1987	9.0862	-3.89649	-1.01803	2.89037	2.99573	广东省	深圳市	12	5	0.0602197	0.278957	0.289241	0.142857	0.289241	0.031313	0	0.180659	297.453	1.75116	0	0	0	1	0	0	0	0	0.095054	0.0583867	0
55	2014	方大集团	金属制品业	C33	C3	0	0	22.0215	0.644927	0.0736622	0.46021	0.133702	0.109122	0	1.94591	0.4286	1	0.1373	0.222676	9.0862	-3.95227	-1.01308	2.94444	3.04452	广东省	深圳市	12	5	-0.152317	0.244983	0.808353	0	0.808353	0.025306	1.60944	0.179747	433.535	2.17292	0	0	0	1	0	0	0	0	0.106408	0.0596457	1.60944
55	2015	方大集团	金属制品业	C33	C3	0	0	22.2193	0.701165	0.0517847	0.398465	0.103637	0.31581	0	1.94591	0.4286	1	0.1712	0.302457	9.0862	-3.99677	-1.04084	2.99573	3.09104	广东省	深圳市	12	5	-0.0806683	1.10959	0.419173	0	0.419173	0.015281	0.693147	0.155288	427.515	2.50963	0	0	0	1	0	0	0	0	0.114406	0.0541686	0.693147
55	2016	方大集团	金属制品业	C33	C3	0	0	22.6383	0.660779	0.360795	0.542586	0.0746744	0.648273	0	1.94591	0.4286	1	0.1642	0.292392	8.7156	-4.03521	-1.06632	3.04452	3.13549	广东省	深圳市	12	5	0.0686185	0.421017	-0.046119	0	-0.046119	0.096653	1.38629	0.122993	484.721	1.84302	0	0	0	1	0	0	0	0	0.149818	0.0613862	1.38629
55	2017	方大集团	金属制品业	C33	C3	0	0	22.7548	0.575245	0.415447	0.726694	0.0613892	-0.298867	0	1.94591	0.4286	1	0.1596	0.299246	8.7156	-4.07209	-1.03225	3.09104	3.17805	广东省	深圳市	12	5	0.0731544	0.154248	-0.31288	0	-0.31288	0.150949	0.693147	0.118	387.52	1.3761	0	0	0	1	0	0	0	0	0.194453	0.108581	0.693147
55	2018	方大集团	金属制品业	C33	C3	0	0	23.0897	0.512594	0.532637	1.10639	0.0427132	0.0343377	0	1.94591	0.4286	1	0.1652	0.261081	9.797	-4.09663	-1.06222	3.13549	3.21888	广东省	深圳市	12	5	0.0363175	0.102885	-0.323703	0	-0.323703	0.210732	0	0.121389	331.576	0.903842	0	0	0	1	0	0	0	0	0.205042	0.15996	0
55	2019	方大集团	金属制品业	C33	C3	0	0	23.1542	0.53991	0.0665161	1.05973	0.0419819	-0.0140817	0	1.94591	0.4286	1	0.1699	0.24819	10.2229	-4.13253	-1.07156	3.17805	3.2581	广东省	深圳市	12	5	-0.000464806	0.161982	0.245651	0	0.245651	0.030498	0	0.113518	361.007	0.943638	0	0	0	1	0	0	0	0	0.169959	0.111399	0
55	2020	方大集团	金属制品业	C33	C3	0	0	23.197	0.540957	0.0715032	1.13008	0.0407152	-0.00880085	0	1.94591	0.4286	1	0.282	0.244485	10.8711	-4.16963	-1.00997	3.21888	3.29584	广东省	深圳市	12	5	0.0462388	0	-0.063823	0	-0.063823	0.032172	0	0.0938752	203.02	0.884892	0	0	0	1	0	0	0	0	0.206998	0.118486	0
55	2021	方大集团	金属制品业	C33	C3	0	0	23.2297	0.543997	0.0410919	1.12526	0.0541062	0.194149	0	1.94591	0.4286	1	0.2858	0.250604	11.1124	-4.2073	-1.05943	3.2581	3.3322	广东省	深圳市	12	5	-0.00517279	0.236746	0.111857	0	0.111857	0.018497	0	0.10476	154.017	0.88868	0	0	0	1	0	0	0	0	0.196014	0.112607	0
55	2022	方大集团	金属制品业	C33	C3	0	0	23.2684	0.543327	0.0501516	1.16934	0.0507496	0.0813024	0	1.94591	0.4286	1	0.4767	0.249076	11.1124	-4.24442	-1.07818	3.29584	3.3673	广东省	深圳市	12	5	0.0173565	0.187639			-0.037067	0.022452	0	0.0895567	167.853	0.855185	0	0	0	1	0	0	0	0	0.192167	0.113634	0
56	2007	深国商	零售业	F52	F	0	0	20.7579	0.808284	0.291755	0.37113	0.0776344	-0.400443	0	2.07944	0.375	0	0.2479	0.3791	13.7003	-3.60408	-0.854448	2.48491	2.70805	广东省	深圳市	12	9	-0.222846	0	2.82192	0.125	2.82192	0.049997	0	0.058945	10651.5	2.69448	0	0	0	0	0	0	0	0	0.66951	0.195005	0
56	2008	深国商	零售业	F52	F	0	0	20.8421	0.868018	-0.287221	0.579097	0.0674635	-0.364754	1	2.07944	0.375	0	0.1936	0.45134	13.7003	-3.65555	-0.864063	2.56495	2.77259	广东省	深圳市	12	9	-0.136832		-0.576344	0.125	-0.576344	-0.044265	0	0.0657182	15854.7	1.72683	0	0	0	0	0	0	0	0	1.16434	0.232487	0
56	2009	深国商	零售业	F52	F	0	0	21.096	0.906939	-0.0954076	0.493029	0.0461196	-0.161137	1	2.07944	0.375	0	0.1936	0.4456	13.7003	-3.72648	-0.904224	2.63906	2.83321	广东省	深圳市	12	9	-0.01975		0.707276	0.125	0.707276	-0.009324	0.693147	0.049666	26406.8	2.02828	0	0	0	0	0	0	0	0	1.58124	0.217125	0.693147
56	2010	深国商	房地产业	K70	K	0	0	21.1555	1.09739	38.0442	0.424981	0.0342554	-0.19309	1	2.07944	0.375	0		0.40412	13.7003	-3.77293	-0.858635	2.70805	2.89037	广东省	深圳市	12	14	-0.391224		0.148662	0	0.148662	-0.184631	0		28452.2	2.35305	0	0	0	0	0	0	0	0			0
56	2011	深国商	房地产业	K70	K	0	0	21.1556	1.2517	0.792132	0.356589	0.0423704	0.0628968	1	2.07944	0.375	0	0.2055	0.447664	13.7003	-3.81293	-0.887539	2.77259	2.94444	广东省	深圳市	12	14	-0.0983996		0.206212	0	0.206212	-0.138259	1.09861		29261.1	2.80435	0	0	0	0	0	0	0	0			1.09861
56	2012	*ST 国商	房地产业	K70	K	0	1	21.4196	1.20186	0.0406066	0.412447	0.0325257	3.14218	1	2.07944	0.375	0	0.2587	0.3351	13.7003			2.83321	2.99573	广东省	深圳市	12	14	-0.0729742		0.012876	0	0.012876	-0.008023	0		10564.6	2.42456	0	0	0	0	0	0	0	0			0
56	2013	*ST 国商	房地产业	K70	K	0	1	22.7778	0.555532	2.52889	1.02799	0.0079181	-0.562245	0	2.07944	0.375	0	0.2587	0.3039	13.7003			2.89037	3.04452	广东省	深圳市	12	14	-0.0516787	0	0.384181	0	0.384181	0.496373	1.09861		671.762	0.972776	0	0	0	0	0	0	0	0			1.09861
56	2014	深国商	房地产业	K70	K	0	0	22.7866	0.628363	-0.169789	1.01716	0.007701	1.80336	1	2.07944	0.375	0	0.2587	0.281091	13.7003	-3.99104	-1.041	2.94444	3.09104	广东省	深圳市	12	14	-0.0478883		-0.149592	0	-0.149592	-0.068953	0	0.0655088	321.228	0.983125	0	0	0	0	0	0	0	0	15.5783	13.1524	0
56	2015	皇庭国际	房地产业	K70	K	0	0	22.8022	0.374701	0.00967671	0.674455	0.00716862	1.71166	0	1.60944	0.6	0	0.1195	0.683651	21.4908	-4.03049	-1.00698	2.99573	3.13549	广东省	深圳市	12	14	0.0185067	0	1.43557	0	1.43557	0.004796	1.60944	0.0813374	69.6227	1.48268	0	0	0	0	0	0	0	0	0.51604	0.325293	1.60944
56	2016	皇庭国际	房地产业	K70	K	0	0	23.0879	0.482337	0.022156	0.818311	0.00511525	0.214515	0	2.19722	0.3333	0	0.1195	0.684455	21.4908	-4.05673	-0.987207	3.04452	3.17805	广东省	深圳市	12	14	0.0027046	0	-0.216672	0.222222	-0.216672	0.01094	1.94591	0.0687646	47.5892	1.22203	0	0	0	0	0	0	0	0	0.483185	0.265277	1.94591
56	2018	皇庭国际	房地产业	K70	K	0	0	23.3076	0.561924	0.0204707	1.07182	0.00386177	0.351487	0	2.19722	0.3333	0	0.7758	0.623564	21.6015	-4.12138	-1.07398	3.13549	3.2581	广东省	深圳市	12	14	0.0146009	0.099106	-0.642228	0.222222	-0.642228	0.008952	0	0.0697698	74.0594	0.93299	0	0	0	0	0	0	0	0	0.313347	0.209678	0
56	2019	皇庭国际	商务服务业	L72	L	0	0	23.2455	0.554071	0.0134268	1.10718	0.00372634	-0.000155223	0	2.19722	0.3333	0	0.707	0.602937	21.7253	-4.16614	-1.01941	3.17805	3.29584	广东省	深圳市	12	15	0.0241621	0	-0.122667	0.333333	-0.122667	0.006123	0	0.0726592	86.3639	0.903192	0	0	0	0	0	0	0	0	0.278914	0.191571	0
56	2020	皇庭国际	商务服务业	L72	L	0	0	23.1877	0.588872	-0.0615416	1.16789	0.00378801	-0.277391	1	2.07944	0.375	0	0.7074	0.569919	21.6701	-4.21027	-1.00492	3.21888	3.3322	广东省	深圳市	12	15	0.0404374		-0.268116	0.375	-0.268116	-0.02719	0	0.285656	190.564	0.856241	0	0	0	0	0	0	0	0	0.277271	0.195208	0
56	2021	皇庭国际	商务服务业	L72	L	0	0	23.1144	0.690232	-0.306144	0.832402	0.00364368	0.100157	1	2.07944	0.375	0	0.2952	0.5484	20.6193	-4.2551	-0.999455	3.2581	3.3673	广东省	深圳市	12	15	0.037376		0.887788	0.375	0.887788	-0.115134	0	0.29209	177.922	1.20134	0	0	0	0	0	0	0	0	0.257057	0.147129	0
56	2022	皇庭国际	商务服务业	L72	L	0	0	23.039	0.792816	-0.437832	0.805515	0.011112	-0.120936	1	2.19722	0.3333	0	0.0844	0.4489	18.1496	-4.29958	-1.00293	3.29584	3.4012	广东省	深圳市	12	15	0.0380248				-0.187063	-0.118479	0	0.327918	347.751	1.24144	0	0			0	0	0	0	0.17841	0.0751812	0
58	2007	*ST 赛格	计算机、通信和其他电子设备制造业	C39	C3	1	0	21.2201	0.206745	0.0466932	0.4681	0.042955	-0.62686	0	2.19722	0.3333	0	0.0077	0.5	30.2446			2.48491	2.48491	广东省	深圳市	12	5	-0.0483786	0.297619	1.89933	0.111111	1.89933	0.04011	0	0.0555853	114.168	2.1363	1	1	1	0	0	0	0	1	0.147924	0.136469	0
58	2008	ST 赛格	租赁业	L71	L	1	1	21.1803	0.159902	0.0421823	1.0606	0.037098	-0.552786	0	2.19722	0.3333	0	0.006	0.40405	30.2446			2.56495	2.56495	广东省	深圳市	12	15	0.0492552	0.282902	-0.76581	0.111111	-0.76581	0.03513	0		53.2861	0.942861	0	0	0	0	0	0	0	1			0
58	2009	深赛格	租赁业	L71	L	1	0	21.0304	0.186105	-0.256909	0.300962	0.139403	-0.0890375	1	2.19722	0.3333	0	0.006	0.337	30.2446	-3.59902	-0.829259	2.63906	2.63906	广东省	深圳市	12	15	0.0552432		2.35617	0.111111	2.35617	-0.229915	0.693147	0.220833	34.5247	3.32268	0	0	0	0	0	0	0	1	0.65972	0.612415	0.693147
58	2010	深赛格	租赁业	L71	L	1	0	21.106	0.199613	0.0557414	0.395316	0.0401577	0.354499	0	2.19722	0.3333	0	0.006	0.3495	30.2446	-3.64759	-0.902791	2.70805	2.70805	广东省	深圳市	12	15	0.0746753	0	-0.230655	0.111111	-0.230655	0.043339	0	0.232484	28.8269	2.52962	0	0	0	0	0	0	0	1	0.612353	0.55495	0
58	2012	深赛格	商务服务业	L72	L	1	0	21.2776	0.211593	0.0410152	0.569066	0.0247984	0.0617228	0	2.19722	0.3333	0	0.006	0.3451	30.2446	-3.7452	-0.913877	2.83321	2.83321	广东省	深圳市	12	15	-0.026419	0	-0.261343	0.111111	-0.261343	0.031747	0	0.179823	11.2696	1.75727	0	0	0	0	0	0	0	1	0.605147	0.540633	0
58	2013	深赛格	商务服务业	L72	L	1	0	21.4817	0.327471	0.0518476	0.548434	0.0196149	0.287944	0	2.19722	0.3333	0	0.0045	0.3088	30.2446	-3.80285	-0.913962	2.89037	2.89037	广东省	深圳市	12	15	-0.057393	0	0.194103	0.222222	0.194103	0.034099	0	0.130428	198.241	1.82337	0	0	0	0	0	0	0	1	0.617238	0.47561	0
58	2014	深赛格	商务服务业	L72	L	1	0	21.7015	0.437771	0.053681	0.482074	0.0155687	0.140595	0	2.19722	0.3333	0	0.0045	0.319653	30.2446	-3.85785	-0.921361	2.94444	2.94444	广东省	深圳市	12	15	-0.160894	0	0.407408	0.222222	0.407408	0.02958	0	0.138789	280.644	2.07437	0	0	0	0	0	0	0	1	0.577405	0.465903	0
58	2016	深赛格	商务服务业	L72	L	1	0	21.6587	0.309922	0.0827196	0.325939	0.0153758	-0.0932519	0	2.19722	0.3333	0	0.0118	0.323943	30.2446	-3.93526	-0.959294	3.04452	3.04452	广东省	深圳市	12	15	-0.0471025	0.165534	-0.066442	0.222222	-0.066442	0.055814	1.09861	0.153009	408.624	3.06806	0	0	0	0	0	0	0	1			1.09861
58	2017	深赛格	商务服务业	L72	L	1	0	22.6681	0.630906	0.141965	0.69245	0.00892445	1.94669	0	2.07944	0.375	0	0.018	0.369542	56.7009	-3.99452	-1.08784	3.09104	3.09104	广东省	深圳市	12	15	0.0725606	0.220635	-0.326492	0.125	-0.326492	0.04405	0	0.160566	938.227	1.44415	0	0	0	0	0	0	0	1	0.298237	0.188493	0
58	2018	深赛格	商务服务业	L72	L	1	0	22.6873	0.656307	0.00936065	0.761786	0.0083265	-0.189531	0	2.07944	0.375	0	0.017	0.572737	56.7009	-4.03404	-1.04182	3.13549	3.13549	广东省	深圳市	12	15	0.0235233	1.83677	-0.188133	0.125	-0.188133	0.003303	0	0.1728	929.791	1.3127	0	0	0	0	0	0	0	1	0.243805	0.160951	0
58	2019	深赛格	商务服务业	L72	L	1	0	22.5463	0.594452	0.0415962	0.678575	0.00998006	-0.0700964	0	2.07944	0.375	0	0.006	0.57003	56.7001	-4.07684	-1.0528	3.17805	3.17805	广东省	深圳市	12	15	0.0695408	0.359315	0.24342	0.125	0.24342	0.016665	0	0.205526	908.931	1.47368	0	0	0	0	0	0	0	1	0.230415	0.138299	0
58	2020	深赛格	商务服务业	L72	L	1	0	22.4865	0.574448	0.0120927	0.698195	0.0404934	-0.0599786	0	2.19722	0.3333	0	0.0148	0.568904	56.7001	-4.11752	-1.04244	3.21888	3.21888	广东省	深圳市	12	15	0.0417673	0.409384	-0.082354	0.111111	-0.082354	0.005176	0	0.285656	834.266	1.43226	0	0	0	0	0	0	0	1	0.1802	0.109193	0
58	2021	深赛格	商务服务业	L72	L	1	0	22.4518	0.54314	0.0391038	0.701953	0.0471199	0.421032	0	2.19722	0.3333	0	0.0134	0.567004	56.7001	-4.15777	-1.0509	3.2581	3.2581	广东省	深圳市	12	15	0.133874	0.125032	0.003226	0	0.003226	0.017546	0	0.29209	435.244	1.4246	0	0	0	0	0	0	0	1	0.0821397	0.0467486	0
58	2022	深赛格	商务服务业	L72	L	1	0	22.3945	0.538946	0.0159398	0.480155	0.0488493	-0.083147	0	2.19722	0.3333	0	0.0135	0.56732	56.5434	-4.19796	-0.97468	3.29584	3.29584	广东省	深圳市	12	15	0.0418301	0.307399			0.176101	0.00753	0	0.327918	465.421	2.08266	0	0			0	0	0	1	0.0859965	0.0493802	0
59	2007	辽通化工	石油加工、炼焦及核燃料加工业	C25	C2	1	0	22.9182	0.368114	0.064187	0.872028	0.421224	0.351473	0	2.19722	0.3333	0	0.0009	0.629569	60.2584	-3.54575	-0.999613	2.3979	2.3979	辽宁省	盘锦市	28	4	0.0575259	0	2.43984	0.111111	2.43984	0.026738	0.693147	0.12054	48.2275	1.14675	1	1	1	1	1	1	1	1	0.696557	0.637412	0.693147
59	2008	辽通化工	石油加工、炼焦及核燃料加工业	C25	C2	1	0	23.5424	0.640793	0.0658101	0.997067	0.210145	0.094466	0	2.19722	0.3333	0	0	0.792368	51.1393	-3.54038	-1.01944	2.48491	2.48491	辽宁省	盘锦市	28	4	0.0488449	0	-0.591969	0.111111	-0.591969	0.022958	0.693147	0.131784	45.6657	1.00294	1	1	1	1	1	1	1	1	0.622677	0.670969	0.693147
59	2009	辽通化工	石油加工、炼焦及核燃料加工业	C25	C2	1	0	23.8168	0.702672	0.0329705	0.784082	0.22771	-0.213504	0	2.19722	0.3333	0	0	1.03193	51.1393	-3.54985	-1.09504	2.56495	2.56495	辽宁省	盘锦市	28	4	0.0178247	0.231578	1.28291	0.111111	1.28291	0.009402	2.63906	0.113745	65.2725	1.27538	1	1	1	1	1	1	1	1	0.558609	0.630329	2.63906
59	2010	辽通化工	石油加工、炼焦及核燃料加工业	C25	C2	1	0	24.0018	0.750634	0.0626449	0.815737	0.637145	7.29227	0	2.19722	0.3333	0	0	0.971536	51.1393	-3.5656	-1.26065	2.63906	2.63906	辽宁省	盘锦市	28	4	0.0558229	0	0.000909	0.111111	0.000909	0.015551	2.83321	0.328182	76.6297	1.22589	1	1	1	1	1	1	1	1	0.707763	0.773506	2.83321
59	2011	辽通化工	石油加工、炼焦及核燃料加工业	C25	C2	1	0	24.0744	0.735552	0.118896	0.947617	0.599101	0.569629	0	2.19722	0.3333	0	0.0005	0.633691	51.1393	-3.59527	-1.10902	2.70805	2.70805	辽宁省	盘锦市	28	4	0.112025	0.142578	-0.344262	0.111111	-0.344262	0.029506	2.3979	0.308457	51.7557	1.05528	1	1	1	1	1	1	1	1	0.724662	0.779749	2.3979
59	2012	辽通化工	石油加工、炼焦及核燃料加工业	C25	C2	1	0	24.2123	0.774421	0.00266938	0.976536	0.566702	-0.0412262	0	2.19722	0.3333	0	0.0005	0.651892	51.1393	-3.61443	-1.04637	2.77259	2.77259	辽宁省	盘锦市	28	4	-0.0642221	0	-0.094282	0.111111	-0.094282	0.000609	2.70805	0.270782	75.9429	1.02403	1	1	1	1	1	1	1	1	0.737955	0.83056	2.70805
59	2013	辽通化工	石油加工、炼焦及核燃料加工业	C25	C2	1	0	24.0712	0.745773	-0.02216	1.04561	0.589841	0.154107	1	2.07944	0.375	0	0.0005	0.572494	51.1393	-3.67574	-1.04944	2.83321	2.83321	辽宁省	盘锦市	28	4	0.0640062		-0.267254	0.125	-0.267254	-0.005695	2.19722	0.307055	45.025	0.956381	1	1	1	1	1	1	1	1	0.802797	0.815041	2.19722
59	2014	华锦股份	石油加工、炼焦及核燃料加工业	C25	C2	1	0	24.267	0.725987	-0.177854	0.880191	0.509679	0.057444	1	2.19722	0.3333	0	0.0003	0.61479	50.8551	-3.68569	-1.05727	2.89037	2.89037	辽宁省	盘锦市	28	4	0.00368519		0.973947	0.111111	0.973947	-0.042954	1.09861	0.281368	55.7171	1.13612	1	1	1	1	1	1	1	1	0.799259	0.737409	1.09861
59	2015	*ST 华锦	石油加工、炼焦及核燃料加工业	C25	C2	1	1	24.1218	0.691936	0.0387784	0.918428	0.500078	-0.296639	0	2.19722	0.3333	1	0.0003	0.579477	47.5365			2.94444	2.94444	辽宁省	盘锦市	28	4	0.156314	0	-0.186802	0.111111	-0.186802	0.012117	0.693147		47.694	1.08882	1	1	1	1	1	1	1	1			0.693147
59	2016	华锦股份	石油加工、炼焦及核燃料加工业	C25	C2	1	0	24.1691	0.646672	0.18207	0.818468	0.457287	-0.0584088	0	1.94591	0.2857	1	0.0003	0.591974	32.1623	-3.78113	-1.11389	2.99573	2.99573	辽宁省	盘锦市	28	4	0.134643	0.193857	0.485642	0.142857	0.485642	0.058913	2.56495	0.274488	65.6229	1.2218	1	1	1	1	1	1	1	1	0.769806	0.725691	2.56495
59	2017	华锦股份	石油加工、炼焦及核燃料加工业	C25	C2	1	0	24.1562	0.591054	0.163476	0.932075	0.451586	0.158392	0	2.19722	0.3333	1	0.0003	0.513791	32.1623	-3.8231	-1.03955	3.04452	3.04452	辽宁省	盘锦市	28	4	0.0957436	0	-0.181469	0.111111	-0.181469	0.062682	2.83321	0.225811	61.7324	1.07288	1	1	1	1	1	1	1	1	0.76731	0.743604	2.83321
59	2018	华锦股份	石油加工、炼焦及核燃料加工业	C25	C2	1	0	24.2033	0.576934	0.0851401	1.14993	0.416288	0.08808	0	2.19722	0.3333	0	0	0.496614	32.1623	-3.85584	-1.11291	3.09104	3.09104	辽宁省	盘锦市	28	4	0.0731085	0.355832	-0.376705	0.111111	-0.376705	0.034618	2.07944	0.254274	53.3084	0.869618	1	1	1	1	1	1	1	1	0.786943	0.759793	2.07944
59	2019	华锦股份	石油加工、炼焦及核燃料加工业	C25	C2	1	0	24.1029	0.51817	0.0752517	1.17655	0.476198	0.079738	0	2.19722	0.3333	0	0	0.49508	32.1623	-3.9111	-1.1224	3.13549	3.13549	辽宁省	盘锦市	28	4	0.0927639	0.35832	0.064868	0.111111	0.064868	0.035729	1.60944	0.247053	41.6028	0.849944	1	1	1	1	1	1	1	1	0.709168	0.666965	1.60944
59	2020	华锦股份	石油加工、炼焦及核燃料加工业	C25	C2	1	0	24.0519	0.494189	0.0244166	1.23359	0.457726	-0.23154	0	2.19722	0.3333	0	0.0028	0.497771	27.1623	-3.95852	-1.10687	3.17805	3.17805	辽宁省	盘锦市	28	4	0.100884	0.366268	-0.049312	0.111111	-0.049312	0.012365	1.60944	0.213022	41.2427	0.810643	1	1	1	1	1	1	1	1	0.692483	0.695751	1.60944
59	2021	华锦股份	石油加工、炼焦及核燃料加工业	C25	C2	1	0	24.1926	0.53655	0.0646426	1.11221	0.376748	0.266608	0	2.19722	0.3333	0	0.0025	0.611128	27.1623	-3.9775	-1.10334	3.21888	3.21888	辽宁省	盘锦市	28	4	0.0873325	0.372047	0.332232	0.111111	0.332232	0.029182	1.38629	0.184869	54.9954	0.89911	1	1	1	1	1	1	1	1	0.677503	0.691113	1.38629
59	2022	华锦股份	石油加工、炼焦及核燃料加工业	C25	C2	1	0	24.2086	0.537197	0.0400699	1.14879	0.358592	0.272612	0	2.19722	0.3333	0	0	0.590438	27.1623	-4.01501	-1.06118	3.2581	3.2581	辽宁省	盘锦市	28	4	0.0537558	0.351418			-0.033405	0.01841	1.38629	0.163816	46.2599	0.870483	1	1			1	1	1	1	0.672984	0.695257	1.38629
60	2007	中金岭南	有色金属冶炼及压延加工业	C32	C3	1	0	22.7944	0.525661	0.342741	0.288149	0.273976	0.323207	0	2.30259	0.4	0	0.1032	0.616402	31.7311	-3.67076	-1.04026	2.3979	2.63906	广东省	深圳市	12	5	0.136979	0.208299	1.87804	0	1.87804	0.153099	1.94591	0.0998727	160.273	3.47043	1	0	1	1	1	1	1	1	1.00476	1.0389	1.94591
60	2008	中金岭南	有色金属冶炼及压延加工业	C32	C3	1	0	22.7927	0.498024	0.104778	0.730827	0.323528	-0.0987482	0	2.3979	0.3636	0	0.1457	0.553974	31.7311	-3.71082	-1.05583	2.48491	2.70805	广东省	深圳市	12	5	0.205782	0.239885	-0.750989	0	-0.750989	0.051193	2.77259	0.105316	128.193	1.36831	1	0	1	1	1	1	1	1	0.949035	0.933439	2.77259
60	2009	中金岭南	有色金属冶炼及压延加工业	C32	C3	1	0	23.1783	0.594227	0.119504	0.328468	0.331486	0.0147016	0	2.3979	0.3636	0	0.1395	0.741596	31.7311	-3.73092	-1.08106	2.56495	2.77259	广东省	深圳市	12	5	0.0430672	0.055133	2.59326	0	2.59326	0.044642	3.46574	0.105631	201.277	3.04444	1	0	1	1	1	1	1	1	0.857853	0.780608	3.46574
60	2010	中金岭南	有色金属冶炼及压延加工业	C32	C3	1	0	23.4023	0.6138	0.183514	0.326578	0.289982	0.27407	0	2.3979	0.3636	0	0.1373	0.578033	31.7311	-3.75348	-1.06031	2.63906	2.83321	广东省	深圳市	12	5	0.133323	0.033408	0.25162	0	0.25162	0.065198	3.55535	0.124252	170.583	3.06206	1	0	1	1	1	1	1	1	1.04367	0.805537	3.55535
60	2011	中金岭南	有色金属冶炼及压延加工业	C32	C3	1	0	23.3653	0.525585	0.177977	0.576712	0.286983	0.936871	0	2.3979	0.3636	0	0.1089	0.491178	31.7311	-3.79666	-1.10424	2.70805	2.89037	广东省	深圳市	12	5	0.0763546	0.135819	-0.523946	0	-0.523946	0.077878	2.99573	0.116771	68.6588	1.73397	1	0	1	1	1	1	1	1	0.868692	0.83975	2.99573
60	2012	中金岭南	有色金属冶炼及压延加工业	C32	C3	1	0	23.3675	0.495988	0.0776435	0.54887	0.279693	-0.0125837	0	2.3979	0.3636	0	0.1089	0.53608	31.7311	-3.83647	-1.09515	2.77259	2.94444	广东省	深圳市	12	5	0.105663	0.173846	0.10882	0	0.10882	0.037944	2.83321	0.128628	53.5471	1.82193	1	0	1	1	1	1	1	1	0.832702	0.79377	2.83321
60	2013	中金岭南	有色金属冶炼及压延加工业	C32	C3	1	0	23.3939	0.561427	0.0627033	0.68607	0.278473	0.14773	0	2.3979	0.3636	0	0.1229	0.549485	31.7311	-3.87421	-1.08799	2.83321	2.99573	广东省	深圳市	12	5	0.0672007	0.146981	-0.301996	0	-0.301996	0.02914	2.89037	0.13138	42.0629	1.45758	1	0	1	1	1	1	1	1	0.778861	0.695379	2.89037
60	2014	中金岭南	有色金属冶炼及压延加工业	C32	C3	1	0	23.3776	0.540798	0.0856158	0.521656	0.317025	0.163673	0	2.3979	0.3636	0	0.0914	0.540354	31.7311	-3.91561	-1.09212	2.89037	3.04452	广东省	深圳市	12	5	0.060455	0.112375	0.519328	0.0909091	0.519328	0.038741	2.63906	0.117106	33.7556	1.91697	1	0	1	1	1	1	1	1	0.791995	0.734171	2.63906
60	2015	中金岭南	有色金属冶炼及压延加工业	C32	C3	1	0	23.4885	0.503239	0.0361662	0.424065	0.311643	-0.310741	0	2.30259	0.4	0	0.0687	0.528851	29.5844	-3.94562	-1.08435	2.94444	3.09104	广东省	深圳市	12	5	0.0210929	0.084866	0.480058	0.1	0.480058	0.016415	2.3979	0.115719	52.1749	2.35813	1	0	1	1	1	1	1	1	0.806542	0.733098	2.3979
60	2016	中金岭南	有色金属冶炼及压延加工业	C32	C3	1	0	23.5547	0.515829	0.0424577	0.50781	0.29962	-0.110923	0	2.30259	0.4	0	0.0626	0.494214	29.5844	-3.97916	-1.08295	2.99573	3.13549	广东省	深圳市	12	5	0.0828783	0.194141	-0.204507	0.1	-0.204507	0.020149	2.48491	0.111559	69.2072	1.96924	1	0	1	1	1	1	1	1	0.8444	0.747069	2.48491
60	2017	中金岭南	有色金属冶炼及压延加工业	C32	C3	1	0	23.6608	0.448532	0.117451	0.556559	0.287279	0.259476	0	2.19722	0.4444	1	0.0531	0.464696	27.5064	-4.008	-1.09821	3.04452	3.17805	广东省	深圳市	12	5	0.130864	0.609336	0.007756	0.111111	0.007756	0.057955	2.83321	0.0927071	59.2749	1.79676	1	0	1	1	1	1	1	1	0.779091	0.697484	2.83321
60	2018	中金岭南	有色金属冶炼及压延加工业	C32	C3	1	0	23.694	0.450591	0.086124	0.850916	0.306365	0.0525567	0	2.19722	0.3333	1	0.0481	0.420725	27.5064	-4.04431	-1.09688	3.09104	3.21888	广东省	深圳市	12	5	0.101084	0.313964	-0.453877	0.111111	-0.453877	0.04663	2.30259	0.0849388	56.2414	1.17521	1	0	1	1	1	1	1	1	0.770105	0.704117	2.30259
60	2019	中金岭南	有色金属冶炼及压延加工业	C32	C3	1	0	23.7349	0.440773	0.0789273	0.836067	0.356061	0.142116	0	2.19722	0.3333	0	0.0301	0.437304	27.5064	-4.07964	-1.11259	3.13549	3.2581	广东省	深圳市	12	5	0.109314	0.294952	0.104184	0.111111	0.104184	0.042882	2.30259	0.0871232	38.6846	1.19608	1	0	1	1	1	1	1	1	0.890906	0.78726	2.30259
60	2020	中金岭南	有色金属冶炼及压延加工业	C32	C3	1	0	23.9157	0.47259	0.0908759	0.848047	0.305715	0.325677	0	2.19722	0.3333	0	0.0301	0.430321	27.5064	-4.09724	-1.11458	3.17805	3.29584	广东省	深圳市	12	5	0.0658068	0.272613	0.143989	0	0.143989	0.045171	1.79176	0.0900605	34.0237	1.17918	1	0	1	1	1	1	1	1	0.829594	0.759785	1.79176
60	2021	中金岭南	有色金属冶炼及压延加工业	C32	C3	1	0	24.0412	0.501386	0.0917945	0.86913	0.279931	0.470556	0	2.19722	0.3333	0	0.0016	0.418918	32.8806	-4.12005	-1.11019	3.21888	3.3322	广东省	深圳市	12	5	0.0640309	0.283155	0.037772	0	0.037772	0.044237	1.60944	0.0886547	25.8398	1.15057	1	0	1	1	1	1	1	1	0.749069	0.698741	1.60944
60	2022	中金岭南	有色金属冶炼及压延加工业	C32	C3	1	0	24.2092	0.531575	0.0850242	0.999118	0.345355	0.245004	0	2.19722	0.3333	0	0.0016	0.441824	34.9001	-4.13492	-1.06344	3.2581	3.3673	广东省	深圳市	12	5	0.0331002	0.302548			-0.14759	0.037834	1.09861	0.075733	29.0051	1.00088	1	0	1	1	1	1	1	1	0.747658	0.701218	1.09861
61	2007	农产品	批发业	F51	F	1	0	22.3916	0.561746	0.112989	0.46772	0.305227	-0.161587	0	2.56495	0.3846	0	0.1256	0.660125	22.8817	-3.67796	-1.03302	2.3979	2.63906	广东省	深圳市	12	9	0.133119	0.159239	1.2651	0.0769231	1.2651	0.045906	2.07944	0.058945	66.6451	2.13803	0	0	0	0	0	0	0	1	0.498999	0.406503	2.07944
61	2008	农产品	批发业	F51	F	1	0	22.5405	0.446161	0.0438418	0.736186	0.258187	-0.102196	0	2.56495	0.3846	0	2.9689	0.841247	21.5168	-3.71692	-1.03298	2.48491	2.70805	广东省	深圳市	12	9	0.045304	0.539591	-0.446722	0.153846	-0.446722	0.020419	2.70805	0.0657182	56.6633	1.35835	0	0	0	0	0	0	0	1	0.403767	0.29904	2.70805
61	2009	农产品	批发业	F51	F	1	0	22.6707	0.50535	0.0455115	0.611136	0.210153	-0.0265952	0	2.56495	0.3846	0	1.6965	0.632558	21.5168	-3.75446	-1.05074	2.56495	2.77259	广东省	深圳市	12	9	0.0736717	0.491111	0.49685	0.153846	0.49685	0.02232	2.63906	0.049666	60.3582	1.6363	0	0	0	0	0	0	0	1	0.403215	0.308453	2.63906
61	2010	农产品	批发业	F51	F	1	0	22.9329	0.585435	0.0771233	0.525096	0.179579	0.100217	0	2.56495	0.3846	0	1.3377	0.722948	21.5168	-3.78506	-1.03691	2.63906	2.83321	广东省	深圳市	12	9	0.0727858	0.30255	0.276319	0.153846	0.276319	0.030662	2.48491	0.0465508	46.883	1.90441	0	0	0	0	0	0	0	1	0.484762	0.377132	2.48491
61	2011	农产品	批发业	F51	F	1	0	22.9713	0.564772	0.0661957	0.682592	0.285148	0.309932	0	2.56495	0.3846	0	1.3036	0.852269	21.5168	-3.82319	-1.03805	2.70805	2.89037	广东省	深圳市	12	9	-0.028817	0.293953	-0.362432	0.153846	-0.362432	0.02761	2.3979	0.0390587	41.9582	1.465	0	0	0	0	0	0	0	1	0.394352	0.355778	2.3979
61	2012	农产品	商务服务业	L72	L	1	0	23.0857	0.593047	0.0248705	0.750494	0.27521	-0.0633208	0	2.56495	0.3846	0	1.3036	0.509802	24.6784	-3.85686	-1.05476	2.77259	2.94444	广东省	深圳市	12	15	0.0268077	0.658887	-0.07218	0.153846	-0.07218	0.009888	1.79176	0.0330347	49.6035	1.33246	0	0	0	0	0	0	0	1	0.344027	0.318298	1.79176
61	2013	农产品	商务服务业	L72	L	1	0	23.2266	0.499835	0.0413772	0.648686	0.228061	0.289336	0	2.56495	0.3846	0	0.5777	0.650879	24.3056	-3.88752	-1.05814	2.83321	2.99573	广东省	深圳市	12	15	0.0155606	0.393055	0.489106	0.153846	0.489106	0.01766	1.94591	0.130428	8.17121	1.54158	0	0	0	0	0	0	0	1	0.323143	0.333788	1.94591
61	2014	农产品	商务服务业	L72	L	1	0	23.3483	0.554065	0.0220704	0.475771	0.223005	-0.239961	0	2.56495	0.3846	0	0.4253	0.705305	24.7625	-3.91808	-1.06022	2.89037	3.04452	广东省	深圳市	12	15	0.0523291	0.626645	0.564068	0.153846	0.564068	0.009808	1.38629	0.138789	16.9792	2.10185	0	0	0	0	0	0	0	1	0.299112	0.31461	1.38629
61	2015	农产品	商务服务业	L72	L	1	0	23.504	0.622803	0.00723257	0.415713	0.176078	0.0536353	0	2.56495	0.3846	0	0.427	0.69904	26.7595	-3.94414	-1.06393	2.94444	3.09104	广东省	深圳市	12	15	0.0720724	1.91675	0.353861	0.0769231	0.353861	0.002744	2.3979	0.132934	223.328	2.4055	0	0	0	0	0	0	0	1	0.273832	0.270034	2.3979
61	2016	农产品	商务服务业	L72	L	1	0	23.571	0.637762	0.0151259	0.539962	0.112332	0.163204	0	2.56495	0.3846	0	0.4175	0.705613	28.7595	-3.9775	-1.05635	2.99573	3.13549	广东省	深圳市	12	15	0.0306065	0.909664	-0.297864	0.0769231	-0.297864	0.005407	1.09861	0.153009	130.302	1.85198	0	0	0	0	0	0	0	1	0.285219	0.280311	1.09861
61	2017	农产品	商务服务业	L72	L	1	0	23.6594	0.659883	0.00966599	0.741083	0.0866622	0.210983	0	2.56495	0.3846	0	0.1212	0.691435	28.7595	-4.00815	-1.06684	3.04452	3.17805	广东省	深圳市	12	15	0.0409571	1.38703	-0.377424	0.230769	-0.377424	0.003246	0	0.160566	133.449	1.34938	0	0	0	0	0	0	0	1	0.267042	0.262911	0
61	2018	农产品	商务服务业	L72	L	1	0	23.6677	0.653134	0.0154202	0.920611	0.101337	-0.0589571	0	2.56495	0.3846	0	0.0231	0.692343	33.997	-4.04724	-1.09525	3.09104	3.21888	广东省	深圳市	12	15	0.0656549	0.169314	-0.360935	0.153846	-0.360935	0.005275	0	0.1728	161.71	1.08624	0	0	0	0	0	0	0	1	0.281121	0.275239	0
61	2019	农产品	商务服务业	L72	L	1	0	23.6988	0.649514	0.0604542	0.882333	0.103337	0.239311	0	2.48491	0.4167	0	0.022	0.693244	33.997	-4.08377	-1.11446	3.13549	3.2581	广东省	深圳市	12	15	0.0473489	0.250254	0.154704	0.166667	0.154704	0.020757	0.693147	0.205526	123.721	1.13336	0	0	0	0	0	0	0	1	0.232106	0.227845	0.693147
61	2020	农产品	商务服务业	L72	L	1	0	23.6888	0.634451	0.0633238	0.799416	0.102176	0.112685	0	2.48491	0.4167	0	0.0022	0.698244	33.997	-4.12489	-1.10096	3.17805	3.29584	广东省	深圳市	12	15	0.0360281	0.230303	0.27087	0.166667	0.27087	0.022783	0	0.285656	138.226	1.25091	0	0	0	0	0	0	0	1	0.250096	0.245595	0
61	2021	农产品	商务服务业	L72	L	1	0	23.7519	0.638294	0.0680277	0.859918	0.0972841	0.2891	0	2.48491	0.4167	0	0.0022	0.684757	33.997	-4.15764	-1.09712	3.21888	3.3322	广东省	深圳市	12	15	0.0601172	0.239694	-0.083889	0.166667	-0.083889	0.023976	0	0.29209	130.923	1.1629	0	0	0	0	0	0	0	1	0.271795	0.26733	0
61	2022	农产品	商务服务业	L72	L	1	0	23.7672	0.641841	0.0436648	0.906851	0.102703	0.0638778	0	2.30259	0.5	0	0.0022	0.686492	33.997	-4.19584	-1.04049	3.2581	3.3673	广东省	深圳市	12	15	0.0407979	0.207365			-0.097762	0.015597	0	0.327918	115.657	1.10272	0	0			0	0	0	1	0.340772	0.318039	0
62	2007	深圳华强	租赁业	L71	L	0	0	21.7475	0.347281	0.0391841	0.623523	0.0561752	0.0944723	0	2.07944	0.375	0	0.04	0.4778	45.9519	-3.66047	-0.999586	2.3979	2.63906	广东省	深圳市	12	15	0.0340889	0.242971	0.97832	0.125	0.97832	0.022828	0	0.171944	103.686	1.60379	0	0	0	0	0	0	0	0	0.0491453	0.0357035	0
62	2008	深圳华强	租赁业	L71	L	0	0	21.4409	0.332836	0.0200425	1.02385	0.0600267	-0.221062	0	2.19722	0.3333	0	0.04	0.4685	45.9519	-3.67961	-1.00035	2.48491	2.70805	广东省	深圳市	12	15	0.0408857	0.483935	-0.738195	0.111111	-0.738195	0.015574	0	0.193672	93.2936	0.976706	0	0	0	0	0	0	0	0	0.109644	0.080488	0
62	2009	深圳华强	租赁业	L71	L	0	0	21.7345	0.383852	0.132669	0.683463	0.085646	0.224117	0	2.19722	0.3333	0	0.0169	0.763553	74.9648	-3.73975	-0.935179	2.56495	2.77259	广东省	深圳市	12	15	0.121691	0.164222	1.46875	0.111111	1.46875	0.073865	0.693147	0.220833	19.6503	1.46314	0	0	0	0	0	0	0	0	0.0941565	0.0654247	0.693147
62	2010	深圳华强	租赁业	L71	L	0	0	22.0651	0.531336	0.101512	0.798023	0.0844052	-0.796628	0	2.19722	0.3333	0	0.0086	0.772275	74.9648	-3.79355	-0.934221	2.63906	2.83321	广东省	深圳市	12	15	-0.199337	0.188414	-0.160344	0.111111	-0.160344	0.046257	1.60944	0.232484	2467.54	1.2531	0	0	0	0	0	0	0	0	0.168991	0.102703	1.60944
62	2011	深圳华强	租赁业	L71	L	0	0	22.2631	0.620521	0.0278151	0.898781	0.066389	0.529437	0	2.19722	0.3333	0	0.0086	0.772704	74.9648	-3.83732	-0.960731	2.70805	2.89037	广东省	深圳市	12	15	-0.0629313	0	-0.312782	0.111111	-0.312782	0.010625	1.09861	0.194119	2417.65	1.11262	0	0	0	0	0	0	0	0	0.160446	0.087346	1.09861
62	2012	深圳华强	商务服务业	L72	L	0	0	22.3323	0.679874	0.167901	0.673609	0.051617	1.2814	0	2.19722	0.3333	0	0.0015	0.7556	74.9648	-3.87784	-1.06411	2.77259	2.94444	广东省	深圳市	12	15	0.0263835	0.353639	0.039655	0.111111	0.039655	0.056602	0.693147	0.179823	831.833	1.48454	0	0	0	0	0	0	0	0	0.0995252	0.0496319	0.693147
62	2013	深圳华强	商务服务业	L72	L	0	0	22.3071	0.588971	0.225378	0.452353	0.0504712	0.331547	0	2.19722	0.3333	0		0.750851	74.9648	-3.9177	-1.03577	2.83321	2.99573	广东省	深圳市	12	15	0.214686	0.492782	1.01018	0.111111	1.01018	0.083314	0.693147	0.130428	787.986	2.21066	0	0	0	0	0	0	0	0	0.174907	0.0951181	0.693147
62	2014	深圳华强	商务服务业	L72	L	0	0	22.121	0.411927	0.215149	0.343349	0.0978815	0.285407	0	2.19722	0.3333	1		0.75653	74.9648	-3.95496	-1.024	2.89037	3.04452	广东省	深圳市	12	15	0.0613146	0.070733	0.30762	0.111111	0.30762	0.116519	1.09861	0.138789	128.687	2.91249	0	0	0	0	0	0	0	0	0.178578	0.137311	1.09861
62	2015	深圳华强	商务服务业	L72	L	0	0	22.545	0.404929	0.12337	0.227367	0.061361	-0.237846	0	2.19722	0.3333	1	2.8641	0.733362	70.7561	-3.99686	-1.00716	2.94444	3.09104	广东省	深圳市	12	15	0.026143	0.193015	1.41664	0.222222	1.41664	0.060448	2.19722	0.132934	329.6	4.39817	0	0	0	0	0	0	0	0	0.17017	0.132938	2.19722
62	2016	深圳华强	商务服务业	L72	L	0	0	22.6581	0.410328	0.113336	0.313295	0.0474809	1.72643	0	2.19722	0.3333	1	2.8641	0.732302	70.7561	-4.03476	-1.0653	2.99573	3.13549	广东省	深圳市	12	15	-0.0533516	0.328018	-0.220378	0.111111	-0.220378	0.063531	1.09861	0.153009	167.433	3.19188	0	0	0	0	0	0	0	0	0.191675	0.147891	1.09861
62	2017	深圳华强	批发业	F51	F	0	0	22.871	0.477586	0.106748	0.426257	0.036111	0.49657	0	2.19722	0.3333	1	2.8641	0.73441	70.7561	-4.06781	-1.05302	3.04452	3.17805	广东省	深圳市	12	9	0.0502732	0.552777	-0.166782	0.111111	-0.166782	0.05332	1.38629	0.160566	144.518	2.346	0	0	0	0	0	0	0	0	0.170509	0.140605	1.38629
62	2018	深圳华强	批发业	F51	F	0	0	23.0556	0.500546	0.159993	0.600154	0.0282103	0.422016	0	2.07944	0.375	1	0.1612	0.741283	70.7561	-4.09864	-1.07846	3.09104	3.21888	广东省	深圳市	12	9	-0.00252456	0.234325	-0.2792	0.125	-0.2792	0.074702	1.38629	0.0340404	143.386	1.66624	0	0	0	0	0	0	0	0	0.141814	0.136952	1.38629
62	2019	深圳华强	批发业	F51	F	0	0	23.1525	0.496825	0.132132	0.553093	0.0229845	0.216579	0	2.19722	0.3333	1	0.1618	0.741352	70.7561	-4.13265	-1.08535	3.13549	3.2581	广东省	深圳市	12	9	0.0611925	0.218733	0.255239	0.111111	0.255239	0.063191	1.79176	0.0359817	130.619	1.80801	0	0	0	0	0	0	0	0	0.201611	0.172307	1.79176
62	2020	深圳华强	批发业	F51	F	0	0	23.2281	0.50159	0.121862	0.639478	0.0209519	0.137629	0	2.19722	0.3333	1	0.1729	0.731764	70.7561	-4.16742	-1.07776	3.17805	3.29584	广东省	深圳市	12	9	-0.0392631	0.290637	-0.115872	0.111111	-0.115872	0.058797	1.09861	0.0424077	128.476	1.56377	0	0	0	0	0	0	0	0	0.198736	0.175205	1.09861
62	2021	深圳华强	批发业	F51	F	0	0	23.4812	0.568913	0.161683	0.584468	0.0151417	0.398604	0	2.19722	0.3333	1	0.1729	0.78373	60.5258	-4.18632	-1.08165	3.21888	3.3322	广东省	深圳市	12	9	-0.0590853	0.300927	0.406373	0.111111	0.406373	0.066132	1.79176	0.0481676	130.405	1.71096	0	0	0	0	0	0	0	0	0.156518	0.149278	1.79176
62	2022	深圳华强	批发业	F51	F	0	0	23.5183	0.52189	0.147699	0.768092	0.0135498	0.0481913	0	2.19722	0.3333	0	0.1736	0.756171	57.2751	-4.22276	-1.10878	3.2581	3.3673	广东省	深圳市	12	9	0.13908	0.290608			-0.272388	0.065983	0	0.0547913	116.579	1.30193	0	0	0	0	0	0	0	0	0.116261	0.121833	0
63	2007	中兴通讯	计算机、通信和其他电子设备制造业	C39	C3	0	0	24.3913	0.670988	0.120307	0.615256	0.0775548	0.509971	0	2.63906	0.3571	0	0.1276	0.801168	35.0773	-3.38493	-1.10573	2.3979	2.3979	广东省	深圳市	12	5	0.0022564	0.165269	0.633475	0	0.633475	0.037052	3.3322	0.0555853	159.605	1.62534	1	1	1	0	0	0	0	0	0.450381	0.555138	3.3322
63	2008	中兴通讯	计算机、通信和其他电子设备制造业	C39	C3	0	0	24.6525	0.701499	0.136217	0.741165	0.0806645	0.273635	0	2.63906	0.3571	0	0.1538	0.889222	35.5153	-3.37694	-1.14048	2.48491	2.48491	广东省	深圳市	12	5	0.0717162	0.210781	-0.399661	0	-0.399661	0.037588	3.97029	0.0623731	193.82	1.34923	1	1	1	0	0	0	0	0	0.265538	0.348667	3.97029
63	2009	中兴通讯	计算机、通信和其他电子设备制造业	C39	C3	0	0	24.9478	0.737368	0.16272	0.570473	0.0689841	0.360756	0	2.63906	0.3571	0	0.3245	0.81843	33.8668	-3.3556	-1.11047	2.56495	2.56495	广东省	深圳市	12	5	0.0545675	0	1.16333	0.0714286	1.16333	0.039444	3.82864	0.069237	176.554	1.75293	1	1	1	0	0	0	0	0	0.280613	0.416072	3.82864
63	2010	中兴通讯	计算机、通信和其他电子设备制造业	C39	C3	0	0	25.1559	0.703371	0.162033	0.665482	0.0775202	0.165769	0	2.63906	0.3571	0	0.2804	0.762112	32.4523	-3.34788	-1.06193	2.63906	2.63906	广东省	深圳市	12	5	0.0111929	0	-0.078762	0.0714286	-0.078762	0.041312	3.73767	0.0687099	184.571	1.50267	1	1	1	0	0	0	0	0	0.388266	0.615075	3.73767
63	2011	中兴通讯	计算机、通信和其他电子设备制造业	C39	C3	0	0	25.3807	0.750505	0.087534	0.80295	0.06647	0.227579	0	2.63906	0.3571	0	0.3096	0.729925	30.7607	-3.33213	-1.1598	2.70805	2.70805	广东省	深圳市	12	5	-0.0171989	0.303112	-0.249187	0.0714286	-0.249187	0.021288	3.66356	0.0514342	191.965	1.24541	1	1	1	0	0	0	0	0	0.384625	0.663791	3.66356
63	2012	中兴通讯	计算机、通信和其他电子设备制造业	C39	C3	0	0	25.4003	0.789302	-0.106469	0.923734	0.0660481	-0.0235941	1	2.63906	0.3571	0	0.3291	0.731099	30.7607	-3.36708	-1.1143	2.77259	2.77259	广东省	深圳市	12	5	0.014426		-0.412645	0.0714286	-0.412645	-0.024241	3.73767	0.0513417	161.246	1.08256	1	1	1	0	0	0	0	0	0.376874	0.63834	3.73767
63	2013	中兴通讯	计算机、通信和其他电子设备制造业	C39	C3	0	0	25.3292	0.763931	0.0619758	0.852204	0.0744356	-0.106693	0	2.63906	0.3571	0	0.2514	0.660717	30.7834	-3.42528	-1.16062	2.83321	2.83321	广东省	深圳市	12	5	0.0257253	0.071933	0.340513	0.0714286	0.340513	0.014325	3.7612	0.0471048	189.22	1.17343	1	1	1	0	0	0	0	0	0.338406	0.590099	3.7612
63	2014	中兴通讯	计算机、通信和其他电子设备制造业	C39	C3	0	0	25.3887	0.752458	0.109288	0.784573	0.0691837	0.082909	0	2.63906	0.3571	0	0.2289	0.575138	30.7834	-3.45007	-1.17439	2.89037	2.89037	广东省	深圳市	12	5	0.0236563	0.252044	0.384893	0.0714286	0.384893	0.025681	3.68888	0.0408463	240.937	1.27458	1	1	1	0	0	0	0	0	0.354435	0.592549	3.68888
63	2015	中兴通讯	计算机、通信和其他电子设备制造业	C39	C3	0	0	25.5182	0.641433	0.107416	0.813459	0.0636275	0.229714	0	2.56495	0.3846	0	0.243	0.602574	30.5925	-3.45591	-1.19556	2.94444	2.94444	广东省	深圳市	12	5	0.0612493	0.277439	0.248298	0	0.248298	0.030938	3.4012	0.0358962	196.222	1.22932	1	1	1	0	0	0	0	0	0.342963	0.541761	3.4012
63	2016	中兴通讯	计算机、通信和其他电子设备制造业	C39	C3	0	0	25.6766	0.711347	-0.0334277	0.870019	0.0530655	0.0104485	1	2.63906	0.3571	1	0.1436	0.621961	30.3451	-3.45216	-1.11493	2.99573	2.99573	广东省	深圳市	12	5	0.0371376		-0.129144	0	-0.129144	-0.00994	3.17805	0.0274716	233.974	1.1494	1	1	1	0	0	0	0	0	0.384767	0.700324	3.17805
63	2017	中兴通讯	计算机、通信和其他电子设备制造业	C39	C3	0	0	25.6928	0.684777	0.124879	0.621455	0.060394	0.0748973	0	2.63906	0.3571	0	0.0952	0.605164	30.3355	-3.48755	-1.11254	3.04452	3.04452	广东省	深圳市	12	5	0.0501519	0	1.27962	0	1.27962	0.037415	3.89182	0.0221935	209.324	1.60913	1	1	1	0	0	0	0	0	0.382152	0.569827	3.89182
63	2018	中兴通讯	计算机、通信和其他电子设备制造业	C39	C3	0	0	25.5858	0.745184	-0.177413	0.762585	0.0687902	-0.214144	1	2.19722	0.3333	0	0.0137	0.611434	30.3355	-3.5575	-1.09353	3.09104	3.09104	广东省	深圳市	12	5	-0.0712434		-0.461221	0.222222	-0.461221	-0.053725	3.71357	0.0469453	251.298	1.31133	1	1	1	0	0	0	0	0	0.000448305	0.000712975	3.71357
63	2019	中兴通讯	计算机、通信和其他电子设备制造业	C39	C3	0	0	25.6735	0.731206	0.162918	0.606297	0.0664543	0.0610834	0	2.19722	0.3333	0	0.0156	0.603085	27.1754	-3.57304	-1.18939	3.13549	3.13549	广东省	深圳市	12	5	0.0527368	0.146366	0.806534	0.222222	0.806534	0.040911	3.8712	0.0388805	258.08	1.64936	1	1	1	0	0	0	0	0	0.300164	0.405746	3.8712
63	2020	中兴通讯	计算机、通信和其他电子设备制造业	C39	C3	0	0	25.7381	0.693813	0.112319	0.646898	0.0790915	0.118079	0	2.19722	0.3333	0	0.0163	0.571179	22.4449	-3.59457	-1.18899	3.17805	3.17805	广东省	深圳市	12	5	0.0679301	0.195414	-0.044242	0.222222	-0.044242	0.031345	3.8712	0.0362142	235.053	1.54584	1	1	1	0	0	0	0	0	0.311291	0.416877	3.8712
63	2021	中兴通讯	计算机、通信和其他电子设备制造业	C39	C3	0	0	25.8518	0.684246	0.141553	0.661175	0.0677695	0.128841	0	2.19722	0.3333	0	0.0133	0.553427	21.3046	-3.60125	-1.18031	3.21888	3.21888	广东省	深圳市	12	5	0.093169	0.201714	0.00117	0.222222	0.00117	0.041691	3.97029	0.029803	234.548	1.51246	1	1	1	0	0	0	0	0	0.343464	0.348315	3.97029
63	2022	中兴通讯	计算机、通信和其他电子设备制造业	C39	C3	0	0	25.9215	0.670947	0.138111	0.773843	0.0713626	0.0736348	0	2.19722	0.3333	0	0.0205	0.535039	21.2807	-3.62025	-1.19513	3.2581	3.2581	广东省	深圳市	12	5	0.0418764	0.243139			-0.218163	0.043059	3.49651	0.0322146	266.49	1.29225	1	1	1	0	0	0	0	0	0.331233	0.342722	3.49651
65	2007	北方国际	土木工程建筑业	E48	E	1	0	21.018	0.680719	-0.114874	0.47183	0.0761312	-0.30336	1	2.19722	0.3333	0	0.0399	0.669978	58.0463	-3.99757	-0.467278	2.30259	3.17805	北京市	北京市	4	8	-0.178838		3.41728	0	3.41728	-0.040304	0	0.270347	305.511	2.11941	0	0	0	0	0	0	0	1	0.712472	0.608713	0
65	2008	北方国际	土木工程建筑业	E48	E	1	0	21.5153	0.796744	0.072193	0.807149	0.0430297	0.0618175	0	2.19722	0.3333	0	0	0.658	58.0463	-4.08541	-0.977589	2.3979	3.21888	北京市	北京市	4	8	-0.0167101	0.307714	-0.706256	0	-0.706256	0.014346	0.693147	0.27672	263.706	1.23893	0	0	0	0	0	0	0	1	0.627697	0.549142	0.693147
65	2009	北方国际	土木工程建筑业	E48	E	1	0	21.5728	0.77056	0.0945987	0.366662	0.00597371	0.695971	0	2.19722	0.3333	0	0	0.6267	55.546	-4.12957	-0.953924	2.48491	3.2581	北京市	北京市	4	8	0.418577	0.27884	3.69862	0	3.69862	0.019929	0.693147	0.18451	168.787	2.72731	0	0	0	0	0	0	0	1	0.802729	0.74135	0.693147
65	2010	北方国际	土木工程建筑业	E48	E	1	0	21.3927	0.706491	0.0895994	0.434634	0.00634301	-0.0239773	0	1.79176	0.5	0	0	0.6247	54.4132	-4.1556	-0.975846	2.56495	3.29584	北京市	北京市	4	8	0.116221	0.196024	-0.317576	0	-0.317576	0.025456	0	0.187457	115.684	2.30078	0	0	0	0	0	0	0	1	0.87366	0.869674	0
65	2011	北方国际	土木工程建筑业	E48	E	1	0	21.5692	0.723701	0.140164	0.627745	0.00574947	0.43911	0	2.19722	0.3333	0	0	0.645932	54.4132	-4.20932	-0.997483	2.63906	3.3322	北京市	北京市	4	8	0.0489076	0.114264	-0.347596	0	-0.347596	0.036605	0	0.140464	147.258	1.593	0	0	0	0	0	0	0	1	0.80292	0.852172	0
65	2012	北方国际	土木工程建筑业	E48	E	1	0	21.8832	0.756321	0.201491	0.802739	0.00750289	-0.369251	0	2.19722	0.3333	0	0	0.630611	54.4132	-4.26712	-1.00128	2.70805	3.3673	北京市	北京市	4	8	-0.00193261	0.068077	-0.225719	0	-0.225719	0.044885	0	0.138946	273.767	1.24573	0	0	0	0	0	0	0	1	0.859392	0.969094	0
65	2013	北方国际	土木工程建筑业	E48	E	1	0	22.1052	0.757927	0.225084	0.680746	0.0352911	0.781699	0	2.19722	0.3333	0	0	0.660581	54.4132	-4.31459	-1.06353	2.77259	3.4012	北京市	北京市	4	8	0.190324	0.086205	0.823455	0	0.823455	0.049207	0	0.138101	168.229	1.46898	0	0	0	0	0	0	0	1	0.803049	0.958068	0
65	2014	北方国际	土木工程建筑业	E48	E	1	0	22.3162	0.75983	0.209138	0.590323	0.028067	0.0222576	0	2.19722	0.3333	0	0	0.704117	54.4132	-4.35775	-1.03778	2.83321	3.43399	北京市	北京市	4	8	0.0345603	0.09037	0.63149	0.111111	0.63149	0.045613	0	0.139472	122.279	1.69399	0	0	0	0	0	0	0	1	0.872227	1.11098	0
65	2016	北方国际	土木工程建筑业	E48	E	1	0	23.2204	0.698646	0.181399	0.60307	0.0314801	1.04452	0	2.19722	0.3333	0	0	0.829861	43.1718	-4.40797	-1.11163	2.94444	3.49651	北京市	北京市	4	8	0.0118587	0.087391	0.334744	0.222222	0.334744	0.04349	2.48491	0.132313	141	1.65818	0	0	0	0	0	0	0	1	0.325107	0.296245	2.48491
65	2017	北方国际	土木工程建筑业	E48	E	1	0	23.1625	0.640241	0.139535	0.734324	0.0396558	0.11049	0	2.19722	0.3333	0	0	0.747084	43.1718	-4.45198	-1.08285	2.99573	3.52636	北京市	北京市	4	8	0.115388	0.113336	-0.325985	0.111111	-0.325985	0.047378	3.2581	0.13164	106.3	1.3618	0	0	0	0	0	0	0	1	0.459927	0.376916	3.2581
65	2018	北方国际	土木工程建筑业	E48	E	1	0	23.1611	0.597413	0.141482	0.915009	0.0367389	0.0258353	0	2.19722	0.3333	0	0	0.687556	43.1718	-4.49208	-1.0701	3.04452	3.55535	北京市	北京市	4	8	0.0159314	0.099644	-0.361419	0.111111	-0.361419	0.053966	1.60944	0.127222	105.361	1.09289	0	0	0	0	0	0	0	1	0.47932	0.363629	1.60944
65	2019	北方国际	土木工程建筑业	E48	E	1	0	23.4142	0.630137	0.146989	0.937529	0.0381106	0.108077	0	2.07944	0.375	0	0	0.69319	43.1718	-4.51243	-1.06814	3.09104	3.58352	北京市	北京市	4	8	-0.107046	0.095724	0.136415	0.125	0.136415	0.050153	1.60944	0.13235	164.245	1.06663	0	0	0	0	0	0	0	1	0.547626	0.473172	1.60944
65	2020	北方国际	土木工程建筑业	E48	E	1	0	23.6181	0.655597	0.134256	1.02411	0.0437825	0.161886	0	2.19722	0.3333	0	0	0.668808	43.1712	-4.5326	-1.08058	3.13549	3.61092	北京市	北京市	4	8	-0.0704415	0.095557	-0.126778	0.111111	-0.126778	0.043367	0	0.13035	110.911	0.976456	0	0	0	0	0	0	0	1	0.660539	0.522752	0
65	2021	北方国际	土木工程建筑业	E48	E	1	0	23.6856	0.6463	0.103611	1.00899	0.0983771	0.0155133	0	2.19722	0.3333	0	0	0.668835	42.8943	-4.56525	-1.08543	3.17805	3.63759	北京市	北京市	4	8	0.0774115	0.071231	0.163438	0.111111	0.163438	0.035001	0.693147	0.121829	137.302	0.991091	0	0	0	0	0	0	0	1	0.635918	0.513952	0.693147
65	2022	北方国际	土木工程建筑业	E48	E	1	0	23.818	0.612401	0.104329	1.01219	0.125692	0.0293686	0	2.19722	0.3333	0	0	0.694218	43.1135	-4.5897	-1.03921	3.21888	3.66356	北京市	北京市	4	8	0.0334248	0.079166			0.078003	0.036383	1.79176	0.109293	128.198	0.987956	0	0			0	0	0	1	0.502657	0.417932	1.79176
66	2007	长城电脑	计算机、通信和其他电子设备制造业	C39	C3	1	0	21.915	0.467344	0.0574492	0.621311	0.182032	0.327395	0	2.19722	0.3333	0	0.0215	0.54501	47.8151	-3.54845	-0.995356	2.3979	2.3979	广东省	深圳市	12	5	0.0463727	0.107413	1.25188	0.111111	1.25188	0.029815	1.09861	0.0555853	53.9875	1.6095	1	1	1	0	0	0	0	1	0.991272	1	1.09861
66	2008	长城电脑	计算机、通信和其他电子设备制造业	C39	C3	1	0	21.6598	0.539303	0.00807313	0.883339	0.138759	-0.0698683	0	2.19722	0.3333	0	0.027	0.495482	47.8151	-3.57533	-0.936333	2.48491	2.48491	广东省	深圳市	12	5	0.0673352	0	-0.673575	0.111111	-0.673575	0.004635	0.693147	0.0623731	41.5185	1.13207	1	1	1	0	0	0	0	1	0.990887	0.998005	0.693147
66	2009	长城电脑	计算机、通信和其他电子设备制造业	C39	C3	1	0	24.0355	0.700102	0.137638	0.977662	0.122796	4.73982	0	2.19722	0.3333	0	0.027	0.583504	47.8151	-3.52087	-1.28487	2.56495	2.56495	广东省	深圳市	12	5	0.0285643	0.072246	3.86405	0.111111	3.86405	0.023586	1.79176	0.069237	300.498	1.02285	1	1	1	0	0	0	0	1	1.551	0.794346	1.79176
66	2010	长城电脑	计算机、通信和其他电子设备制造业	C39	C3	1	0	24.2175	0.674447	0.0873572	0.971068	0.103963	2.68032	0	2.19722	0.3333	0	0.0072	0.597896	53.9174	-3.53361	-1.16691	2.63906	2.63906	广东省	深圳市	12	5	-0.0429204	0.07929	0.204387	0.111111	0.204387	0.02535	1.38629	0.0687099	100.471	1.02979	1	1	1	0	0	0	0	1	0.641803	0.298447	1.38629
66	2011	长城电脑	计算机、通信和其他电子设备制造业	C39	C3	1	0	24.2137	0.68834	0.044968	1.05062	0.0987547	-0.0836061	0	2.19722	0.3333	0	0.0072	0.592938	53.9174	-3.5742	-1.10255	2.70805	2.70805	广东省	深圳市	12	5	0.0194225	0.064167	-0.48129	0.111111	-0.48129	0.014464	0	0.0514342	100.704	0.951821	1	1	1	0	0	0	0	1	0.498415	0.224805	0
66	2012	长城电脑	计算机、通信和其他电子设备制造业	C39	C3	1	0	24.3915	0.738523	0.00932685	1.06893	0.101545	0.0429416	0	2.19722	0.3333	0	0.0024	0.5568	53.9174	-3.58488	-1.08118	2.77259	2.77259	广东省	深圳市	12	5	0.116448	0	-0.323501	0.111111	-0.323501	0.002436	0	0.0513417	107.785	0.935517	1	1	1	0	0	0	0	1	0.607654	0.234911	0
66	2013	长城电脑	计算机、通信和其他电子设备制造业	C39	C3	1	0	24.3926	0.77851	-0.0805835	1.10327	0.0942956	-0.023736	1	2.19722	0.3333	0	0.0024	0.582211	53.9174	-3.6247	-1.06014	2.83321	2.83321	广东省	深圳市	12	5	0.0164455		0.134731	0.111111	0.134731	-0.019448	0	0.0471048	104.643	0.906399	1	1	1	0	0	0	0	1	0.376254	0.145177	0
66	2014	长城电脑	计算机、通信和其他电子设备制造业	C39	C3	1	0	24.4258	0.791154	-0.0396102	1.02231	0.0881988	-0.00839035	1	2.19722	0.3333	0	0.0024	0.574833	53.9174	-3.65891	-1.07127	2.89037	2.89037	广东省	深圳市	12	5	0.0642049		0.511874	0	0.511874	-0.008379	0	0.0408463	106.666	0.978179	1	1	1	0	0	0	0	1	0.381461	0.138042	0
66	2016	长城电脑	计算机、通信和其他电子设备制造业	C39	C3	1	0	24.4334	0.767378	0.0235753	0.854453	0.0137794	-0.052206	0	2.19722	0.3333	0	0.0024	0.57831	53.9174	-3.73758	-1.05943	2.99573	2.99573	广东省	深圳市	12	5	0.0507719	0	-0.42247	0.111111	-0.42247	0.005253	2.63906	0.0274716	5.70393	1.17034	1	1	1	0	0	0	0	1	0.457199	0.223709	2.63906
66	2017	中国长城	计算机、通信和其他电子设备制造业	C39	C3	1	0	23.4447	0.502777	0.0815865	0.563737	0.122338	-0.862475	0	2.19722	0.3333	0	0.0011	0.450871	40.9083	-3.9097	-1.03393	3.04452	3.04452	广东省	深圳市	12	5	-0.0264881	0.253768	-0.413987	0.111111	-0.413987	0.04579	1.60944	0.0221935	163.266	1.77388	1	1	1	0	0	0	0	1	0.347179	0.282056	1.60944
66	2018	中国长城	计算机、通信和其他电子设备制造业	C39	C3	1	0	23.496	0.584406	0.14869	0.721902	0.119958	0.0528719	0	2.19722	0.3333	0	0.0152	0.48995	40.7493	-3.94491	-1.07771	3.09104	3.09104	广东省	深圳市	12	5	0.00280336	0.138975	-0.344529	0.111111	-0.344529	0.066014	2.07944	0.0469453	200.875	1.38523	1	1	1	0	0	0	0	1	0.363287	0.307695	2.07944
66	2019	中国长城	计算机、通信和其他电子设备制造业	C39	C3	1	0	23.7992	0.600809	0.152389	0.408358	0.128356	0.0833511	0	2.19722	0.3333	0	0.0132	0.563664	40.5877	-3.95199	-1.10229	3.13549	3.13549	广东省	深圳市	12	5	0.00503693	0.218509	2.29964	0.111111	2.29964	0.053799	2.94444	0.0388805	264.125	2.44883	1	1	1	0	0	0	0	1	0.358065	0.332866	2.94444
66	2020	中国长城	计算机、通信和其他电子设备制造业	C39	C3	1	0	24.0386	0.660481	0.108301	0.37312	0.105328	0.3322	0	2.19722	0.3333	0	0.0054	0.52779	41.5097	-3.96043	-1.11514	3.17805	3.17805	广东省	深圳市	12	5	0.00607496	0.259851	0.227454	0.111111	0.227454	0.035401	2.70805	0.0362142	277.513	2.6801	1	1	1	0	0	0	0	1	0.317156	0.345378	2.70805
66	2021	中国长城	计算机、通信和其他电子设备制造业	C39	C3	1	0	24.211	0.670954	0.0678743	0.514723	0.121355	0.231505	0	2.19722	0.3333	0	0.0095	0.472678	41.3659	-3.97463	-1.10279	3.21888	3.21888	广东省	深圳市	12	5	-0.00883101	0.20334	-0.249987	0.111111	-0.249987	0.020864	3.04452	0.029803	284.034	1.94279	1	1	1	0	0	0	0	1	0.242624	0.277415	3.04452
66	2022	中国长城	计算机、通信和其他电子设备制造业	C39	C3	1	0	24.2458	0.561631	0.0176698	0.657901	0.125769	-0.211524	0	2.19722	0.3333	0	0.0086	0.515071	39.3454	-4.00911	-1.04521	3.2581	3.2581	广东省	深圳市	12	5	-0.0118577	0.099792			-0.27622	0.00668	1.79176	0.0322146	365.699	1.51999	1	1			0	0	0	1	0.188895	0.192394	1.79176
68	2008	赛格三星	计算机、通信和其他电子设备制造业	C39	C3	1	0	21.8728	0.397693	0.010964	0.979647	0.68912	0.250889	0	2.19722	0.3333	0	0.0009	0.689719	23.3931	-3.58667	-0.96121	2.48491	2.48491	广东省	深圳市	12	5	0.157527	0	-0.671082	0.111111	-0.671082	0.006568	0	0.0623731	73.8873	1.02078	1	1	1	0	0	0	0	1	1	1	0
68	2009	赛格三星	计算机、通信和其他电子设备制造业	C39	C3	1	0	20.3687	0.748636	-1.85441	0.15897	0.783669	-0.766926	1	2.19722	0.3333	0	0.0007	0.605638	22.4547	-3.46309	-0.90329	2.56495	2.56495	广东省	深圳市	12	5	0.471127		2.4569	0.222222	2.4569	-2.74627	0	0.069237	22.3635	6.29049	1	1	1	0	0	0	0	1			0
68	2010	ST 三星	计算机、通信和其他电子设备制造业	C39	C3	1	1	19.8964	0.387955	0.159406	0.111904	0.820072	-0.871989	0	2.19722	0.3333	0	0.0005	0.7084	22.4547			2.63906	2.63906	广东省	深圳市	12	5	-0.0872723	0	-0.25187	0.222222	-0.25187	0.08091	0		1.95994	8.93627	1	1	1	0	0	0	0	1			0
68	2012	ST 三星	计算机、通信和其他电子设备制造业	C39	C3	1	1	19.8706	0.453366	0.0137699	0.09831	0.595612	20.8027	0	2.19722	0.3333	0	0	0.73917	22.4547			2.77259	2.77259	广东省	深圳市	12	5	-0.249864	0	-0.321586	0.222222	-0.321586	0.007428	0.693147		244.487	10.1719	1	1	1	0	0	0	0	1			0.693147
68	2013	华控赛格	计算机、通信和其他电子设备制造业	C39	C3	1	0	20.1983	0.669023	-0.173509	0.11086	0.362775	5.87687	1	2.19722	0.3333	0	0	0.6073	22.4547	-3.5923	-1.05178	2.83321	2.83321	广东省	深圳市	12	5	-0.336017		0.192641	0.222222	0.192641	-0.062883	0	0.0471048	163.342	9.0204	1	1	1	0	0	0	0	1	0.983706	0.999959	0
68	2014	华控赛格	计算机、通信和其他电子设备制造业	C39	C3	0	0	19.8575	0.723252	-0.675033	0.05168	0.487744	-0.906901	1	2.48491	0.3333	0	0	0.492334	22.4547	-3.56321	-0.858134	2.89037	2.89037	广东省	深圳市	12	5	0.262955		0.586208	0.166667	0.586208	-0.250484	0	0.0408463	379.351	19.35	1	1	1	0	0	0	0	0	0.737791	0.891571	0
68	2015	*ST 华赛	计算机、通信和其他电子设备制造业	C39	C3	0	1	20.446	0.125987	0.0208871	0.065738	0.258005	1.53917	0	2.3979	0.3636	0	0	0.550267	26.434			2.94444	2.94444	广东省	深圳市	12	5	0.0374723	0	0.449656	0.181818	0.449656	0.010732	1.09861		257.673	15.2118	1	1	1	0	0	0	0	0			1.09861
68	2016	华控赛格	计算机、通信和其他电子设备制造业	C39	C3	0	0	20.9961	0.390353	0.0119227	0.16298	0.143959	0.744023	0	2.48491	0.3333	0	0.0001	0.530232	26.434	-3.83498	-0.935359	2.99573	2.99573	广东省	深圳市	12	5	0.0366202	0	-0.343331	0.166667	-0.343331	0.00664	2.30259	0.0274716	173.48	6.13572	1	1	1	0	0	0	0	0	0.282553	0.270792	2.30259
68	2017	华控赛格	计算机、通信和其他电子设备制造业	C39	C3	0	0	21.7542	0.610299	0.0344799	0.440925	0.0637098	0.387704	0	2.3979	0.3636	0	0.0001	0.522115	26.434	-3.94083	-0.946011	3.04452	3.04452	广东省	深圳市	12	5	0.00637247	0	-0.393029	0.181818	-0.393029	0.011643	1.60944	0.0221935	237.939	2.26796	1	1	1	0	0	0	0	0	0.5657	0.551142	1.60944
68	2018	华控赛格	计算机、通信和其他电子设备制造业	C39	C3	0	0	21.9598	0.728095	-0.137695	0.507493	0.0484958	-0.501372	1	2.3979	0.3636	0	0.0001	0.498261	26.4767	-3.99017	-0.924657	3.09104	3.09104	广东省	深圳市	12	5	-0.0144043		-0.158416	0.181818	-0.158416	-0.040564	0	0.0469453	397.589	1.97047	1	1	1	0	0	0	0	0	0.852687	0.634941	0
68	2019	华控赛格	计算机、通信和其他电子设备制造业	C39	C3	1	0	22.0547	0.747129	0.00761348	0.538846	0.0485142	0.0931884	0	2.19722	0.4444	1		0.470359	26.4767	-4.03326	-0.959534	3.13549	3.13549	广东省	深圳市	12	5	0.00667339	0	-0.018824	0.222222	-0.018824	0.001904	0	0.0388805	422.348	1.85582	1	1	1	0	0	0	0	1	0.70427	0.493862	0
68	2020	华控赛格	专业技术服务业	M74	M	1	0	22.0353	0.790441	-0.20634	0.598305	0.0529873	0.0159652	1	2.48491	0.3333	0		0.4525	26.4767	-4.07269	-0.921244	3.17805	3.17805	广东省	深圳市	12	16	-0.00422684		-0.220624	0.25	-0.220624	-0.048218	0	0.0362142	324.272	1.67139	0	0	0	0	0	0	0	1	0.703169	0.46124	0
68	2021	华控赛格	专业技术服务业	M74	M	1	0	22.1165	0.836634	-0.16474	0.587744	0.0493045	3.09237	1	2.48491	0.3333	0	0	0.456796	26.4767	-4.11485	-1.03307	3.21888	3.21888	广东省	深圳市	12	16	-0.00506104		0.064617	0.166667	0.064617	-0.029373	0	0.0391615	215.96	1.70142	0	0	0	0	0	0	0	1	0.681531	0.539734	0
68	2022	华控赛格	专业技术服务业	M74	M	1	0	22.184	0.901682	-0.433344	0.556668	0.0459548	0.184593	1	2.3979	0.3636	0	0	0.440588	26.4767	-4.15622	-0.960101	3.2581	3.2581	广东省	深圳市	12	16	0.0196638				0.106936	-0.054387	0	0.0531927	211.856	1.7964	0	0			0	0	0	1	0.543057	1.53045	0
69	2007	华侨城A	商务服务业	L72	L	1	0	23.2465	0.542387	0.171819	0.29956	0.340838	-0.0321334	0	2.70805	0.3333	0	0.982	0.836145	47.7013	-3.52607	-1.06273	2.3979	2.3979	广东省	深圳市	12	15	0.0586565	0.374927	1.2963	0.0666667	1.2963	0.064479	2.30259	0.171944	513.428	3.33823	0	0	0	0	0	0	0	1	0.771103	0.414347	2.30259
69	2008	华侨城A	商务服务业	L72	L	1	0	23.3585	0.504461	0.185325	0.664167	0.290979	1.01874	0	2.70805	0.3333	0	0.9217	0.905115	48.2658	-3.55723	-1.13163	2.48491	2.48491	广东省	深圳市	12	15	0.0806895	0.269032	-0.67239	0.0666667	-0.67239	0.083826	3.21888	0.193672	336.769	1.50564	0	0	0	0	0	0	0	1	0.563087	0.331747	3.21888
69	2009	华侨城A	商务服务业	L72	L	1	0	24.149	0.627589	0.203073	0.630287	0.295629	2.13892	0	2.63906	0.3571	0	0.6482	0.793208	56.3633	-3.5042	-1.12102	2.56495	2.56495	广东省	深圳市	12	15	0.236018	0.166682	1.11668	0.0714286	1.11668	0.060638	2.99573	0.220833	568.181	1.58658	0	0	0	0	0	0	0	1	0.253667	0.11372	2.99573
69	2010	华侨城A	商务服务业	L72	L	1	0	24.6056	0.696934	0.254475	0.833699	0.223416	0.580518	0	2.30259	0.5	0	0.3815	0.714085	56.3633	-3.46597	-1.10386	2.63906	2.63906	广东省	深圳市	12	15	-0.110461	0.056015	-0.286618	0.1	-0.286618	0.068575	2.99573	0.232484	847.35	1.19947	0	0	0	0	0	0	0	1	0.247982	0.12933	2.99573
69	2011	华侨城A	商务服务业	L72	L	1	0	24.8626	0.711698	0.200355	0.871017	0.185368	0.000375479	0	2.3979	0.5455	0	0.3795	0.74843	56.5198	-3.45406	-1.1229	2.70805	2.70805	广东省	深圳市	12	15	-0.0277423	0.102124	0.062158	0.0909091	0.062158	0.052361	3.2581	0.194119	1438.3	1.14808	0	0	0	0	0	0	0	1	0.261779	0.162959	3.2581
69	2012	华侨城A	公共设施管理业	N78	N	1	0	25.0137	0.699528	0.202691	0.839434	0.172612	0.28632	0	2.30259	0.5	0	0.3702	0.845341	56.6182	-3.46089	-1.14213	2.77259	2.77259	广东省	深圳市	12	17	0.0979199	0.125473	0.376412	0.1	0.376412	0.055572	3.58352	0.179823	1208.03	1.19128	0	0	0	0	0	0	0	1	0.430655	0.288772	3.58352
69	2013	华侨城A	公共设施管理业	N78	N	1	0	25.1992	0.685297	0.199886	0.949366	0.163456	0.2635	0	2.19722	0.5556	0	0.2792	0.758977	56.6319	-3.45747	-1.16265	2.83321	2.83321	广东省	深圳市	12	17	0.081908	0.102704	-0.283519	0.111111	-0.283519	0.056398	3.04452	0.335802	1276.07	1.05333	0	0	0	0	0	0	0	1	0.46016	0.275545	3.04452
69	2014	华侨城A	公共设施管理业	N78	N	1	0	25.2758	0.660105	0.186662	0.888765	0.164633	0.0909853	0	2.07944	0.625	0	0.2476	0.768175	56.8951	-3.47868	-1.1503	2.89037	2.89037	广东省	深圳市	12	17	-0.0272826	0.091041	0.57959	0	0.57959	0.058928	3.13549	0.240978	1242.29	1.12516	0	0	0	0	0	0	0	1	0.364356	0.259588	3.13549
69	2015	华侨城A	公共设施管理业	N78	N	1	0	25.4705	0.634098	0.140905	0.923567	0.13026	0.0494212	0	2.07944	0.625	0	0.2298	0.718207	57.6635	-3.46866	-1.16273	2.94444	2.94444	广东省	深圳市	12	17	-0.0162433	0.109548	0.075783	0.125	0.075783	0.045489	2.77259	0.240241	1243.71	1.08276	0	0	0	0	0	0	0	1	0.251908	0.167915	2.77259
69	2016	华侨城A	公共设施管理业	N78	N	1	0	25.7092	0.671215	0.16194	0.956519	0.0997924	0.100656	0	1.94591	0.5714	0	0.1705	0.761499	53.468	-3.44287	-1.17316	2.99573	2.99573	广东省	深圳市	12	17	0.0300923	0.112238	-0.201536	0.285714	-0.201536	0.049957	2.63906	0.196473	1504.03	1.04546	0	0	0	0	0	0	0	1	0.277074	0.192348	2.63906
69	2017	华侨城A	公共设施管理业	N78	N	1	0	26.1053	0.698911	0.164069	0.985776	0.0646419	0.193346	0	1.94591	0.5714	0	0.0856	0.763899	53.468	-3.3629	-1.1739	3.04452	3.04452	广东省	深圳市	12	17	-0.0354089	0.264123	0.234428	0.285714	0.234428	0.042851	2.83321	0.168945	1831.59	1.01443	0	0	0	0	0	0	0	1	0.269144	0.185262	2.83321
69	2018	华侨城A	房地产业	K70	K	1	0	26.4074	0.737692	0.158363	1.06817	0.0494726	0.137009	0	2.07944	0.5	0	0.1129	0.751912	46.9972	-3.30232	-1.19932	3.09104	3.09104	广东省	深圳市	12	14	-0.0339406	0.217891	-0.216218	0.25	-0.216218	0.038394	2.94444	0.0697698	3066.3	0.936183	0	0	0	0	0	0	0	1	0.219565	0.176559	2.94444
69	2019	华侨城A	房地产业	K70	K	1	0	26.6624	0.749767	0.166621	1.07535	0.0418791	0.246824	0	2.07944	0.5	0	0.1131	0.716284	47.0062	-3.25131	-1.21759	3.13549	3.13549	广东省	深圳市	12	14	-0.0136657	0.17417	0.279422	0.25	0.279422	0.037781	3.13549	0.0726592	2597.57	0.929928	0	0	0	0	0	0	0	1	0.162471	0.142966	3.13549
69	2020	华侨城A	房地产业	K70	K	1	0	26.847	0.75826	0.153119	1.10915	0.0406868	0.363899	0	1.94591	0.5714	0	0.1181	0.662499	47.0103	-3.22194	-1.24371	3.17805	3.17805	广东省	深圳市	12	14	0.0464721	0.208658	-0.044486	0.142857	-0.044486	0.034436	2.77259	0.0736345	2238.43	0.901594	0	0	0	0	0	0	0	1	0.221004	0.216912	2.77259
69	2021	华侨城A	房地产业	K70	K	1	0	26.8972	0.748394	0.0618772	1.12736	0.0453753	0.253036	0	1.94591	0.5714	0	0.0771	0.708294	47.0103	-3.2426	-1.24636	3.21888	3.21888	广东省	深圳市	12	14	0.0400739	0.114681	0.041149	0.142857	0.041149	0.014898	2.30259	0.080354	1204.61	0.887026	0	0	0	0	0	0	0	1	0.146585	0.127296	2.30259
69	2022	华侨城A	房地产业	K70	K	1	0	26.6969	0.743891	-0.115323	1.14236	0.0602308	-0.251663	1	1.94591	0.5714	0	0.0771	0.689664	47.0103	-3.3586	-1.16618	3.2581	3.2581	广东省	深圳市	12	14	-0.0014625				-0.229281	-0.032493	2.07944	0.0856412	1212.23	0.875379	0	0	0	0	0	0	0	1	0.130529	0.102973	2.07944
70	2007	特发信息	计算机、通信和其他电子设备制造业	C39	C3	1	0	20.6965	0.334518	0.0179554	0.498656	0.227816	0.0587348	0	2.3979	0.3636	0	0.0132	0.6331	49.1365	-3.43532	-0.865321	2.07944	2.3979	广东省	深圳市	12	5	-0.000624035	0	1.72727	0	1.72727	0.011824	0	0.0555853	287.911	2.00539	1	1	1	0	0	0	0	1	0.806514	0.852333	0
70	2008	特发信息	计算机、通信和其他电子设备制造业	C39	C3	1	0	20.8429	0.386032	0.0524916	0.881484	0.129778	0.313194	0	2.3979	0.3636	0	0.0111	0.6156	49.1365	-3.49567	-0.917407	2.19722	2.48491	广东省	深圳市	12	5	0.117572	0	-0.622857	0.0909091	-0.622857	0.031201	0	0.0623731	229.877	1.13445	1	1	1	0	0	0	0	1	0.736952	0.816537	0
70	2009	特发信息	计算机、通信和其他电子设备制造业	C39	C3	1	0	20.9285	0.401516	0.0568438	0.429515	0.12608	0.239172	0	2.3979	0.3636	0	0.0086	0.5839	49.1365	-3.5467	-0.926738	2.30259	2.56495	广东省	深圳市	12	5	0.0198733	0	1.47475	0.0909091	1.47475	0.033029	0.693147	0.069237	217.088	2.32821	1	1	1	0	0	0	0	1	0.79721	0.832837	0.693147
70	2010	特发信息	计算机、通信和其他电子设备制造业	C39	C3	1	0	21.191	0.454388	0.0779718	0.46762	0.12772	0.221102	0	2.3979	0.3636	0	0.0111	0.5914	49.1365	-3.61663	-0.891007	2.3979	2.63906	广东省	深圳市	12	5	0.0420158	0	0.135714	0.181818	0.135714	0.039217	0	0.0687099	213.515	2.13849	1	1	1	0	0	0	0	1	0.644757	0.693124	0
70	2011	特发信息	计算机、通信和其他电子设备制造业	C39	C3	1	0	21.3223	0.495641	0.0468623	0.695206	0.281682	0.172174	0	2.3979	0.3636	0	0.0012	0.572063	49.1365	-3.66937	-0.915917	2.48491	2.70805	广东省	深圳市	12	5	-0.0265586	0	-0.368374	0.181818	-0.368374	0.023029	0	0.0514342	220.33	1.43842	1	1	1	0	0	0	0	1	0.80437	0.841166	0
70	2012	特发信息	电气机械及器材制造业	C38	C3	1	0	21.4122	0.509238	0.0576343	0.755585	0.16821	0.291311	0	2.30259	0.4	0	0.104	0.578081	49.1365	-3.71725	-1.01397	2.56495	2.77259	广东省	深圳市	12	5	0.0409053	0.160186	-0.058321	0.3	-0.058321	0.027426	0	0.0513417	212.064	1.32348	1	1	1	0	0	0	0	1	0.770182	0.793998	0
70	2013	特发信息	电气机械及器材制造业	C38	C3	1	0	21.5357	0.482769	0.0601044	0.617412	0.188218	-0.0236864	0	2.19722	0.3333	0	0.0664	0.63829	45.3289	-3.76693	-0.995864	2.63906	2.83321	广东省	深圳市	12	5	0.0063912	0.126239	0.544509	0.333333	0.544509	0.028579	0.693147	0.0744673	252.332	1.61966	1	1	1	0	0	0	0	1	0.7279	0.717973	0.693147
70	2015	特发信息	电气机械及器材制造业	C38	C3	1	0	22.1007	0.64449	-0.213387	0.357148	0.134115	0.280434	1	2.19722	0.3333	0	0.0347	0.618581	39.1841	-3.87448	-1.04647	2.77259	2.94444	广东省	深圳市	12	5	0.0451214		1.91735	0.111111	1.91735	-0.071878	1.79176	0.056266	309.17	2.79996	1	1	1	0	0	0	0	1	0.560809	0.376767	1.79176
70	2016	特发信息	电气机械及器材制造业	C38	C3	1	0	22.2849	0.6724	0.0924499	0.464179	0.122793	0.882775	0	2.19722	0.3333	0	0.0317	0.652178	39.1841	-3.91753	-1.06072	2.83321	2.99573	广东省	深圳市	12	5	0.063039	0.171208	-0.211042	0.111111	-0.211042	0.028812	2.48491	0.0528877	201.906	2.15434	1	1	1	0	0	0	0	1	0.370338	0.249404	2.48491
70	2017	特发信息	电气机械及器材制造业	C38	C3	1	0	22.4902	0.688177	0.142512	0.626897	0.0982713	0.186595	0	2.07944	0.375	0	0.0228	0.487524	39.1841	-3.95749	-1.0368	2.89037	3.04452	广东省	深圳市	12	5	0.0432141	0.093536	-0.258893	0.25	-0.258893	0.041229	2.77259	0.0620736	228.542	1.59516	1	1	1	0	0	0	0	1	0.402609	0.257775	2.77259
70	2018	特发信息	电气机械及器材制造业	C38	C3	1	0	22.7	0.694881	0.149733	0.770251	0.0965282	0.0425587	0	2.19722	0.3333	0	0.0316	0.491881	39.1841	-3.9937	-1.04201	2.94444	3.09104	广东省	深圳市	12	5	-0.0112386	0.093565	-0.236921	0.222222	-0.236921	0.04177	2.07944	0.0617242	268.512	1.29828	1	1	1	0	0	0	0	1	0.365863	0.262812	2.07944
70	2019	特发信息	电气机械及器材制造业	C38	C3	1	0	22.6819	0.5931	0.144398	0.549947	0.0821956	-0.241438	0	2.19722	0.3333	0	0.0299	0.422886	36.174	-4.03418	-1.04013	2.99573	3.13549	广东省	深圳市	12	5	-0.035965	0.153096	0.839044	0.222222	0.839044	0.05181	1.38629	0.0628907	328.469	1.81836	1	1	1	0	0	0	0	1	0.33945	0.283618	1.38629
70	2020	特发信息	电气机械及器材制造业	C38	C3	1	0	23.0344	0.705036	0.019902	0.694954	0.0558568	0.0910438	0	2.07944	0.375	0	0.0298	0.446135	36.1042	-4.05984	-1.0025	3.04452	3.17805	广东省	深圳市	12	5	0.00642022	0	-0.145127	0.25	-0.145127	0.005782	1.09861	0.0497776	338.713	1.43894	1	1	1	0	0	0	0	1	0.293269	0.262347	1.09861
70	2021	特发信息	电气机械及器材制造业	C38	C3	1	0	22.8424	0.697191	-0.219158	0.742016	0.0615799	-0.0278648	1	2.19722	0.3333	0	0.0053	0.419181	37.0702	-4.10897	-0.963779	3.09104	3.21888	广东省	深圳市	12	5	-0.0694069		-0.294246	0.111111	-0.294246	-0.072345	1.09861	0.0412124	248.798	1.34768	1	1	1	0	0	0	0	1	0.303577	0.229735	1.09861
70	2022	特发信息	电气机械及器材制造业	C38	C3	1	0	22.7867	0.699494	0.0220625	0.69653	0.145216	-0.0869617	0	2.19722	0.3333	0	0	0.41706	37.3153	-4.15103	-0.986648	3.13549	3.2581	广东省	深圳市	12	5	0.0159763	0			0.064615	0.006847	0	0.0342257	329.598	1.43569	1	1			0	0	0	1	0.255229	0.189118	0
78	2007	海王生物	医药制造业	C27	C2	0	0	21.8616	0.710526	0.0522859	0.505549	0.148394	-0.0727605	0	2.3979	0.3636	0	0.1987	0.3438	34.3794	-3.74617	-0.935431	2.30259	2.77259	广东省	深圳市	12	4	0.0162053	0	2.40872	0.0909091	2.40872	0.014843	0	0.0336932	124.979	1.97805	1	1	1	1	0	1	1	0	0.099235	0.0470009	0
78	2008	海王生物	医药制造业	C27	C2	0	0	21.7448	0.718892	0.019995	0.767689	0.162064	-0.113508	0	2.19722	0.4444	0	0.1921	0.3254	32.5353	-3.78032	-0.943692	2.3979	2.83321	广东省	深圳市	12	4	0.0739455	0	-0.625342	0.111111	-0.625342	0.006063	0	0.0316135	121.827	1.30261	1	1	1	1	0	1	1	0	0.059662	0.0273627	0
78	2009	海王生物	医药制造业	C27	C2	0	0	21.8753	0.781156	0.000829855	0.311442	0.140637	0.225266	0	2.19722	0.4444	0	0.1933	0.334418	32.5353	-3.82678	-0.976234	2.48491	2.89037	广东省	深圳市	12	4	0.0652007	0	4.46302	0.111111	4.46302	0.000193	0.693147	0.0298123	148.519	3.21088	1	1	1	1	0	1	1	0	0.0553693	0.0215599	0.693147
78	2010	海王生物	医药制造业	C27	C2	0	0	22.1458	0.782385	0.0693028	0.3764	0.0994219	0.475642	0	2.3979	0.3636	0	0.1933	0.282332	27.6556	-3.87549	-0.942818	2.56495	2.94444	广东省	深圳市	12	4	0.00987436	0	-0.297822	0.181818	-0.297822	0.013327	0	0.0340515	143.24	2.65675	1	1	1	1	0	1	1	0	0.135053	0.0658793	0
78	2011	海王生物	医药制造业	C27	C2	0	0	22.2992	0.799178	0.0660653	0.599785	0.085314	0.326572	0	2.3979	0.3636	0	0.1933	0.28804	27.6556	-3.91764	-0.953001	2.63906	2.99573	广东省	深圳市	12	4	-0.0393634	0	-0.460184	0.181818	-0.460184	0.0128	0	0.0445412	173.946	1.66726	1	1	1	1	0	1	1	0	0.196783	0.105965	0
78	2012	海王生物	零售业	F52	F	0	0	22.492	0.819736	0.0996853	0.68179	0.0736267	0.2098	0	2.3979	0.3636	0	0.1933	0.293906	27.6556	-3.95747	-0.983172	2.70805	3.04452	广东省	深圳市	12	9	-0.013938	0	-0.096273	0.181818	-0.096273	0.017239	0	0.0453483	170.741	1.46673	0	0	0	0	0	0	0	0	0.185491	0.103497	0
78	2013	海王生物	零售业	F52	F	0	0	22.8051	0.764565	0.155732	0.712356	0.0730247	0.245467	0	2.19722	0.3333	0	0.1724	0.3693	24.662	-3.99038	-0.998317	2.77259	3.09104	广东省	深圳市	12	9	-0.0153471	0	0.297251	0.111111	0.297251	0.028595	0	0.0310521	193.251	1.40379	0	0	0	0	0	0	0	0	0.143337	0.0854741	0
78	2014	海王生物	零售业	F52	F	0	0	22.9883	0.814926	0.0455665	0.642498	0.0702238	0.2263	0	2.3979	0.3636	0	0.1724	0.274578	24.662	-4.02232	-1.01875	2.83321	3.13549	广东省	深圳市	12	9	-0.0121973	0	0.29404	0.0909091	0.29404	0.008683	0	0.0273456	197.768	1.55643	0	0	0	0	0	0	0	0	0.152428	0.0726794	0
78	2015	海王生物	零售业	F52	F	0	0	23.2698	0.832078	0.264155	0.453022	0.0357213	0.134191	0	2.3979	0.3636	0	1.4337	0.449148	23.9804	-4.04432	-1.01341	2.89037	3.17805	广东省	深圳市	12	9	0.00709178	0	1.4524	0.0909091	1.4524	0.040627	1.79176	0.0289005	217.406	2.2074	0	0	0	0	0	0	0	0	0.195926	0.0942243	1.79176
78	2016	海王生物	零售业	F52	F	0	0	23.5364	0.647212	0.124385	0.688884	0.0292238	0.223803	0	1.94591	0.4286	0	0.6229	0.514671	45.9346	-4.06098	-1.02006	2.94444	3.21888	广东省	深圳市	12	9	-0.0898477	0	-0.342655	0	-0.342655	0.02994	1.09861	0.0291372	240.821	1.45162	0	0	0	0	0	0	0	0	0.183951	0.0942039	1.09861
78	2017	海王生物	零售业	F52	F	0	0	24.1529	0.790373	0.13343	0.827912	0.0241803	0.832999	0	1.94591	0.4286	0	0.6233	0.541451	45.9623	-4.02361	-1.04781	2.99573	3.2581	广东省	深圳市	12	9	-0.0788259	0	-0.063492	0.142857	-0.063492	0.026691	1.60944	0.0311389	261.991	1.20786	0	0	0	0	0	0	0	0	0.107942	0.0545597	1.60944
78	2018	海王生物	零售业	F52	F	0	0	24.4399	0.825944	0.107147	0.987725	0.022027	0.538952	0	1.94591	0.4286	0	0.6233	0.502531	45.9623	-4.01643	-1.14125	3.04452	3.29584	广东省	深圳市	12	9	-0.0276019	0.072498	-0.488635	0.142857	-0.488635	0.017753	0.693147	0.0340404	223.498	1.01243	0	0	0	0	0	0	0	0	0.0913775	0.0414537	0.693147
78	2019	海王生物	零售业	F52	F	0	0	24.4409	0.809302	0.0686122	0.94646	0.0240991	0.0810767	0	2.19722	0.3333	0	1.069	0.486572	44.0329	-4.05625	-1.07482	3.09104	3.3322	广东省	深圳市	12	9	0.0551061	0	0.25873	0.111111	0.25873	0.012507	0	0.0359817	196.588	1.05657	0	0	0	0	0	0	0	0	0.165842	0.0793669	0
78	2020	海王生物	零售业	F52	F	0	0	24.4051	0.811438	-0.00538287	0.921703	0.0269706	-0.0354329	1	2.19722	0.3333	0	1.0736	0.457565	44.221	-4.10253	-1.07055	3.13549	3.3673	广东省	深圳市	12	9	0.0415542		0.075067	0.111111	0.075067	-0.001039	0	0.0424077	193.426	1.08495	0	0	0	0	0	0	0	0	0.209828	0.0805282	0
78	2021	海王生物	零售业	F52	F	0	0	24.3504	0.805651	0.0348516	0.942622	0.0315737	0.0257627	0	2.19722	0.3333	0	1.0736	0.45282	44.221	-4.15191	-1.05445	3.17805	3.4012	广东省	深圳市	12	9	0.0230328	0	-0.119701	0.111111	-0.119701	0.006857	0	0.0481676	206.622	1.06087	0	0	0	0	0	0	0	0	0.228545	0.0889477	0
78	2022	海王生物	零售业	F52	F	0	0	24.3138	0.831447	-0.147873	0.926448	0.0318378	-0.078403	1	2.19722	0.3333	0	0.7173	0.455406	44.221	-4.19804	-1.06563	3.21888	3.43399	广东省	深圳市	12	9	-0.00177447				-0.05949	-0.027367	0	0.0547913	226.445	1.07939	0	0			0	0	0	0	0.191559	0.0714073	0
88	2007	盐田港	装卸搬运和运输代理业	G58	G	1	0	22.1437	0.0444321	0.190224	0.424778	0.17412	-0.0199852	0	1.38629	0	0	0.0144	0.824916	67.3695	-3.55545	-0.967286	2.3979	2.3979	广东省	深圳市	12	10	0.0735034	0.3991	0.886065	0	0.886065	0.180139	2.07944	0.0953509	40.7729	2.35417	0	0	0	0	0	0	0	1	0.413582	0.401549	2.07944
88	2008	盐田港	装卸搬运和运输代理业	G58	G	1	0	22.2432	0.0806655	0.154818	0.890533	0.0819499	-0.388355	0	2.19722	0.3333	0	0.0144	0.790312	67.3695	-3.59709	-1.02117	2.48491	2.48491	广东省	深圳市	12	10	0.0555715	0.473161	-0.710901	0	-0.710901	0.138129	1.94591	0.10904	14.7931	1.12292	0	0	0	0	0	0	0	1	0.412378	0.383875	1.94591
88	2009	盐田港	装卸搬运和运输代理业	G58	G	1	0	22.305	0.0794906	0.119095	0.717498	0.070434	-0.0660398	0	2.19722	0.3333	0	0.0099	0.728273	67.3695	-3.63768	-1.06245	2.56495	2.56495	广东省	深圳市	12	10	0.0425204	0.529944	0.801292	0	0.801292	0.106278	2.70805	0.0869569	13.2089	1.39373	0	0	0	0	0	0	0	1	0.394031	0.3707	2.70805
88	2010	盐田港	装卸搬运和运输代理业	G58	G	1	0	22.3277	0.0786573	0.103092	0.833435	0.0638439	0.0386493	0	2.19722	0.3333	0	0.0099	0.682091	67.3695	-3.67782	-0.998137	2.63906	2.63906	广东省	深圳市	12	10	0.0445464	0.079973	-0.238293	0	-0.238293	0.093871	1.94591	0.082623	16.5647	1.19985	0	0	0	0	0	0	0	1	0.468022	0.440014	1.94591
88	2011	盐田港	装卸搬运和运输代理业	G58	G	1	0	22.4123	0.0770735	0.097937	0.682581	0.0355287	-0.134743	0	2.19722	0.3333	0	0.0099	0.707425	67.3695	-3.71793	-1.02945	2.70805	2.70805	广东省	深圳市	12	10	0.0239007	1.11455	-0.011364	0	-0.011364	0.086654	2.3979	0.0777658	26.09	1.46503	0	0	0	0	0	0	0	1	0.488221	0.460951	2.3979
88	2012	盐田港	道路运输业	G54	G	1	0	22.3896	0.0749291	0.0897777	0.640571	0.0360436	-0.122776	0	2.19722	0.3333	0	0.005	0.760659	67.3695	-3.75796	-1.03504	2.77259	2.77259	广东省	深圳市	12	10	0.0186657	0.43735	0.111059	0	0.111059	0.083906	2.19722	0.0762958	23.9337	1.56111	0	0	0	0	0	0	0	1	0.519428	0.488645	2.19722
88	2013	盐田港	道路运输业	G54	G	1	0	22.4437	0.0859551	0.0849237	0.456823	0.0316054	-0.0277112	0	2.19722	0.3333	0	0.005	0.683843	67.3695	-3.79781	-1.04617	2.83321	2.83321	广东省	深圳市	12	10	0.0192043	0.150898	0.531173	0	0.531173	0.076022	1.09861	0.0665988	29.9211	2.18903	0	0	0	0	0	0	0	1	0.516475	0.479662	1.09861
88	2014	盐田港	道路运输业	G54	G	1	0	22.644	0.188218	0.088929	0.333409	0.0242172	-0.0222449	0	2.19722	0.3333	0	0.0037	0.709901	67.3695	-3.83508	-1.04893	2.89037	2.89037	广东省	深圳市	12	10	0.017278	0.213312	0.643878	0.111111	0.643878	0.069362	0.693147	0.0654347	32.0159	2.99932	0	0	0	0	0	0	0	1	0.523535	0.46775	0.693147
88	2015	盐田港	道路运输业	G54	G	1	0	22.7874	0.229364	0.0900147	0.424767	0.0202284	-0.172638	0	2.19722	0.3333	0	0.0037	0.786616	67.3695	-3.871	-1.05605	2.94444	2.94444	广东省	深圳市	12	10	0.00202248	0.092899	-0.12369	0.111111	-0.12369	0.066338	0	0.0655584	44.5891	2.35423	0	0	0	0	0	0	0	1	0.526224	0.451361	0
88	2016	盐田港	道路运输业	G54	G	1	0	22.8343	0.215342	0.0613176	0.528423	0.0384939	0.139907	0	2.19722	0.3333	0	0	0.783706	67.3695	-3.90929	-1.06026	2.99573	2.99573	广东省	深圳市	12	10	0.00673007	0.080759	-0.169702	0.111111	-0.169702	0.046601	0	0.0639797	35.1905	1.89243	0	0	0	0	0	0	0	1	0.566528	0.479409	0
88	2017	盐田港	道路运输业	G54	G	1	0	22.9529	0.238875	0.0638691	0.543078	0.055555	0.211611	0	2.19722	0.3333	0	0	0.78235	67.3695	-3.94411	-1.05337	3.04452	3.04452	广东省	深圳市	12	10	0.0106516	0.094226	0.077428	0.111111	0.077428	0.046564	0.693147	0.0868204	29.9739	1.84136	0	0	0	0	0	0	0	1	0.65183	0.542793	0.693147
88	2018	盐田港	道路运输业	G54	G	1	0	23.0564	0.248857	0.0655566	0.839782	0.180984	0.17376	0	2.19722	0.3333	0	0	0.78219	67.3695	-3.97859	-1.0532	3.09104	3.09104	广东省	深圳市	12	10	0.00976986	0.107954	-0.345661	0.111111	-0.345661	0.047117	0	0.0489958	29.995	1.19078	0	0	0	0	0	0	0	1	0.613111	0.51097	0
88	2019	盐田港	道路运输业	G54	G	1	0	23.1227	0.257485	0.0495385	0.80001	0.193257	0.470478	0	2.19722	0.3333	0	0	0.782356	67.3695	-4.01457	-1.08234	3.13549	3.13549	广东省	深圳市	12	10	0.0235562	0.07386	0.131527	0.111111	0.131527	0.035802	0	0.0473945	27.2736	1.24998	0	0	0	0	0	0	0	1	0.576479	0.472547	0
88	2020	盐田港	道路运输业	G54	G	1	0	23.2967	0.2492	0.0425257	0.749938	0.262346	-0.104789	0	2.07944	0.25	0	0	0.782744	67.483	-4.04224	-1.09418	3.17805	3.17805	广东省	深圳市	12	10	0.0208494	0.10564	0.224453	0.125	0.224453	0.029232	0	0.0490173	24.5735	1.33344	0	0	0	0	0	0	0	1	0.487788	0.395715	0
88	2021	盐田港	道路运输业	G54	G	1	0	23.3588	0.26846	0.0482666	0.890533	0.255665	0.279918	0	2.19722	0.3333	0	0	0.758973	67.483	-4.07721	-1.05905	3.21888	3.21888	广东省	深圳市	12	10	0.0232171	0.139456	-0.158663	0.111111	-0.158663	0.034682	0	0.0574394	27.2479	1.12292	0	0	0	0	0	0	0	1	0.530577	0.396441	0
88	2022	盐田港	道路运输业	G54	G	1	0	23.5203	0.337973	0.0460878	0.967607	0.23301	0.173183	0	2.19722	0.3333	0	0.0016	0.761901	67.483	-4.10257	-1.03548	3.2581	3.2581	广东省	深圳市	12	10	0.0321155	0.208554			-0.037528	0.0296	0	0.0686578	43.9792	1.03348	0	0			0	0	0	1	0.395919	0.299058	0
89	2007	深圳机场	装卸搬运和运输代理业	G58	G	1	0	22.1048	0.0932809	0.140033	0.373805	0.428457	0.0872317	0	2.07944	0.375	0	0.0041	0.680078	54.63	-3.51458	-0.974613	2.30259	2.30259	广东省	深圳市	12	10	0.131564	0.474819	1.01292	0	1.01292	0.121857	2.07944	0.0953509	49.6127	2.67519	0	0	0	0	0	0	0	1	0.759158	0.856416	2.07944
89	2008	深圳机场	装卸搬运和运输代理业	G58	G	1	0	22.4154	0.139359	0.0612057	0.766384	0.483279	0.220718	0	2.19722	0.3333	0	0.0035	0.771497	61.3556	-3.55792	-1.05735	2.3979	2.3979	广东省	深圳市	12	10	0.126282	0.200023	-0.574754	0	-0.574754	0.046679	2.83321	0.10904	65.3717	1.30483	0	0	0	0	0	0	0	1	0.766366	0.86301	2.83321
89	2009	深圳机场	装卸搬运和运输代理业	G58	G	1	0	22.4795	0.103256	0.118159	0.666434	0.434798	0.0969243	0	2.19722	0.3333	0	0.0035	0.706582	61.3556	-3.59758	-1.0819	2.48491	2.48491	广东省	深圳市	12	10	0.100145	0.101485	0.42326	0	0.42326	0.100665	3.29584	0.0869569	58.6338	1.50052	0	0	0	0	0	0	0	1	0.769633	0.819911	3.29584
89	2010	深圳机场	装卸搬运和运输代理业	G58	G	1	0	22.6006	0.104214	0.130949	0.828876	0.409049	0.142387	0	2.19722	0.3333	0	0.0035	0.662694	61.3556	-3.63597	-1.02323	2.56495	2.56495	广东省	深圳市	12	10	0.139592	0.105152	-0.259458	0	-0.259458	0.11067	3.2581	0.082623	48.1575	1.20645	0	0	0	0	0	0	0	1	0.78773	0.824185	3.2581
89	2011	深圳机场	装卸搬运和运输代理业	G58	G	1	0	22.9386	0.251293	0.104954	0.985951	0.278137	0.22842	0	2.19722	0.3333	0	0.0035	0.665907	61.3556	-3.6648	-1.06761	2.63906	2.63906	广东省	深圳市	12	10	0.0818508	0.141845	-0.243507	0	-0.243507	0.072818	3.04452	0.0777658	37.8656	1.01425	0	0	0	0	0	0	0	1	0.805962	0.838102	3.04452
89	2012	深圳机场	航空运输业	G56	G	1	0	23.0653	0.293495	0.0825469	1.08806	0.221735	0.0599819	0	2.19722	0.3333	0	0.0035	0.641492	61.3552	-3.69807	-1.07278	2.70805	2.70805	广东省	深圳市	12	10	0.0803405	0.100864	-0.05989	0	-0.05989	0.056383	2.99573	0.0762958	43.6974	0.919065	0	0	0	0	0	0	0	1	0.809115	0.833614	2.99573
89	2013	深圳机场	航空运输业	G56	G	1	0	23.1965	0.341296	0.0671453	1.04288	0.774315	0.0295684	0	2.19722	0.3333	0	0.0035	0.684987	61.2997	-3.72966	-1.0834	2.77259	2.77259	广东省	深圳市	12	10	0.0781861	0.116321	0.135171	0	0.135171	0.042916	2.70805	0.0665988	48.829	0.958888	0	0	0	0	0	0	0	1	0.832785	0.857153	2.70805
89	2014	深圳机场	航空运输业	G56	G	1	0	23.2647	0.376038	0.0351043	0.870468	0.648526	0.167635	0	2.19722	0.3333	0	0.0056	0.655783	61.2995	-3.76471	-1.08809	2.83321	2.83321	广东省	深圳市	12	10	0.0711118	0.171507	0.35196	0.111111	0.35196	0.021752	1.94591	0.0654347	48.9366	1.14881	0	0	0	0	0	0	0	1	0.899919	0.92886	1.94591
89	2015	深圳机场	航空运输业	G56	G	1	0	23.2044	0.142207	0.0586364	0.648518	0.659741	-0.00697983	0	2.19722	0.3333	0	0	0.666516	56.9686	-3.80911	-1.09224	2.89037	2.89037	广东省	深圳市	12	10	0.0989468	0.223186	0.412445	0.111111	0.412445	0.044579	2.30259	0.0655584	39.4397	1.54198	0	0	0	0	0	0	0	1	0.911901	0.963859	2.30259
89	2016	深圳机场	航空运输业	G56	G	1	0	23.2474	0.141008	0.0548231	0.686994	0.613035	0.0283679	0	2.19722	0.3333	0	0	0.733728	56.9686	-3.846	-1.0857	2.94444	2.94444	广东省	深圳市	12	10	0.0913975	0.338847	-0.012855	0.111111	-0.012855	0.046071	2.83321	0.0639797	38.3784	1.45562	0	0	0	0	0	0	0	1	0.909218	0.989587	2.83321
89	2017	深圳机场	航空运输业	G56	G	1	0	23.2972	0.144605	0.0615331	0.664534	0.563876	0.0936991	0	2.19722	0.3333	0	0	0.745355	56.9686	-3.8822		2.99573	2.99573	广东省	深圳市	12	10	0.0825812	0.334187	0.099347	0.111111	0.099347	0.051462	2.99573	0.0868204	43.0449	1.50481	0	0	0	0	0	0	0	1	0.927811	1.03195	2.99573
89	2018	深圳机场	航空运输业	G56	G	1	0	23.3225	0.13351	0.0596055	0.757016	0.563256	0.0838433	0	2.19722	0.3333	0	0	0.745994	56.9686	-3.92019		3.04452	3.04452	广东省	深圳市	12	10	0.0783914	0.258674	-0.092689	0.111111	-0.092689	0.050679	2.89037	0.0489958	39.5954	1.32098	0	0	0	0	0	0	0	1	0.884575	0.987605	2.89037
89	2019	深圳机场	航空运输业	G56	G	1	0	23.3639	0.138555	0.0510272	0.63797	0.52679	0.0576014	0	2.19722	0.3333	0	0	0.710162	56.9686	-3.95678		3.09104	3.09104	广东省	深圳市	12	10	0.0687165	0.270908	0.266142	0.111111	0.266142	0.04319	3.21888	0.0473945	50.7178	1.56747	0	0	0	0	0	0	0	1	0.928754	0.968967	3.21888
89	2020	深圳机场	航空运输业	G56	G	1	0	23.4391	0.210235	0.00320356	0.758423	0.492451	-0.212741	0	2.19722	0.3333	0	0	0.672352	56.9686	-3.9902		3.13549	3.13549	广东省	深圳市	12	10	0.0331599	0	-0.155415	0.222222	-0.155415	0.002545	2.83321	0.0490173	56.7581	1.31853	0	0	0	0	0	0	0	1	0.86194	0.89206	2.83321
89	2021	深圳机场	航空运输业	G56	G	1	0	23.994	0.547947	-0.00168531	0.894396	0.526022	0.103079	1	2.19722	0.3333	0	0.0018	0.674724	56.9686	-3.96668	-1.0777	3.17805	3.17805	广东省	深圳市	12	10	0.0376177		-0.104039	0.222222	-0.104039	-0.000763	2.3979	0.0574394	61.1125	1.11807	0	0	0	0	0	0	0	1	0.899794	0.907625	2.3979
89	2022	深圳机场	航空运输业	G56	G	1	0	23.9472	0.574362	-0.0998548	0.822476	0.527444	-0.191934	1	2.19722	0.3333	0	0.0018	0.670871	56.9686	-4.01305	-1.03657	3.21888	3.21888	广东省	深圳市	12	10	0.0120711				0.078452	-0.044901	2.3979	0.0686578	63.5355	1.21584	0	0	0	0	0	0	0	1	0.90855	0.921087	2.3979
90	2007	深天健	房屋建筑业	E47	E	1	0	22.6348	0.532721	0.0697305	0.80808	0.0345479	0.437744	0	2.3979	0.3636	0	0.0511	0.775531	36.3494	-3.71528	-0.648388	2.19722	2.70805	广东省	深圳市	12	8	0.0145671	0.245939	0.60038	0.363636	0.60038	0.025621	1.38629	0.270347	467.912	1.2375	0	0	0	0	0	0	0	1	0.297282	0.218747	1.38629
90	2008	深天健	房屋建筑业	E47	E	1	0	22.4081	0.613565	-0.0437785	1.11665	0.0410539	0.00421096	1	2.30259	0.4	0	0.0355	0.441449	36.3494	-3.75794	-0.941374	2.30259	2.77259	广东省	深圳市	12	8	-0.174371		-0.795498	0.1	-0.795498	-0.02129	1.38629	0.27672	447.442	0.895539	0	0	0	0	0	0	0	1	0.191384	0.14296	1.38629
90	2009	深天健	房屋建筑业	E47	E	1	0	22.4965	0.552343	0.024455	0.686268	0.0335974	-0.0634352	0	1.94591	0.4286	0	0.0008	0.565519	36.3494	-3.79743	-0.92975	2.3979	2.83321	广东省	深圳市	12	8	-0.00148413	0.158239	3.21765	0	3.21765	0.009799	0	0.18451	488.638	1.45716	0	0	0	0	0	0	0	1	0.213384	0.195275	0
90	2010	深天健	房屋建筑业	E47	E	1	0	23.0417	0.539683	0.0302922	0.934694	0.0165777	0.330015	0	1.94591	0.4286	0	0.0011	0.527606	36.3494	-3.81943	-1.0488	2.48491	2.89037	广东省	深圳市	12	8	-0.0125087	0.309175	-0.004269	0	-0.004269	0.010902	1.38629	0.187457	499.43	1.06987	0	0	0	0	0	0	0	1	0.57677	0.591407	1.38629
90	2011	深天健	房屋建筑业	E47	E	1	0	22.7382	0.590704	0.0524657	0.992308	0.021952	0.000215761	0	1.79176	0.5	1	0.0011	0.824225	36.3494	-3.8726	-1.03089	2.56495	2.94444	广东省	深圳市	12	8	0.0192811	0.078645	-0.419269	0	-0.419269	0.027095	1.94591	0.140464	509.305	1.00775	0	0	0	0	0	0	0	1	0.375125	0.35312	1.94591
90	2012	深天健	土木工程建筑业	E48	E	1	0	22.8725	0.624482	0.0795229	0.935529	0.0171417	-0.13155	0	1.94591	0.4286	0	0.0011	0.42569	36.3494	-3.90775	-1.05941	2.63906	2.99573	广东省	深圳市	12	8	0.0758563	0.100402	0.224203	0	0.224203	0.02916	0.693147	0.138946	677.181	1.06891	0	0	0	0	0	0	0	1	0.306403	0.274141	0.693147
90	2013	深天健	土木工程建筑业	E48	E	1	0	23.0048	0.655718	0.114807	0.966255	0.0244591	0.465281	0	1.94591	0.4286	0	0	0.383982	36.3494	-3.94146	-1.07814	2.70805	3.04452	广东省	深圳市	12	8	0.0564509	0.300778	-0.019727	0	-0.019727	0.038648	1.09861	0.138101	499.196	1.03492	0	0	0	0	0	0	0	1	0.303727	0.236243	1.09861
90	2014	天健集团	土木工程建筑业	E48	E	1	0	23.1236	0.664769	0.119275	0.737339	0.0173167	0.173864	0	1.94591	0.4286	0	0	0.624379	36.3494	-3.97452	-1.07705	2.77259	3.09104	广东省	深圳市	12	8	0.0318501	0.301498	1.11249	0	1.11249	0.038224	2.07944	0.139472	484.197	1.35623	0	0	0	0	0	0	0	1	0.345633	0.268182	2.07944
90	2015	天健集团	土木工程建筑业	E48	E	1	0	23.5299	0.625577	0.0793108	0.753986	0.0105145	0.192321	0	1.94591	0.4286	0	0.0001	0.677645	23.4748	-3.98162	-1.08419	2.83321	3.13549	广东省	深圳市	12	8	-0.132486	0.436084	0.246192	0	0.246192	0.023703	2.19722	0.138681	629.081	1.32628	0	0	0	0	0	0	0	1	0.286123	0.20613	2.19722
90	2016	天健集团	土木工程建筑业	E48	E	1	0	23.6829	0.671569	0.0711901	0.850878	0.0128611	-0.0172148	0	1.94591	0.4286	0	0.0001	0.640201	23.4748	-4.00556	-1.08674	2.89037	3.17805	广东省	深圳市	12	8	-0.0378982	0.536955	-0.192536	0	-0.192536	0.023127	2.63906	0.132313	879.178	1.17526	0	0	0	0	0	0	0	1	0.313652	0.228212	2.63906
90	2017	天健集团	土木工程建筑业	E48	E	1	0	23.9734	0.74455	0.0925736	0.880177	0.0121492	0.087063	0	1.94591	0.4286	0	0.0001	0.638906	23.4748	-4.00951	-1.0981	2.94444	3.21888	广东省	深圳市	12	8	-0.0610349	0.400445	0.05832	0	0.05832	0.023194	1.79176	0.13164	1331.47	1.13613	0	0	0	0	0	0	0	1	0.528101	0.275568	1.79176
90	2018	天健集团	土木工程建筑业	E48	E	1	0	24.1809	0.724716	0.101181	1.07178	0.00983318	0.512607	0	1.94591	0.4286	0	0.0083	0.591829	23.4748	-4.01932	-1.12665	2.99573	3.2581	广东省	深圳市	12	8	-0.0155246	0.463432	-0.43542	0.142857	-0.43542	0.024428	1.60944	0.127222	1000.79	0.933024	0	0	0	0	0	0	0	1	0.156244	0.125486	1.60944
90	2019	天健集团	土木工程建筑业	E48	E	1	0	24.4199	0.760364	0.134103	0.994015	0.0101024	0.436438	0	1.94591	0.4286	0	0.0091	0.550244	23.4748	-4.01994	-1.13232	3.04452	3.29584	广东省	深圳市	12	8	0.00725362	0.575571	0.555205	0.142857	0.555205	0.030601	1.60944	0.13235	939.384	1.00602	0	0	0	0	0	0	0	1	0.157948	0.094812	1.60944
90	2020	天健集团	土木工程建筑业	E48	E	1	0	24.6151	0.774743	0.143859	0.998739	0.00988424	0.167703	0	1.79176	0.5	0	0.0183	0.50458	23.4748	-4.02417	-1.13242	3.09104	3.3322	广东省	深圳市	12	8	-0.00321608	0.476929	0.193061	0.166667	0.193061	0.030384	1.94591	0.13035	801.119	1.00126	0	0	0	0	0	0	0	1	0.113317	0.0972999	1.94591
90	2021	天健集团	土木工程建筑业	E48	E	1	0	24.8147	0.785596	0.163566	1.03205	0.0084094	0.358816	0	2.07944	0.375	0	0.0142	0.521766	23.4748	-4.02417	-1.1432	3.13549	3.3673	广东省	深圳市	12	8	0.0179191	0.315948	0.052188	0.125	0.052188	0.032623	1.38629	0.121829	609.934	0.968943	0	0	0	0	0	0	0	1	0.0856552	0.0554266	1.38629
90	2022	天健集团	土木工程建筑业	E48	E	1	0	24.9604	0.79643	0.146438	1.05948	0.00705102	0.137291	0	2.07944	0.375	0	0.0056	0.571768	23.4748	-4.03283	-1.08939	3.17805	3.4012	广东省	深圳市	12	8	-0.0210185	0.303418			-0.018432	0.028475	2.30259	0.109293	612.287	0.943856	0	0			0	0	0	1	0.0946202	0.0695827	2.30259
96	2007	广聚能源	批发业	F51	F	1	0	21.2916	0.132568	0.159721	0.521481	0.067086	-0.116586	0	2.48491	0.4167	0	0.0124	0.69	36.1052	-3.42652	-0.977907	2.07944	2.19722	广东省	深圳市	12	9	0.0240565	0.362118	1.99035	0.0833333	1.99035	0.13216	0	0.058945	34.0953	1.91762	0	0	0	0	0	0	0	1	0.595305	0.59571	0
96	2008	广聚能源	批发业	F51	F	1	0	21.2426	0.0504604	0.082949	0.899751	0.0713844	-0.11227	0	2.56495	0.3846	0	0.0148	0.79	38.753	-3.46181	-0.977995	2.19722	2.30259	广东省	深圳市	12	9	0.0574221	0.325668	-0.675165	0.0769231	-0.675165	0.077164	0	0.0657182	6.19654	1.11142	0	0	0	0	0	0	0	1	0.58726	0.603711	0
96	2009	广聚能源	批发业	F51	F	1	0	21.3312	0.102706	0.0692578	0.435619	0.0875148	-0.485686	0	2.3979	0.3636	0	0.0148	1.19183	57.6082	-3.51019	-0.909851	2.30259	2.3979	广东省	深圳市	12	9	0.0127893	0	1.12788	0	1.12788	0.061164	0	0.049666	13.0889	2.29559	0	0	0	0	0	0	0	1	0.411287	0.390506	0
96	2010	广聚能源	批发业	F51	F	1	0	21.3513	0.0793029	0.0517079	0.523967	0.0788241	0.489295	0	2.3979	0.3636	0	0	1.191	57.6082	-3.55198	-0.912146	2.3979	2.48491	广东省	深圳市	12	9	-0.0154782	0	-0.151671	0	-0.151671	0.046543	0	0.0465508	14.6033	1.90852	0	0	0	0	0	0	0	1	0.345433	0.330585	0
96	2011	广聚能源	批发业	F51	F	1	0	21.4113	0.0887114	0.0532239	0.839301	0.0485657	0.0588741	0	2.3979	0.3636	0	0	1.178	57.6082	-3.59717	-0.962333	2.48491	2.56495	广东省	深圳市	12	9	-0.0211741	0.336426	-0.366667	0	-0.366667	0.047325	0	0.0390587	8.46905	1.19147	0	0	0	0	0	0	0	1	0.194262	0.191192	0
96	2012	广聚能源	批发业	F51	F	1	0	21.4114	0.0931204	0.0116185	0.902292	0.0424704	-0.339643	0	2.3979	0.3636	0	0	0.621301	57.6082	-3.63718	-0.980761	2.56495	2.63906	广东省	深圳市	12	9	0.0120488	0.502423	-0.068248	0.272727	-0.068248	0.010561	0	0.0330347	50.3188	1.10829	0	0	0	0	0	0	0	1	0.321645	0.315979	0
96	2013	广聚能源	批发业	F51	F	1	0	21.4403	0.0857419	0.0371597	0.695785	0.038787	-0.100382	0	2.3979	0.3636	0	0	0.614159	57.6082	-3.67956	-0.991215	2.63906	2.70805	广东省	深圳市	12	9	0.0182061	0.154549	0.387268	0.272727	0.387268	0.033357	0	0.0310521	12.3652	1.43723	0	0	0	0	0	0	0	1	0.332037	0.324917	0
96	2014	广聚能源	批发业	F51	F	1	0	21.4328	0.0703586	0.0231767	0.478327	0.042858	0.160775	0	2.3979	0.3636	0	0	0.655515	57.6082	-3.71895	-1.01214	2.70805	2.77259	广东省	深圳市	12	9	0.0111827	0.242179	0.499199	0.181818	0.499199	0.021448	0	0.0273456	3.56143	2.09062	0	0	0	0	0	0	0	1	0.287495	0.278295	0
96	2015	广聚能源	批发业	F51	F	1	0	21.5194	0.0892185	0.0764151	0.245811	0.0346822	-0.00996611	0	2.3979	0.3636	0	0	0.573641	55.4113	-3.76572	-0.99507	2.77259	2.83321	广东省	深圳市	12	9	0.0259897	0.0707	1.16768	0.0909091	1.16768	0.06737	0.693147	0.0289005	4.61509	4.06816	0	0	0	0	0	0	0	1	0.280563	0.268786	0.693147
96	2016	广聚能源	批发业	F51	F	1	0	21.6111	0.051592	0.137303	0.313097	0.0301679	-0.0929423	0	2.3979	0.3636	0	0	0.573599	55.5436	-3.81219	-0.992765	2.83321	2.89037	广东省	深圳市	12	9	-0.018717	0.177878	-0.135059	0.0909091	-0.135059	0.122159	0	0.0291372	18.5188	3.1939	0	0	0	0	0	0	0	1	0.293682	0.284658	0
96	2017	广聚能源	批发业	F51	F	1	0	21.6606	0.0592995	0.0658618	0.365634	0.02717	0.373527	0	2.3979	0.3636	0	0	0.645521	55.5436	-3.85538		2.89037	2.94444	广东省	深圳市	12	9	0.0320053	0.068137	-0.100718	0.0909091	-0.100718	0.060702	0.693147	0.0311389	9.70719	2.73497	0	0	0	0	0	0	0	1	0.28768	0.280697	0.693147
96	2018	广聚能源	批发业	F51	F	1	0	21.6967	0.0557857	0.0455864	0.534283	0.0274749	0.330623	0	2.3979	0.3636	0	0	0.666977	55.5436	-3.89757		2.94444	2.99573	广东省	深圳市	12	9	0.0295086	0.09453	-0.299033	0.181818	-0.299033	0.042204	0	0.0340404	6.63656	1.87167	0	0	0	0	0	0	0	1	0.263495	0.258116	0
96	2019	广聚能源	批发业	F51	F	1	0	21.804	0.0714295	0.0492732	0.48125	0.0187423	-0.0188062	0	2.3979	0.3636	0	0	0.689841	55.5436	-3.94343		2.99573	3.04452	广东省	深圳市	12	9	0.0354279	0.08187	0.235039	0.181818	0.235039	0.043773	0	0.0359817	3.93473	2.07792	0	0	0	0	0	0	0	1	0.308615	0.302375	0
96	2020	广聚能源	批发业	F51	F	1	0	21.847	0.0702305	0.0475523	0.584933	0.015735	-0.242911	0	2.3979	0.3636	0	0	0.684103	55.5436	-3.9855		3.04452	3.09104	广东省	深圳市	12	9	0.0133202	0.079362	-0.148546	0.272727	-0.148546	0.043255	0	0.0424077	4.6407	1.7096	0	0	0	0	0	0	0	1	0.268009	0.263409	0
96	2021	广聚能源	批发业	F51	F	1	0	21.8495	0.0550242	0.0244147	0.645842	0.0150332	0.318102	0	2.3979	0.3636	0	0	0.666504	55.5436	-4.02562	-1.01313	3.09104	3.13549	广东省	深圳市	12	9	-0.0178056	0	-0.086909	0	-0.086909	0.022857	0	0.0481676	22.441	1.54836	0	0	0	0	0	0	0	1	0.348583	0.338369	0
96	2022	广聚能源	批发业	F51	F	1	0	21.7355	0.0547612	0.0212861	0.635199	0.0154987	0.296679	0	2.30259	0.4	0	0	0.667571	55.5436	-4.0598	-0.969648	3.13549	3.17805	广东省	深圳市	12	9	0.0432973	0.269843			-0.021403	0.021332	0	0.0547913	8.32158	1.57431	0	0			0	0	0	1	0.378676	0.369386	0
99	2007	中信海直	航空运输业	G56	G	1	0	21.5524	0.402758	0.0642387	0.512453	0.545358	0.0794326	0	2.70805	0.3333	0	0	0.5114	46.6457	-3.44813	-0.941413	2.07944	2.19722	广东省	深圳市	12	10	0.0820957	0.298714	1.62675	0.2	1.62675	0.037518	0	0.0953509	269.344	1.9514	0	0	0	0	0	0	0	1	0.902989	0.896385	0
99	2008	中信海直	航空运输业	G56	G	1	0	21.5603	0.378659	0.0674612	0.935005	0.6263	0.288604	0	2.70805	0.3333	0	0	0.514	46.6457	-3.4887	-1.01045	2.19722	2.30259	广东省	深圳市	12	10	0.0607444	0.271557	-0.678544	0.2	-0.678544	0.040944	0	0.10904	242.537	1.06951	0	0	0	0	0	0	0	1	0.93694	0.929529	0
99	2009	中信海直	航空运输业	G56	G	1	0	21.6412	0.391922	0.0766219	0.654904	0.566987	0.189289	0	2.70805	0.3333	0	0	0.47905	46.6457	-3.53415	-1.03857	2.30259	2.3979	广东省	深圳市	12	10	0.05616	0.226627	1.31579	0.2	1.31579	0.045251	1.60944	0.0869569	235.29	1.52694	0	0	0	0	0	0	0	1	0.836866	0.821374	1.60944
99	2010	中信海直	航空运输业	G56	G	1	0	21.6461	0.356164	0.0795761	0.531164	0.645549	0.0886972	0	2.70805	0.3333	0	0	0.481636	46.6457	-3.57447	-0.971854	2.3979	2.48491	广东省	深圳市	12	10	0.11931	0.205361	0.457172	0.2	0.457172	0.049693	1.94591	0.082623	235.508	1.88266	0	0	0	0	0	0	0	1	0.811092	0.794982	1.94591
99	2011	中信海直	航空运输业	G56	G	1	0	21.7206	0.3603	0.0844678	0.576752	0.619194	0.122311	0	2.70805	0.3333	0	0	1.00947	46.6457	-3.61896	-1.008	2.48491	2.56495	广东省	深圳市	12	10	0.0733519	0.18127	-0.3536	0.133333	-0.3536	0.052258	2.19722	0.0777658	243.373	1.73385	0	0	0	0	0	0	0	1	0.715887	0.700452	2.19722
99	2012	中信海直	航空运输业	G56	G	1	0	21.9849	0.435512	0.0778414	0.644083	0.521031	0.106163	0	2.70805	0.3333	0	0	0.499423	46.6457	-3.67107	-1.02276	2.56495	2.63906	广东省	深圳市	12	10	0.0579936	0.177014	0.06573	0.133333	0.06573	0.041085	1.94591	0.0762958	225.522	1.55259	0	0	0	0	0	0	0	1	0.774915	0.764674	1.94591
99	2013	中信海直	航空运输业	G56	G	1	0	22.0687	0.360138	0.0874351	0.620018	0.639281	0.087771	0	2.70805	0.3333	0	0	0.484002	42.1828	-3.71365	-1.03548	2.63906	2.70805	广东省	深圳市	12	10	0.0790772	0.218937	0.110346	0.133333	0.110346	0.050666	1.38629	0.0665988	213.956	1.61286	0	0	0	0	0	0	0	1	0.83555	0.829609	1.38629
99	2014	中信海直	航空运输业	G56	G	1	0	22.2172	0.388661	0.0794343	0.442579	0.599551	0.127961	0	2.70805	0.3333	0	0	0.428995	39.5288	-3.75674	-1.03779	2.70805	2.77259	广东省	深圳市	12	10	0.0596978	0.220931	0.637784	0.2	0.637784	0.046189	1.79176	0.0654347	217.977	2.25949	0	0	0	0	0	0	0	1	0.815932	0.767569	1.79176
99	2015	中信海直	航空运输业	G56	G	1	0	22.325	0.432835	0.062656	0.44679	0.665419	-0.0371195	0	2.70805	0.3333	0	0	0.457315	38.6291	-3.7978	-1.04456	2.77259	2.83321	广东省	深圳市	12	10	0.0661342	0.262031	0.078326	0.133333	0.078326	0.034962	1.79176	0.0655584	281.616	2.23819	0	0	0	0	0	0	0	1	1.0103	0.889858	1.79176
99	2016	中信海直	航空运输业	G56	G	1	0	22.3111	0.412218	0.0315269	0.536879	0.641572	-0.0911085	0	2.56495	0.3846	0	0.0001	0.479489	38.6291	-3.83772	-0.971429	2.83321	2.89037	广东省	深圳市	12	10	0.0593834	0	-0.203335	0.153846	-0.203335	0.018331	2.3979	0.0639797	259.313	1.86262	0	0	0	0	0	0	0	1	0.825515	0.744696	2.3979
99	2017	中信海直	航空运输业	G56	G	1	0	22.4499	0.455037	0.0321836	0.700515	0.523902	0.0834833	0	2.70805	0.3333	0	0.0001	0.476838	38.6291	-3.87778	-1.02291	2.89037	2.94444	广东省	深圳市	12	10	-0.013247	0.095116	-0.229718	0.333333	-0.229718	0.017003	1.38629	0.0868204	236.92	1.42752	0	0	0	0	0	0	0	1	0.91729	0.759107	1.38629
99	2018	中信海直	航空运输业	G56	G	1	0	22.4573	0.434482	0.0507967	0.963362	0.487382	0.122952	0	2.70805	0.3333	0	0.0001	0.430371	38.6291	-3.91774	-1.02714	2.94444	2.99573	广东省	深圳市	12	10	0.0412475	0.095202	-0.373478	0.333333	-0.373478	0.028101	1.38629	0.0489958	272.092	1.03803	0	0	0	0	0	0	0	1	0.891771	0.768559	1.38629
99	2019	中信海直	航空运输业	G56	G	1	0	22.4917	0.421481	0.0640378	0.843471	0.396082	0.0991474	0	2.70805	0.3333	0	0.0001	0.437602	38.6291	-3.95747	-1.05416	2.99573	3.04452	广东省	深圳市	12	10	0.130639	0.14353	0.314877	0.333333	0.314877	0.036019	1.09861	0.0473945	257.906	1.18558	0	0	0	0	0	0	0	1	0.86792	0.752055	1.09861
99	2020	中信海直	航空运输业	G56	G	1	0	22.4303	0.347693	0.0611323	0.856257	0.41177	-0.00567442	0	2.70805	0.3333	0	0.0001	0.440259	38.6291	-3.99787	-1.06622	3.04452	3.09104	广东省	深圳市	12	10	0.0853004	0.212841	0.016734	0.2	0.016734	0.038741	1.09861	0.0490173	308.825	1.16787	0	0	0	0	0	0	0	1	0.681353	0.652897	1.09861
99	2021	中信海直	航空运输业	G56	G	1	0	22.6129	0.251649	0.0582054	0.828075	0.322841	0.0785223	0	2.77259	0.3125	0	0.0001	0.495334	30.179	-4.03573	-1.02898	3.09104	3.13549	广东省	深圳市	12	10	0.110162	0.249481	0.17302	0.1875	0.17302	0.037594	1.09861	0.0574394	261.591	1.20762	0	0	0	0	0	0	0	1	0.720632	0.699775	1.09861
99	2022	中信海直	航空运输业	G56	G	1	0	22.5895	0.207693	0.0337479	0.930619	0.338635	0.0698439	0	2.48491	0.4167	0	0	0.460761	30.179	-4.07617	-1.00032	3.13549	3.17805	广东省	深圳市	12	10	0.0920381	0.296664			-0.149417	0.026297	0	0.0686578	275.463	1.07455	0	0	0	0	0	0	0	1	0.813159	0.790261	0
100	2007	*ST TCL	计算机、通信和其他电子设备制造业	C39	C3	1	1	23.7515	0.726481	0.0649707	0.712514	0.134865	-0.166313	0	2.3979	0.4545	0	4.8976	0.2597	12.7353			1.38629	1.79176	广东省	惠州市	12	5	-0.0137225	0	1.47458	0	1.47458	0.015898	1.09861		90.5388	1.40348	1	1	1	0	0	0	0	1			1.09861
100	2008	TCL集团	计算机、通信和其他电子设备制造业	C39	C3	1	0	23.8671	0.732179	0.0742725	0.976891	0.117723	-0.0166098	0	2.30259	0.4	0	4.5858	0.270746	12.704	-3.30354	-1.03101	1.60944	1.94591	广东省	惠州市	12	5	0.0217448	0	-0.55137	0	-0.55137	0.018994	1.60944	0.0623731	82.1074	1.02366	1	1	1	0	0	0	0	1	0.0519902	0.0386244	1.60944
100	2009	TCL集团	计算机、通信和其他电子设备制造业	C39	C3		0	24.1322	0.721231	0.0961132	0.842678	0.101508	0.152899	0	2.3979	0.3636	0	6.1495	0.349008	11.1874	-3.30673	-1.06496	1.79176	2.07944	广东省	惠州市	12	5	0.0244	0	0.958015	0	0.958015	0.02327	2.30259	0.069237	110.192	1.18669	1	1	1	0	0	0	0	0	0.0635869	0.0478474	2.30259
100	2010	TCL集团	计算机、通信和其他电子设备制造业	C39	C3		0	24.7025	0.661685	0.0356251	1.04597	0.0538634	0.170396	0	2.3979	0.3636	0	5.9571	0.486503	9.7989	-3.24706	-1.0423	1.94591	2.19722	广东省	惠州市	12	5	0.0148762	0	-0.331384	0	-0.331384	0.008834	3.13549	0.0687099	101.853	0.956049	1	1	1	0	0	0	0	0	0.0577525	0.0397643	3.13549
100	2011	TCL集团	计算机、通信和其他电子设备制造业	C39	C3	1	0	25.0275	0.739467	0.0894194	1.04899	0.142665	0.17205	0	2.07944	0.375	0	5.5308	0.224254	9.7989	-3.21776	-1.14372	2.07944	2.30259	广东省	惠州市	12	5	0.022513	0.253619	0.072886	0	0.072886	0.022577	2.77259	0.0514342	100.161	0.9533	1	1	1	0	0	0	0	0	0.0546336	0.0284734	2.77259
100	2012	TCL集团	计算机、通信和其他电子设备制造业	C39	C3		0	25.1021	0.74628	0.0644149	1.01997	0.267547	0.143154	0	2.07944	0.375	0	5.9299	0.332153	9.7989	-3.24057	-1.17021	2.19722	2.3979	广东省	惠州市	12	5	0.0491004	0.253079	0.218026	0	0.218026	0.01596	2.99573	0.0513417	116.698	0.980421	1	1	1	0	0	0	0	0	0.0540363	0.0292173	2.99573
100	2013	TCL集团	计算机、通信和其他电子设备制造业	C39	C3		0	25.081	0.744391	0.143549	1.00097	0.260771	0.228598	0	2.19722	0.3333	0	6.2091	0.225965	9.7354	-3.28548	-1.16361	2.30259	2.48491	广东省	惠州市	12	5	0.0663623	0.177451	0.078845	0	0.078845	0.036945	3.21888	0.0471048	107.123	0.999027	1	1	1	0	0	0	0	0	0.0389616	0.0241509	3.21888
100	2014	TCL集团	计算机、通信和其他电子设备制造业	C39	C3		0	25.2545	0.710795	0.180814	0.92256	0.218043	0.184058	0	2.19722	0.3333	0	6.9145	0.263834	8.7869	-3.28396	-1.1744	2.3979	2.56495	广东省	惠州市	12	5	0.0582733	0.178654	0.669275	0.222222	0.669275	0.045574	3.17805	0.0408463	89.3818	1.08394	1	1	1	0	0	0	0	0	0.0347004	0.025171	3.17805
100	2015	TCL集团	计算机、通信和其他电子设备制造业	C39	C3		0	25.4396	0.663286	0.100171	0.913055	0.233029	0.0351465	0	2.48491	0.3333	0	5.2854	0.379345	7.1835	-3.27682	-1.18477	2.48491	2.63906	广东省	惠州市	12	5	0.0661634	0.302869	0.135611	0.166667	0.135611	0.028903	3.2581	0.0358962	84.2021	1.09522	1	1	1	0	0	0	0	0	0.0392602	0.0273234	3.2581
100	2016	TCL集团	计算机、通信和其他电子设备制造业	C39	C3		0	25.7146	0.689087	0.0512746	1.02802	0.256364	0.0181108	0	2.48491	0.3333	0	5.2917	0.405985	7.1921	-3.24132	-1.17717	2.56495	2.70805	广东省	惠州市	12	5	0.0545615	0.457112	-0.207697	0.166667	-0.207697	0.014528	2.48491	0.0274716	100.7	0.972744	1	1	1	0	0	0	0	0	0.0514395	0.0398401	2.48491
100	2017	TCL集团	计算机、通信和其他电子设备制造业	C39	C3		0	25.8003	0.662227	0.0709723	1.006	0.203364	0.0479355	0	2.48491	0.3333	0	4.7822	0.43335	7.842	-3.25648	-1.17538	2.63906	2.77259	广东省	惠州市	12	5	0.0574545	0.381272	0.208008	0.166667	0.208008	0.022114	2.94444	0.0221935	101.538	0.994039	1	1	1	0	0	0	0	0	0.0363314	0.0253305	2.94444
100	2018	TCL集团	计算机、通信和其他电子设备制造业	C39	C3		0	25.9847	0.684216	0.0706901	1.14185	0.186669	0.0159774	0	2.48491	0.3333	1	4.7887	0.363074	7.8227	-3.24085	-1.18752	2.70805	2.83321	广东省	惠州市	12	5	0.0544011	0.333308	-0.351596	0.25	-0.351596	0.021089	3.43399	0.0469453	122.191	0.875775	1	1	1	0	0	0	0	0	0.051183	0.0326442	3.43399
100	2019	TCL集团	计算机、通信和其他电子设备制造业	C39	C3		0	25.8283	0.612465	0.0586388	1.01975	0.275769	-0.338982	0	2.19722	0.4444	1	6.0129	0.29844	9.031	-3.32823	-1.17823	2.77259	2.89037	广东省	惠州市	12	5	0.0697025	0.369858	0.872249	0.222222	0.872249	0.022189	3.49651	0.0388805	71.8672	0.980635	1	1	1	0	0	0	0	0	0.0896134	0.0761168	3.49651
100	2020	TCL科技	计算机、通信和其他电子设备制造业	C39	C3		0	26.2759	0.650817	0.0658074	0.968552	0.359934	0.0232761	0	2.30259	0.4	1	5.815	0.284481	8.2576	-3.22708	-1.20463	2.83321	2.94444	广东省	惠州市	12	5	0.064745	0.332404	0.618028	0.1	0.618028	0.01964	3.68888	0.0362142	108.755	1.03247	1	1	1	0	0	0	0	0	0.104556	0.10527	3.68888
100	2021	TCL科技	计算机、通信和其他电子设备制造业	C39	C3		0	26.4557	0.612464	0.142669	1.11416	0.367888	1.13284	0	2.3979	0.3636	1	5.8169	0.228992	8.2576	-3.20551	-1.24008	2.89037	2.99573	广东省	惠州市	12	5	0.106495	0.140691	-0.116343	0.0909091	-0.116343	0.048453	3.78419	0.029803	79.9288	0.897539	1	1	1	0	0	0	0	0	0.0604301	0.0734283	3.78419
100	2022	TCL科技	计算机、通信和其他电子设备制造业	C39	C3		0	26.6094	0.632944	0.0142031	1.17987	0.367997	0.0184188	0	2.19722	0.4444	1	4.7831	0.24436	6.7894	-3.19072	-1.15855	2.94444	3.04452	广东省	惠州市	12	5	0.0511849	0			-0.376245	0.004967	2.56495	0.0322146	74.0418	0.84755	1	1	1	0	0	0	0	0	0.0667923	0.0499529	2.56495
150	2007	*ST 宜地	房地产业	K70	K	0	1	20.8076	0.496151	0.231463	0.469027	0.000559005	0.116193	0	1.94591	0.4286	1	0	0.55884	47.2222			2.07944	2.70805	广东省	汕头市	12	14	0.0245126	0	1.38484	0.285714	1.38484	0.105948	0		1942.09	2.13207	0	0	0	0	0	0	0	0			0
150	2008	宜华地产	房地产业	K70	K	0	0	20.9212	0.480059	0.144739	0.89007	0.00842091	0.970507	0	1.94591	0.4286	1	0	0.5618	48.0093	-3.66579	-0.93954	2.19722	2.77259	广东省	汕头市	12	14	0.0388087	0	-0.725898	0.285714	-0.725898	0.070177	0	0.0895763	1011.42	1.12351	0	0	0	0	0	0	0	0	0.448701	0.235359	0
150	2009	宜华地产	房地产业	K70	K	0	0	20.8312	0.347549	0.147424	0.539865	0.00764743	-0.265198	0	1.94591	0.4286	1	0	0.512023	48.4832	-3.69411	-0.869731	2.30259	2.83321	广东省	汕头市	12	14	-0.0737615	0	1.73448	0.285714	1.73448	0.090027	0	0.0791859	1789.19	1.85231	0	0	0	0	0	0	0	0	0.674643	0.629003	0
150	2010	宜华地产	房地产业	K70	K	0	0	20.7542	0.285637	0.0136337	0.527113	0.00929055	-0.782278	0	1.94591	0.4286	0	0	0.4984	48.4832	-3.72356	-0.843853	2.3979	2.89037	广东省	汕头市	12	14	-0.122632	0	-0.35309	0.428571	-0.35309	0.009673	0	0.0530121	8622.27	1.89713	0	0	0	0	0	0	0	0	0.603048	0.628029	0
150	2011	宜华地产	房地产业	K70	K	0	0	21.1221	0.528672	0.010951	0.802415	0.0125053	0.331958	0	1.94591	0.4286	0	0	0.4984	48.4832	-3.80934	-0.925781	2.48491	2.94444	广东省	汕头市	12	14	0.0582388	0	-0.356725	0.428571	-0.356725	0.005288	0	0.0600747	6601.62	1.24624	0	0	0	0	0	0	0	0	0.566974	0.716789	0
150	2012	宜华地产	房地产业	K70	K	0	0	21.2273	0.574363	0.00331328	0.657192	0.0341561	-0.19227	0	1.94591	0.4286	0	0	0.536878	48.4832	-3.8603	-0.897877	2.56495	2.99573	广东省	汕头市	12	14	-0.000312105	0	0.466667	0.285714	0.466667	0.001408	0	0.0665192	9016.07	1.52163	0	0	0	0	0	0	0	0	0.681302	0.842602	0
150	2013	宜华地产	房地产业	K70	K	0	0	21.7225	0.706744	0.122441	0.738297	0.019281	7.58918	0	1.94591	0.4286	0	0	0.5313	48.4832	-3.93907	-1.1584	2.63906	3.04452	广东省	汕头市	12	14	-0.294141	0	0.121901	0.285714	0.121901	0.033835	0.693147	0.0653913	1657.63	1.35447	0	0	0	0	0	0	0	0	1.34466	1.16188	0.693147
150	2014	宜华地产	房地产业	K70	K	0	0	21.6506	0.673085	0.0367526	0.344121	0.0183827	-0.783791	0	1.94591	0.4286	0	0	0.769873	48.4832	-3.97475	-0.906109	2.70805	3.09104	广东省	汕头市	12	14	-0.0489325	0	2.2081	0.285714	2.2081	0.011798	0	0.0655088	7077.47	2.90596	0	0	0	0	0	0	0	0	1.43096	0.984824	0
150	2015	宜华健康	房地产业	K70	K	0	0	22.2383	0.630016	0.0438794	0.290227	0.0125096	5.54029	0	1.94591	0.4286	0	0	0.621984	35.079	-4.03703	-1.11869	2.77259	3.13549	广东省	汕头市	12	14	0.0828218	0	1.18714	0.285714	1.18714	0.012102	1.38629	0.0813374	1158.39	3.44557	0	0	0	0	0	0	0	0	0.0193328	0.0121311	1.38629
150	2016	宜华健康	卫生	Q83	Q	0	0	22.6973	0.65133	0.354214	0.446048	0.112044	0.257199	0	1.94591	0.4286	0	0	0.594553	37.0775	-4.07377	-1.01444	2.83321	3.17805	广东省	汕头市	12	20	-0.0785913	0.120582	-0.189764	0.285714	-0.189764	0.103158	2.19722	0.0687646	128.778	2.24191	0	0	0	0	0	0	0	0	0.0113076	0.00913898	2.19722
150	2017	宜华健康	卫生	Q83	Q	0	0	22.7541	0.68845	0.0754693	0.445422	0.110659	0.632274	0	1.94591	0.4286	0	0	0.560897	37.0775	-4.11211	-1.01214	2.89037	3.21888	广东省	汕头市	12	20	0.00564056	0.242955	-0.001245	0.285714	-0.001245	0.024188	1.79176	0.181015	187.13	2.24506	0	0	0	0	0	0	0	0	0.00633098	0.00456745	1.79176
150	2018	宜华健康	卫生	Q83	Q	0	0	22.8364	0.695233	0.0819806	0.573056	0.0868714	0.041503	0	1.94591	0.4286	0	0	0.509059	37.0775	-4.14921	-0.987097	2.94444	3.2581	广东省	汕头市	12	20	0.0450484	0	-0.323124	0.142857	-0.323124	0.024254	0	0.177555	207.412	1.74503	0	0	0	0	0	0	0	0	0.00988811	0.00755324	0
150	2019	宜华健康	卫生	Q83	Q	0	0	22.507	0.846754	-0.905014	0.663163	0.109747	-0.186825	1	1.79176	0.5	0	0	0.487938	37.0418	-4.19732	-0.973819	2.99573	3.29584	广东省	汕头市	12	20	0.026439		-0.544739	0.166667	-0.544739	-0.261063	0	0.174595	254.304	1.50792	0	0	0	0	0	0	0	0	0.0120699	0.00830505	0
150	2020	宜华健康	卫生	Q83	Q	0	0	22.3512	0.94591	-1.0348	0.704853	0.125562	-0.128662	1	1.79176	0.5	0	0	0.48057	33.0418	-4.23791	-0.963582	3.04452	3.3322	广东省	汕头市	12	20	0.03574		-0.382046	0.166667	-0.382046	-0.120641	0	0.165923	119.916	1.41874	0	0	0	0	0	0	0	0	0.0119623	0.00348102	0
150	2021	宜华健康	卫生	Q83	Q	0	0	22.18	1.07405	33.4952	0.541868	0.14714	-0.145511	1	1.94591	0.4286	1	0	0.431961	33.0418	-4.27615	-0.937101	3.09104	3.3673	广东省	汕头市	12	20	0.0276656		0.398649	0.142857	0.398649	-0.165116	0		106.447	1.84547	0	0	0	0	0	0	0	0			0
150	2022	*ST 宜康	卫生	Q83	Q	0	1	22.1329	1.18666	0.831176	0.697724	0.141966	-0.262105	1	1.79176	0.3333	0	0	0.3984	26.4712			3.13549	3.4012	广东省	汕头市	12	20	0.0368659				-0.678744	-0.109832	0		110.328	1.43323	0	0			0	0	0	0			0
151	2007	中成股份	其他服务业	O81	O	1	0	20.7723	0.15343	0.0451874	0.412676	0.0783539	-0.343178	0	2.19722	0.3333	0	0	0.524238	49.7811	-3.36608	-0.900114	2.07944	2.19722	北京市	北京市	4	18	0.169404	1.02532	2.63264	0	2.63264	0.038481	0.693147	0.167255	69.1266	2.42321	0	0	0	0	0	0	0	1	0.763462	0.740493	0.693147
151	2008	中成股份	其他服务业	O81	O	1	0	20.8678	0.224753	0.0490134	0.923969	0.069545	-0.107294	0	2.19722	0.3333	0	0	0.6089	49.7811	-3.41894	-0.953639	2.19722	2.30259	北京市	北京市	4	18	0.0239513	0.608984	-0.722067	0.111111	-0.722067	0.037856	0	0.155707	120.505	1.08229	0	0	0	0	0	0	0	1	0.790509	0.775118	0
151	2009	中成股份	其他服务业	O81	O	1	0	20.8358	0.197865	0.0324279	0.454138	0.0720747	0.101229	0	2.19722	0.3333	0	0	0.627851	49.7811	-3.45472	-0.998932	2.30259	2.3979	北京市	北京市	4	18	0.0077259	0.712483	2.00294	0.111111	2.00294	0.025984	0	0.153327	72.7364	2.20198	0	0	0	0	0	0	0	1	0.775654	0.748625	0
151	2010	中成股份	零售业	F52	F	1	0	20.8078	0.190006	0.00870962	0.304125	0.084455	0.32557	0	2.19722	0.3333	0	0	0.866201	48.0918	-3.49096	-0.934891	2.3979	2.48491	北京市	北京市	4	9	-0.120088	0.764029	0.171925	0.111111	0.171925	0.00712	1.09861	0.188755	58.4282	3.28812	0	0	0	0	0	0	0	1	0.969565	0.890857	1.09861
151	2011	中成股份	零售业	F52	F	1	0	20.8932	0.272902	-0.0124561	0.438726	0.0727858	0.109551	1	2.19722	0.3333	0	0	0.86757	48.0918	-3.54222	-0.893101	2.48491	2.56495	北京市	北京市	4	9	0.131296		-0.300596	0.111111	-0.300596	-0.00916	0	0.0390587	75.314	2.27933	0	0	0	0	0	0	0	1	0.963573	0.898427	0
151	2012	中成股份	批发业	F51	F	1	0	21.2336	0.45525	0.0498539	0.622256	0.0490695	0.612361	0	2.19722	0.3333	0	0	0.51	50.0886	-3.62093	-1.03472	2.56495	2.63906	北京市	北京市	4	9	0.325505	0.469796	-0.202326	0.333333	-0.202326	0.026474	0	0.0330347	49.1011	1.60706	0	0	0	0	0	0	0	1	0.778579	0.771234	0
151	2013	中成股份	批发业	F51	F	1	0	21.6355	0.606677	0.098099	0.700645	0.0327492	-0.0711641	0	2.19722	0.3333	0	0	0.509136	50.0886	-3.69379	-1.02582	2.63906	2.70805	北京市	北京市	4	9	0.293236	0.959444	0.07305	0.333333	0.07305	0.037169	0	0.0310521	22.218	1.42726	0	0	0	0	0	0	0	1	0.758966	0.776718	0
151	2014	中成股份	批发业	F51	F	1	0	21.7947	0.656582	0.113717	0.413407	0.0127841	0.632005	0	2.19722	0.3333	0	0	0.5429	47.7235	-3.74296	-1.06745	2.70805	2.77259	北京市	北京市	4	9	0.263172	1.05056	1.69225	0	1.69225	0.038599	0	0.0273456	30.079	2.41892	0	0	0	0	0	0	0	1	0.860387	0.868711	0
151	2015	中成股份	批发业	F51	F	1	0	21.6052	0.579701	0.133124	0.301368	0.0162763	-0.52228	0	2.19722	0.3333	0	0	0.477653	45.3585	-3.7718	-0.961523	2.77259	2.83321	北京市	北京市	4	9	-0.186646	0.881421	0.30992	0.111111	0.30992	0.055603	0	0.0289005	45.0561	3.3182	0	0	0	0	0	0	0	1	0.810626	0.806725	0
151	2016	中成股份	批发业	F51	F	1	0	21.4502	0.517535	0.100214	0.323669	0.0160306	0.457696	0	2.07944	0.375	0	0	0.4592	45.3585	-3.80036	-0.991192	2.83321	2.89037	北京市	北京市	4	9	-0.169417	0.880148	-0.179361	0.125	-0.179361	0.048767	0	0.0291372	29.9414	3.08957	0	0	0	0	0	0	0	1	0.920513	0.915247	0
151	2017	中成股份	批发业	F51	F	1	0	21.4919	0.54077	0.0889448	0.474439	0.0295149	0.260975	0	2.19722	0.3333	0	0.0017	0.463453	45.3585	-3.84364	-0.985564	2.89037	2.94444	北京市	北京市	4	9	0.0503046	0.836708	-0.362001	0.111111	-0.362001	0.041003	1.09861	0.0311389	55.9358	2.10775	0	0	0	0	0	0	0	1	0.856143	0.843378	1.09861
151	2018	中成股份	批发业	F51	F	1	0	21.4923	0.536344	0.0838044	0.54128	0.0278183	-0.429808	0	2.19722	0.3333	0	0	0.472266	45.3585	-3.88367	-0.962447	2.94444	2.99573	北京市	北京市	4	9	-0.213035	0.709604	-0.151453	0.111111	-0.151453	0.038664	0	0.0340404	257.206	1.84747	0	0	0	0	0	0	0	1	0.898008	0.882181	0
151	2019	中成股份	批发业	F51	F	1	0	21.5956	0.60374	0.00898266	0.551599	0.0241767	-0.0685645	0	2.19722	0.3333	0	0	0.476444	45.3585	-3.93115	-0.98201	2.99573	3.04452	北京市	北京市	4	9	-0.219915	0.676434	0.042523	0.111111	0.042523	0.003658	0	0.0359817	397.946	1.81291	0	0	0	0	0	0	0	1	0.882196	0.861979	0
151	2020	中成股份	批发业	F51	F	1	0	21.3138	0.64677	-0.366674	0.531212	0.0283865	-0.340279	1	2.19722	0.3333	0	0	0.458002	45.3585	-3.94859	-0.921422	3.04452	3.09104	北京市	北京市	4	9	0.0141497		-0.223943	0.222222	-0.223943	-0.16106	0	0.0424077	158.585	1.88249	0	0	0	0	0	0	0	1	0.848661	0.816589	0
151	2021	中成股份	批发业	F51	F	1	0	22.0243	0.608654	0.062544	0.764324	0.0177602	1.76573	0	2.30259	0.4	0	0	0.525953	39.7937	-4.03236	-1.0105	3.09104	3.13549	北京市	北京市	4	9	-0.00469545	0	0.046741	0.2	0.046741	0.017666	0	0.0481676	136.291	1.30835	0	0	0	0	0	0	0	1	0.633603	0.527155	0
151	2022	中成股份	批发业	F51	F	1	0	22.2383	0.732907	-0.353733	0.651814	0.0135764	0.954988	1	2.3979	0.3636	0	0	0.528149	39.7937	-4.07703	-1.0128	3.13549	3.17805	北京市	北京市	4	9	0.0226614				0.494712	-0.103121	0	0.0547913	87.0356	1.53418	0	0			0	0	0	1	0.591381	0.383554	0
153	2007	丰原药业	医药制造业	C27	C2	1	0	20.8082	0.413116	0.00935271	0.615205	0.415573	0.350059	0	1.94591	0.4286	0	0	0.4939	14.7509	-3.45101	-0.90782	2.07944	2.3979	安徽省	芜湖市	9	4	0.0507611	0	1.22188	0.285714	1.22188	0.00541	0	0.0336932	187.905	1.62548	1	1	1	1	0	1	1	1	0.799877	0.747076	0
153	2008	丰原药业	医药制造业	C27	C2	1	0	20.8765	0.438817	0.0235076	0.885032	0.387064	0.241595	0	2.19722	0.3333	0	0	0.4819	14.7509	-3.50007	-0.916599	2.19722	2.48491	安徽省	芜湖市	9	4	0.0427457	0	-0.540356	0.111111	-0.540356	0.013039	0.693147	0.0316135	173.149	1.1299	1	1	1	1	0	1	1	1	0.771604	0.745374	0.693147
153	2009	丰原药业	医药制造业	C27	C2	1	0	20.9101	0.436987	0.0355754	0.53329	0.378839	0.0937135	0	1.94591	0.2857	0	0	0.546199	14.7509	-3.54439	-0.925278	2.30259	2.56495	安徽省	芜湖市	9	4	0.0268817	0	1.24702	0	1.24702	0.019666	1.38629	0.0298123	159.406	1.87515	1	1	1	1	0	1	1	1	0.646474	0.594711	1.38629
153	2010	丰原药业	医药制造业	C27	C2	1	0	20.9669	0.40916	0.0565117	0.437115	0.374205	0.123979	0	2.19722	0.3333	0	0	0.486566	14.7509	-3.59145	-0.881317	2.3979	2.63906	安徽省	芜湖市	9	4	0.0431385	0	0.325828	0	0.325828	0.031726	1.60944	0.0340515	140.2	2.28773	1	1	1	1	0	1	1	1	0.574101	0.561096	1.60944
153	2011	丰原药业	医药制造业	C27	C2	0	0	20.9996	0.419497	0.0130662	0.646707	0.365048	0.411761	0	2.19722	0.3333	0	0	0.408354	14.7509	-3.63539	-0.906181	2.48491	2.70805	安徽省	芜湖市	9	4	0.0417708	0	-0.394605	0	-0.394605	0.007528	0	0.0445412	111.987	1.54629	1	1	1	1	0	1	1	0	0.430166	0.44997	0
153	2012	丰原药业	医药制造业	C27	C2	0	0	21.0952	0.465688	0.023492	0.642098	0.360072	0.0931605	0	2.19722	0.3333	0	0	0.408489	14.7509	-3.68639	-0.988595	2.56495	2.77259	安徽省	芜湖市	9	4	0.0314725	1.43717	0.069307	0.111111	0.069307	0.012473	0	0.0453483	115.357	1.55739	1	1	1	1	0	1	1	0	0.407803	0.382607	0
153	2013	丰原药业	医药制造业	C27	C2	0	0	21.4069	0.467801	0.0297253	0.658714	0.319127	-0.0771318	0	2.19722	0.3333	0	0	0.429118	7.642	-3.7568	-0.918121	2.63906	2.83321	安徽省	芜湖市	9	4	-0.0354925	0	0.220349	0.111111	0.220349	0.013724	0	0.0216455	143.501	1.51811	1	1	1	1	0	1	1	0	0.337952	0.353296	0
153	2014	丰原药业	医药制造业	C27	C2	0	0	21.5286	0.487414	0.037358	0.465076	0.273039	0.110496	0	2.19722	0.3333	0	0	0.575411	11.4827	-3.8064	-0.940284	2.70805	2.89037	安徽省	芜湖市	9	4	0.00469736	0	0.579284	0.111111	0.579284	0.018376	0.693147	0.0208631	161.889	2.15019	1	1	1	1	0	1	1	0	0.341718	0.339906	0.693147
153	2016	丰原药业	医药制造业	C27	C2	0	0	21.6357	0.537108	0.0391193	0.464657	0.338858	0.308429	0	2.19722	0.3333	0	0	0.338845	11.4827	-3.8938	-0.944287	2.83321	2.99573	安徽省	芜湖市	9	4	0.0314057	0	0.246488	0.222222	0.246488	0.018355	0	0.017822	166.86	2.15212	1	1	1	1	0	1	1	0	0.424556	0.450362	0
153	2017	丰原药业	医药制造业	C27	C2	0	0	21.7413	0.559038	0.0550711	0.68599	0.289089	0.267702	0	2.19722	0.3333	0	0.3221	0.320801	11.3039	-3.94013		2.89037	3.04452	安徽省	芜湖市	9	4	0.0189308	0	-0.386346	0.222222	-0.386346	0.023611	0	0.0148589	171.072	1.45775	1	1	1	1	0	1	1	0	0.435422	0.488939	0
153	2018	丰原药业	医药制造业	C27	C2	0	0	21.8245	0.570549	0.0483293	0.899609	0.252264	0.168841	0	2.19722	0.3333	0	0	0.339893	11.3039	-3.98444		2.94444	3.09104	安徽省	芜湖市	9	4	0.0776571	0.522304	-0.348925	0.222222	-0.348925	0.020182	0	0.0157031	168.877	1.11159	1	1	1	1	0	1	1	0	0.423115	0.469074	0
153	2019	丰原药业	医药制造业	C27	C2	0	0	21.9929	0.627174	0.0615596	0.828711	0.201525	0.0745568	0	2.07944	0.375	0	0	0.3267	11.4827	-4.03134	-0.964269	2.99573	3.13549	安徽省	芜湖市	9	4	0.0186013	0	0.3045	0.25	0.3045	0.022646	0	0.0185824	164.923	1.20669	1	1	1	1	0	1	1	0	0.425045	0.492167	0
153	2020	丰原药业	医药制造业	C27	C2	0	0	22.0142	0.601789	0.0735806	0.736911	0.185682	0.025669	0	2.19722	0.3333	0	0	0.3267	11.4827	-4.07204	-0.966801	3.04452	3.17805	安徽省	芜湖市	9	4	0.0805106	0	0.331316	0.222222	0.331316	0.028078	0	0.0169663	163.641	1.35702	1	1	1	1	0	1	1	0	0.485179	0.541996	0
153	2021	丰原药业	医药制造业	C27	C2	0	0	22.0626	0.591833	0.0728416	0.63638	0.184683	0.054344	0	2.19722	0.3333	0	0	0.364583	11.4827	-4.11348	-1.00569	3.09104	3.21888	安徽省	芜湖市	9	4	0.0623326	0.285141	0.361364	0.222222	0.361364	0.028684	0	0.0150344	153.055	1.57139	1	1	1	1	0	1	1	0	0.470244	0.531131	0
153	2022	丰原药业	医药制造业	C27	C2	0	0	22.2205	0.607369	0.091135	0.633821	0.218538	0.143461	0	2.19722	0.3333	0	1.5627	0.303894	10.7922	-4.15679	-0.976276	3.13549	3.2581	安徽省	芜湖市	9	4	0.0984486	0.220028			0.145441	0.033773	0	0.014223	151.913	1.57773	1	1			0	1	1	0	0.457928	0.533993	0
155	2007	川化股份	化学原料及化学制品制造业	C26	C2	1	0	21.7459	0.349825	0.0773458	0.55702	0.684874	0.344661	0	2.07944	0.375	0	0	0.6483	63.4894	-3.54038	-1.0121	2.07944	2.3979	四川省	成都市	6	4	0.0953078	0.44138	2.55298	0	2.55298	0.049787	0	0.0196825	74.684	1.79527	1	1	1	1	1	1	1	1	1.17223	1.01134	0
155	2008	川化股份	化学原料及化学制品制造业	C26	C2	1	0	21.8071	0.352525	0.0789658	0.891963	0.670653	0.298797	0	1.60944	0.4	0	0	0.66663	63.4894	-3.58358	-1.02603	2.19722	2.48491	四川省	成都市	6	4	0.11103	0.383822	-0.620444	0	-0.620444	0.049711	0.693147	0.0181797	61.3918	1.12112	1	1	1	1	1	1	1	1	1.18168	1.01504	0.693147
155	2009	川化股份	化学原料及化学制品制造业	C26	C2	1	0	21.8916	0.396789	0.0378781	0.586172	0.571678	-0.147918	0	1.60944	0.4	0	0.0001	0.654911	63.4894	-3.62748	-1.02778	2.30259	2.56495	四川省	成都市	6	4	0.111347	0.321939	0.592394	0	0.592394	0.022693	1.09861	0.0176599	54.7746	1.70599	1	1	1	1	1	1	1	1	1.2677	1.0171	1.09861
155	2010	川化股份	化学原料及化学制品制造业	C26	C2	1	0	21.9405	0.495575	-0.12006	0.681777	0.527249	-0.10907	1	1.60944	0.4	0	0	0.646193	63.4894	-3.66945	-0.909514	2.3979	2.63906	四川省	成都市	6	4	-0.00413127		-0.214943	0	-0.214943	-0.064762	0	0.0159756	78.4712	1.46676	1	1	1	1	1	1	1	1	1.24826	1.0109	0
155	2011	川化股份	化学原料及化学制品制造业	C26	C2	1	0	21.8579	0.523089	-0.139791	0.853669	0.51252	-0.00935073	1	1.60944	0.4	0	0	0.643611	63.4894	-3.706	-0.927969	2.48491	2.70805	四川省	成都市	6	4	0.0517279		-0.385387	0	-0.385387	-0.071629	0	0.0157295	64.6152	1.17141	1	1	1	1	1	1	1	1	1.18636	0.967743	0
155	2012	*ST 川化	化学原料及化学制品制造业	C26	C2	1	1	21.8722	0.536233	0.001055	0.885617	0.450598	0.066835	0	1.60944	0.4	0	0	0.6349	63.4894			2.56495	2.77259	四川省	成都市	6	4	0.119035	0	-0.072261	0	-0.072261	0.000493	0		49.5376	1.12916	1	1	1	1	1	1	1	1			0
155	2013	川化股份	化学原料及化学制品制造业	C26	C2	1	0	21.7994	0.74215	-0.64163	0.799968	0.44819	-0.14572	1	1.60944	0.4	0	0	0.586	58.5957	-3.7832	-0.931191	2.63906	2.83321	四川省	成都市	6	4	-0.0401364		-0.203518	0	-0.203518	-0.242736	0.693147	0.0234146	74.1976	1.25005	1	1	1	1	1	1	1	1	1.21884	0.766466	0.693147
155	2014	川化股份	化学原料及化学制品制造业	C26	C2	1	1	21.0233	1.64989	27.2368	0.245934	0.370475	-0.534962	1	1.60944	0.4	0	0	0.5925	42.5319	-3.7582	-0.890459	2.70805	2.89037	四川省	成都市	6	4	-0.0441833		1.18927	0	1.18927	-1.21989	0		48.4843	4.06613	1	1	1	1	1	1	1	1			0
155	2015	*ST 川化	化学原料及化学制品制造业	C26	C2	1	1	20.3945	3.2619	0.567221	0.107131	0.197732	-0.620459	1	1.60944	0.4	0	0	0.426	30.5319			2.77259	2.94444	四川省	成都市	6	4	-0.216637		0.340057	0.4	0.340057	-0.987166	0		85.681	9.33433	1	1	1	1	1	1	1	1			0
155	2017	川化股份	化学原料及化学制品制造业	C26	C2	1	0	22.638	0.458189	0.116855	0.697809	0.382715	2.59144	0	1.60944	0.4	0	0	0.582863	26.2047	-3.95521	-1.04363	2.89037	3.04452	四川省	成都市	6	4	-0.00666702	0	-0.412853	0.4	-0.412853	0.056232	0	0.0202599	68.331	1.43306	1	1	1	1	1	1	1	1	0.404317	0.256541	0
155	2018	川能动力	化学原料及化学制品制造业	C26	C2	1	0	22.7014	0.475944	0.1101	0.925935	0.424724	-0.343684	0	1.60944	0.4	0	0	0.530875	26.2047	-3.99366	-0.970665	2.94444	3.09104	四川省	成都市	6	4	0.0893142	0	-0.402985	0.4	-0.402985	0.056845	1.38629	0.0207071	115.696	1.07999	1	1	1	1	1	1	1	1	0.551903	0.338871	1.38629
155	2019	川能动力	电力、热力生产和供应业	D44	D	1	0	22.7037	0.417335	0.0822516	0.850172	0.399102	-0.519877	0	1.60944	0.4	0	0	0.556418	26.2047	-4.0336	-0.977245	2.99573	3.13549	四川省	成都市	6	7	0.106119	0	0.202777	0.6	0.202777	0.045464	0	0.0208582	199.413	1.17623	0	1	0	1	1	1	1	1	0.591957	0.366821	0
155	2020	川能动力	电力、热力生产和供应业	D44	D	1	0	22.9462	0.507244	0.0669538	0.606515	0.517982	-0.0266188	0	1.60944	0.4	0	0	0.488069	26.2047	-4.06443	-1.00301	3.04452	3.17805	四川省	成都市	6	7	0.0449741	0	0.916858	0.6	0.916858	0.031802	1.09861	0.0433048	265.215	1.64876	0	1	0	1	1	1	1	1	0.702866	0.406053	1.09861
155	2021	川能动力	电力、热力生产和供应业	D44	D	1	0	23.5745	0.580014	0.113704	0.387829	0.34066	1.20786	0	1.60944	0.4	0	0	0.560151	35.3207	-4.05715	-1.05122	3.09104	3.21888	四川省	成都市	6	7	0.0805619	0	2.19638	0	2.19638	0.038822	1.38629	0.0399096	195.243	2.57846	0	1	0	1	1	1	1	1	0.201551	0.101235	1.38629
155	2022	川能动力	电力、热力生产和供应业	D44	D	1	0	23.6859	0.546268	0.16005	0.556442	0.329169	-0.137609	0	1.60944	0.4	0	0	0.578621	36.1762	-4.08522	-1.02668	3.13549	3.2581	四川省	成都市	6	7	0.14857	0			-0.327554	0.066377	2.19722	0.0407236	207.098	1.79713	0	1	0	1	1	1	1	1	0.143256	0.110001	2.19722
156	2012	华数传媒	广播、电视、电影和影视录音制作业	R86	R	0	0	21.9422	0.74873	0.533996	0.845709	0.42001	0.453838	0	2.56495	0.3077	1	0	0.9379	54.299	-3.86952	-0.976624	2.56495	2.94444	浙江省	杭州市	20	21	0.201368	0	11.8549	0.307692	11.8549	0.051362	2.48491	0.17314	70.5673	1.18244	0	0	0	0	0	0	0	0	0.0171587	0.00436711	2.48491
156	2013	华数传媒	广播、电视、电影和影视录音制作业	R86	R	0	0	22.3495	0.643314	0.191792	0.792115	0.412349	0.19394	0	2.48491	0.3333	1	0	0.905777	52.3086	-3.9179	-0.989524	2.63906	2.99573	浙江省	杭州市	20	21	0.171649	0	0.971237	0.25	0.971237	0.05024	1.94591	0.0889446	76.2595	1.26244	0	0	0	0	0	0	0	1	0.0308418	0.011041	1.94591
156	2014	华数传媒	广播、电视、电影和影视录音制作业	R86	R	1	0	22.4385	0.602917	0.190949	0.672499	0.398088	0.338905	0	2.48491	0.3333	1		0.929866	52.3086	-3.95784	-0.989763	2.70805	3.04452	浙江省	杭州市	20	21	0.242088	0	0.206226	0.25	0.206226	0.069064	1.94591	0.0738662	60.7491	1.48699	0	0	0	0	0	0	0	1	0.068028	0.027144	1.94591
156	2015	华数传媒	广播、电视、电影和影视录音制作业	R86	R	1	0	23.2629	0.269583	0.0929038	0.468057	0.182802	0.185335	0	2.56495	0.3846	0	0	0.86418	41.8468	-3.96484	-1.07095	2.77259	3.09104	浙江省	杭州市	20	21	0.0952103	0.101333	0.322581	0.307692	0.322581	0.042018	1.60944	0.0604301	70.127	2.13649	0	0	0	0	0	0	0	1	0.0527864	0.0386548	1.60944
156	2016	华数传媒	广播、电视、电影和影视录音制作业	R86	R	1	0	23.3647	0.279278	0.0620088	0.565439	0.175606	0.0778752	0	2.48491	0.4167	0	0	0.821756	41.8468	-3.99671	-1.06796	2.83321	3.13549	浙江省	杭州市	20	21	0.105844	0.359417	-0.452959	0.333333	-0.452959	0.0428	1.38629	0.0459411	75.6584	1.76854	0	0	0	0	0	0	0	1	0.0621462	0.045302	1.38629
156	2017	华数传媒	广播、电视、电影和影视录音制作业	R86	R	1	0	23.3919	0.280398	0.062584	0.777199	0.184356	0.0415827	0	2.30259	0.4	0	0	0.791221	41.8468	-4.03439		2.89037	3.17805	浙江省	杭州市	20	21	0.0876259	0.480956	-0.35748	0.3	-0.35748	0.044465	1.38629	0.0380003	86.0924	1.28667	0	0	0	0	0	0	0	1	0.0480112	0.0347478	1.38629
156	2018	华数传媒	广播、电视、电影和影视录音制作业	R86	R	1	0	23.4139	0.277813	0.0612849	0.958161	0.192652	0.0706341	0	2.30259	0.4	0	0	0.764416	41.8468	-4.07246		2.94444	3.21888	浙江省	杭州市	20	21	0.0810591	0.526592	-0.287461	0.3	-0.287461	0.0437	0	0.0381526	85.3174	1.04367	0	0	0	0	0	0	0	1	0.0416268	0.0301877	0
156	2019	华数传媒	广播、电视、电影和影视录音制作业	R86	R	1	0	23.4784	0.300245	0.0596378	0.816298	0.193864	0.0799391	0	2.48491	0.3333	0	0	0.74012	41.8468	-4.10658		2.99573	3.2581	浙江省	杭州市	20	21	0.104448	1.50482	0.346104	0.333333	0.346104	0.041055	1.09861	0.0382744	78.6529	1.22504	0	0	0	0	0	0	0	1	0.0492312	0.0346553	1.09861
156	2020	华数传媒	广播、电视、电影和影视录音制作业	R86	R	1	0	23.8777	0.40751	0.0764707	0.945043	0.342851	1.04213	0	2.48491	0.3333	0	0	0.627265	36.2966	-4.10218		3.04452	3.29584	浙江省	杭州市	20	21	0.0819972	0.350375	-0.134486	0.333333	-0.134486	0.040601	1.60944	0.0426836	139.653	1.05815	0	0	0	0	0	0	0	1	0.0326053	0.0205754	1.60944
156	2021	华数传媒	广播、电视、电影和影视录音制作业	R86	R	1	0	23.9659	0.433444	0.0652821	0.969345	0.335073	0.119564	0	2.48491	0.3333	0	0	0.620309	36.2966	-4.13053	-1.10718	3.09104	3.3322	浙江省	杭州市	20	21	0.109625	0	0.01146	0.25	0.01146	0.036201	0	0.0384709	140.765	1.03162	0	0	0	0	0	0	0	1	0.0380597	0.0220952	0
156	2022	华数传媒	广播、电视、电影和影视录音制作业	R86	R	1	0	24.0232	0.448888	0.0548285	1.03424	0.332005	0.106368	0	2.48491	0.3333	0	0	0.627578	36.4335	-4.1626	-1.06882	3.13549	3.3673	浙江省	杭州市	20	21	0.0566622	0.534592			-0.0901	0.029775	0	0.0415248	137.559	0.966894	0	0			0	0	0	1	0.0436888	0.0244648	0
157	2007	中联重科	专用设备制造业	C35	C3	1	0	22.8671	0.560398	0.437256	0.28036	0.125542	0.940086	0	1.94591	0.5714	1	0	0.953582	41.8614	-3.46798	-1.05879	2.07944	2.19722	湖南省	长沙市	23	5	0.0539038	0.057134	2.88067	0	2.88067	0.156008	3.17805	0.0692089	218.299	3.56685	1	0	1	0	0	0	0	1	1.01893	0.993101	3.17805
157	2008	中联重科	专用设备制造业	C35	C3	1	0	23.8601	0.771943	0.354041	0.768246	0.0948746	0.509856	0	1.94591	0.5714	1	0.0513	0.854112	41.8614	-3.42443	-1.10723	2.19722	2.30259	湖南省	长沙市	23	5	0.0135741	0.095436	-0.609765	0	-0.609765	0.0692	3.73767	0.0806799	292.011	1.30167	1	0	1	0	0	0	0	1	1.28017	0.829743	3.73767
157	2009	中联重科	专用设备制造业	C35	C3	1	0	24.2471	0.776151	0.376644	0.657711	0.0926944	0.5324	0	1.94591	0.5714	1	0.0428	0.816831	24.9913	-3.4089	-1.14558	2.30259	2.3979	湖南省	长沙市	23	5	0.0393135	0.172925	1.56888	0	1.56888	0.071321	3.55535	0.0623737	237.627	1.52042	1	0	1	0	0	0	0	1	0.956976	0.599859	3.55535
157	2010	中联重科	专用设备制造业	C35	C3	1	0	24.8663	0.563865	0.261674	0.615786	0.0580656	0.550545	0	1.94591	0.5714	1	0.033	0.627578	16.7681	-3.33327	-1.12341	2.3979	2.48491	湖南省	长沙市	23	5	0.00865427	0.543337	0.387916	0	0.387916	0.07283	3.43399	0.0546438	220.024	1.62394	1	0	1	0	0	0	0	1	0.82104	0.652652	3.43399
157	2011	中联重科	专用设备制造业	C35	C3	1	0	24.9941	0.502181	0.259022	0.788206	0.0572991	0.438917	0	1.94591	0.5714	1	0.0323	0.6356	18.5286	-3.3453	-1.15402	2.48491	2.56495	湖南省	长沙市	23	5	0.0292426	0.235704	-0.281466	0	-0.281466	0.114182	3.71357	0.06304	204.397	1.2687	1	0	1	0	0	0	0	1	0.889528	0.774015	3.71357
157	2012	中联重科	专用设备制造业	C35	C3		0	25.2116	0.53707	0.196006	0.785832	0.0513559	0.0377481	0	1.94591	0.5714	1	0.0317	0.663	18.528	-3.33447	-1.17049	2.56495	2.63906	湖南省	长沙市	23	5	0.0332712	0.204702	0.228751	0	0.228751	0.084619	3.66356	0.0574076	275.843	1.27254	1	0	1	0	0	0	0	1	0.977036	0.804042	3.66356
157	2013	中联重科	专用设备制造业	C35	C3		0	25.2179	0.530345	0.0949509	1.00049	0.0600516	-0.198235	0	1.94591	0.5714	1	0.2498	0.583525	18.5284	-3.37293	-1.15012	2.63906	2.70805	湖南省	长沙市	23	5	0.00822865	0.292492	-0.384909	0	-0.384909	0.044137	3.58352	0.0425093	380.282	0.999509	1	0	1	0	0	0	0	0	0.870373	0.756046	3.58352
157	2014	中联重科	专用设备制造业	C35	C3		0	25.264	0.56006	0.0150751	0.897659	0.064707	-0.329268	0	1.94591	0.5714	1	0.2428	0.553274	18.5267	-3.40162	-1.1409	2.70805	2.77259	湖南省	长沙市	23	5	-0.0820211	0.613654	0.33711	0	0.33711	0.006697	1.94591	0.0352574	632.947	1.11401	1	0	1	0	0	0	0	0	0.813014	0.728177	1.94591
157	2015	中联重科	专用设备制造业	C35	C3		0	25.2636	0.566712	0.00222724	0.996576	0.0832243	-0.1972	0	1.79176	0.5	1	0.1802	0.532835	18.0802	-3.44171	-1.15737	2.77259	2.83321	湖南省	长沙市	23	5	-0.0355782	12.6114	-0.236354	0.166667	-0.236354	0.000973	2.30259	0.02817	862.514	1.00344	1	0	1	0	0	0	0	0	0.704156	0.618403	2.30259
157	2016	中联重科	专用设备制造业	C35	C3		0	25.2135	0.576009	-0.0230806	1.02828	0.0835859	-0.035215	1	1.94591	0.5714	1	0.1963	0.556667	18.0789	-3.49401	-1.14904	2.83321	2.89037	湖南省	长沙市	23	5	0.0243273		-0.121522	0.142857	-0.121522	-0.01015	2.70805	0.024292	857.096	0.972495	1	0	1	0	0	0	0	0	0.640314	0.573121	2.70805
157	2017	中联重科	专用设备制造业	C35	C3		0	25.1439	0.540256	0.032832	1.03364	0.0706089	0.162336	0	1.94591	0.5714	1	0.5897	0.524974	17.7793	-3.55073	-1.14751	2.89037	2.94444	湖南省	长沙市	23	5	0.0342889	1.24906	0.016342	0.142857	0.016342	0.015009	2.48491	0.0234072	516.445	0.967453	1	0	1	0	0	0	0	0	0.505804	0.476254	2.48491
157	2018	中联重科	专用设备制造业	C35	C3		0	25.2608	0.585172	0.0508244	1.10439	0.0581952	0.233046	0	1.94591	0.5714	1	0.429	0.535375	17.7443	-3.56242	-1.16555	2.94444	2.99573	湖南省	长沙市	23	5	0.0541868	0.997702	-0.163255	0.142857	-0.163255	0.020936	2.07944	0.0247328	458.443	0.905477	1	0	1	0	0	0	0	0	0.548059	0.57019	2.07944
157	2019	中联重科	专用设备制造业	C35	C3		0	25.2458	0.570609	0.109196	0.897492	0.0630249	0.50915	0	1.94591	0.5714	1	0.4161	0.654302	17.6033	-3.60611	-1.12369	2.99573	3.04452	湖南省	长沙市	23	5	0.0675517	0	0.960774	0.142857	0.960774	0.046434	3.71357	0.0291603	355.842	1.11422	1	0	1	0	0	0	0	0	0.405638	0.461327	3.71357
157	2020	中联重科	专用设备制造业	C35	C3		0	25.4792	0.588158	0.168273	0.821904	0.0525411	0.503414	0	1.94591	0.5714	1	0.5026	0.836116	17.4547	-3.58634	-1.1907	3.04452	3.09104	湖南省	长沙市	23	5	0.0638293	0.57197	0.522403	0.142857	0.522403	0.063257	4.11087	0.0314004	299.252	1.21669	1	0	1	0	0	0	0	0	0.485659	0.61123	4.11087
157	2021	中联重科	专用设备制造业	C35	C3		0	25.5274	0.522225	0.120282	0.974482	0.0555044	0.0310508	0	1.94591	0.5714	1	0.4195	0.574045	18.1958	-3.61341	-1.15836	3.09104	3.13549	湖南省	长沙市	23	5	0.0215109	0.434849	-0.248588	0.142857	-0.248588	0.052337	3.63759	0.0262055	330.043	1.02619	1	0	1	0	0	0	0	0	0.310321	0.536921	3.63759
157	2022	中联重科	专用设备制造业	C35	C3		0	25.5399	0.53886	0.041374	1.06882	0.0843238	-0.379843	0	1.94591	0.5714	1	0.4195	0.558247	18.1908	-3.65003	-1.10059	3.13549	3.17805	湖南省	长沙市	23	5	0.0196242	1.16452			-0.200953	0.019301	2.99573	0.0195406	404.04	0.935609	1	0	1	0	0	0	0	0	0.347128	0.445618	2.99573
158	2007	常山股份	纺织业	C17	C1	1	0	22.0047	0.549737	0.0311265	0.73503	0.393344	0.106574	0	2.19722	0.3333	0	0.0004	0.600714	58.6297	-3.51173	-1.01443	2.07944	2.30259	河北省	石家庄市	18	3	0.0636962	0.373099	1.74731	0.111111	1.74731	0.01376	1.60944	0.0484899	108.214	1.36049	0	0	0	1	1	1	1	1	1.02972	0.943296	1.60944
158	2008	常山股份	纺织业	C17	C1	1	0	22.1945	0.484158	0.0603714	1.01151	0.299859	0.0260653	0	2.19722	0.3333	0		0.60659	50.1507	-3.5564	-0.971132	2.19722	2.3979	河北省	石家庄市	18	3	0.018466	0	-0.619719	0.111111	-0.619719	0.026812	0.693147	0.0436683	107.568	0.988617	0	0	0	1	1	1	1	1	0.969656	0.909176	0.693147
158	2009	常山股份	纺织业	C17	C1	1	0	22.1753	0.455476	0.0327917	0.494091	0.281193	0.0305465	0	2.19722	0.3333	0		0.520284	50.1507	-3.59606	-0.96289	2.30259	2.48491	河北省	石家庄市	18	3	0.00579496	0	2.18089	0.111111	2.18089	0.01755	0	0.0403349	90.8584	2.02392	0	0	0	1	1	1	1	1	0.970676	0.915555	0
158	2010	常山股份	纺织业	C17	C1	1	0	22.2798	0.49943	0.0233568	0.662026	0.312063	0.195387	0	2.19722	0.3333	0		0.505752	48.0641	-3.63748	-1.00496	2.3979	2.56495	河北省	石家庄市	18	3	0.00906601	0.261945	-0.284335	0.111111	-0.284335	0.011574	0	0.037956	94.0357	1.51051	0	0	0	1	1	1	1	1	0.918601	0.857808	0
158	2011	常山股份	纺织业	C17	C1	1	0	22.3893	0.543603	0.0238855	0.921071	0.283067	0.271313	0	2.19722	0.3333	0		0.49124	48.0641	-3.67796	-0.959652	2.48491	2.63906	河北省	石家庄市	18	3	-0.0339689	0	-0.399953	0.111111	-0.399953	0.010809	0	0.0402092	88.6441	1.08569	0	0	0	1	1	1	1	1	1.00131	0.919141	0
158	2012	常山股份	纺织业	C17	C1	1	0	22.4667	0.575353	0.00483234	0.998378	0.291629	0.0675108	0	2.19722	0.3333	0	0.0001	0.497756	48.0641	-3.71767	-0.972661	2.56495	2.70805	河北省	石家庄市	18	3	-0.0211956	0	-0.150376	0.111111	-0.150376	0.002047	0	0.0424238	93.2923	1.00162	0	0	0	1	1	1	1	1	0.951828	0.916352	0
158	2013	常山股份	纺织业	C17	C1	1	0	22.4765	0.576942	0.00720426	0.915384	0.260003	0.166228	0	2.19722	0.3333	0	0.0001	0.4953	48.0641	-3.7576	-0.982833	2.63906	2.77259	河北省	石家庄市	18	3	-0.00954192	0	0.221239	0.111111	0.221239	0.003039	0	0.0379333	104.069	1.09244	0	0	0	1	1	1	1	1	0.952642	0.901389	0
158	2014	常山股份	纺织业	C17	C1	1	0	22.4376	0.554528	0.00987097	0.556805	0.209357	0.121406	0	2.19722	0.3333	0	0.0003	0.556093	48.0641	-3.79784	-0.98716	2.70805	2.83321	河北省	石家庄市	18	3	0.0215005	0	1.31643	0.111111	1.31643	0.004369	0	0.0395961	82.3377	1.79596	0	0	0	1	1	1	1	1	0.906119	0.872224	0
158	2015	常山股份	纺织业	C17	C1	1	0	23.1159	0.503495	0.0629159	0.486325	0.118979	0.355242	0	2.3979	0.3636	0	2.3185	0.674753	27.3201	-3.81501	-1.08024	2.77259	2.89037	河北省	石家庄市	18	3	-0.0446998	0.204476	1.122	0.0909091	1.122	0.022731	0.693147	0.0459492	139.505	2.05624	0	0	0	1	1	1	1	1	0.838022	0.678816	0.693147
158	2016	常山股份	纺织业	C17	C1	1	0	23.273	0.551411	0.0620936	0.676861	0.106188	0.232802	0	2.3979	0.3636	0	2.3174	0.61779	27.3201	-3.84407	-1.08248	2.83321	2.94444	河北省	石家庄市	18	3	0.0340964	0.219849	-0.383972	0.0909091	-0.383972	0.0271	2.3979	0.0497639	132.241	1.47741	0	0	0	1	1	1	1	1	0.560904	0.425772	2.3979
158	2017	常山北明	纺织业	C17	C1	1	0	23.2719	0.52987	0.060399	0.74546	0.1258	0.0255273	0	2.3979	0.3636	0	2.3142	0.616775	27.3201	-3.88416	-1.06629	2.89037	2.99573	河北省	石家庄市	18	3	0.0299305	0.232774	-0.170704	0.0909091	-0.170704	0.027761	1.60944	0.0491125	141.872	1.34145	0	0	0	1	1	1	1	1	0.643848	0.497242	1.60944
158	2018	常山北明	纺织业	C17	C1	1	0	23.3725	0.569219	0.0302248	0.850217	0.157533	-0.14202	0	2.3979	0.3636	0	2.5869	0.624306	27.5457	-3.91605	-1.01316	2.94444	3.04452	河北省	石家庄市	18	3	0.0613537	0	-0.337785	0.0909091	-0.337785	0.012935	1.38629	0.0482812	187.042	1.17617	0	0	0	1	1	1	1	1	0.558478	0.39936	1.38629
158	2019	常山北明	软件和信息技术服务业	I65	I	1	0	23.3734	0.581776	0.015851	0.74316	0.172303	-0.0216949	0	2.3979	0.3636	0	2.0962	0.52573	28.4806	-3.95597	-1.01692	2.99573	3.09104	河北省	石家庄市	18	12	0.0212356	0	0.306513	0.0909091	0.306513	0.006726	0.693147	0.157489	190.648	1.34561	1	1	0	0	0	0	0	1	0.502495	0.359555	0.693147
158	2020	常山北明	软件和信息技术服务业	I65	I	1	0	23.4243	0.594665	0.017914	0.796192	0.167726	0.0462785	0	2.3979	0.3636	0	1.7995	0.487966	28.4806	-3.99154	-1.03486	3.04452	3.13549	河北省	石家庄市	18	12	0.0676033	0	-0.090909	0.0909091	-0.090909	0.007191	1.09861	0.0849278	165.808	1.25598	1	1	0	0	0	0	0	1	0.384917	0.283022	1.09861
158	2021	常山北明	软件和信息技术服务业	I65	I	1	0	23.5325	0.628158	0.0212504	0.774785	0.149354	0.100954	0	2.3979	0.3636	0	1.5313	0.436122	28.4806	-4.02136	-0.909633	3.09104	3.17805	河北省	石家庄市	18	12	0.0276362	0	0.116129	0.181818	0.116129	0.007816	0	0.155657	201.524	1.29068	1	1	0	0	0	0	0	1	0.375119	0.265863	0
158	2022	常山北明	软件和信息技术服务业	I65	I	1	0	23.5301	0.641041	-0.0383849	0.846254	0.1168	-0.111944	1	2.3979	0.3636	0	1.1952	0.429978	28.4806	-4.06161	-1.02298	3.13549	3.21888	河北省	石家庄市	18	12	0.0116236				-0.187861	-0.014044	0	0.164135	237.99	1.18168	1	1			0	0	0	1	0.337454	0.219815	0
159	2007	国际实业	石油加工、炼焦及核燃料加工业	C25	C2	0	0	20.9801	0.531397	0.103265	0.493274	0.292267	0.631136	0	2.19722	0.3333	1	0	0.61371	44.777	-3.39306	-0.932891	2.07944	2.19722	新疆维吾尔自治区	乌鲁木齐市	15	4	0.164592	0	3.01635	0.111111	3.01635	0.045667	0.693147	0.12054	225.305	2.02727	1	1	1	1	1	1	1	0	0.0896363	0.086356	0.693147
159	2008	国际实业	石油加工、炼焦及核燃料加工业	C25	C2	0	0	21.3465	0.456378	0.185301	0.805814	0.214979	-0.0977857	0	2.19722	0.3333	0	0	0.626219	38.0731	-3.47156	-0.98465	2.19722	2.30259	新疆维吾尔自治区	乌鲁木齐市	15	4	0.0485625	0.048093	-0.443691	0.222222	-0.443691	0.080464	2.48491	0.131784	417	1.24098	1	1	1	1	1	1	1	0	0.138276	0.100621	2.48491
159	2009	国际实业	石油加工、炼焦及核燃料加工业	C25	C2	0	0	21.5571	0.493682	0.138247	0.407301	0.221747	-0.328418	0	2.19722	0.3333	0	0	0.456669	38.0523	-3.52846	-0.989868	2.30259	2.3979	新疆维吾尔自治区	乌鲁木齐市	15	4	-0.0558506	0.798449	1.29377	0.222222	1.29377	0.065441	1.09861	0.113745	851.778	2.45519	1	1	1	1	1	1	1	0	0.193486	0.128109	1.09861
159	2010	国际实业	石油加工、炼焦及核燃料加工业	C25	C2	0	0	21.9003	0.467699	0.449272	0.368622	0.0873008	0.443323	0	2.19722	0.3333	0	0	0.342519	33.3229	-3.58784	-0.991015	2.3979	2.48491	新疆维吾尔自治区	乌鲁木齐市	15	4	0.0111135	0.029618	0.644045	0.222222	0.644045	0.200271	0	0.328182	576.642	2.7128	1	1	1	1	1	1	1	0	0.176656	0.142534	0
159	2011	国际实业	石油加工、炼焦及核燃料加工业	C25	C2	0	0	21.8792	0.362134	0.177365	0.628201	0.095991	0.657166	0	2.19722	0.3333	0	0	0.325861	31.3838	-3.62695	-1.01106	2.48491	2.56495	新疆维吾尔自治区	乌鲁木齐市	15	4	0.0124856	0.057815	-0.462159	0.222222	-0.462159	0.104777	0	0.308457	438.063	1.59185	1	1	1	1	1	1	1	0	0.599734	0.515085	0
159	2012	国际实业	批发业	F51	F	0	0	21.8175	0.302494	0.0492709	0.74726	0.0975684	0.131294	0	2.19722	0.3333	0	0	0.32178	30.5733	-3.6641	-1.01582	2.56495	2.63906	新疆维吾尔自治区	乌鲁木齐市	15	9	0.0271989	0.68903	-0.193673	0.222222	-0.193673	0.033897	0	0.270782	269.486	1.33822	0	0	0	0	0	0	0	0	0.53274	0.499392	0
159	2013	国际实业	批发业	F51	F	0	0	21.8162	0.30427	0.0168806	0.678587	0.0853506	-0.236969	0	2.19722	0.3333	0	0	0.307407	30.4901	-3.70403	-1.00216	2.63906	2.70805	新疆维吾尔自治区	乌鲁木齐市	15	9	0.0182446	0.68535	0.140125	0.222222	0.140125	0.011767	0	0.0310521	349.253	1.47365	0	0	0	0	0	0	0	0	0.470631	0.406603	0
159	2014	国际实业	批发业	F51	F	0	0	21.8112	0.264477	0.0622643	0.522744	0.0817213	0.101195	0	2.19722	0.3333	0	0	0.324472	30.4693	-3.74379	-1.02952	2.70805	2.77259	新疆维吾尔自治区	乌鲁木齐市	15	9	0.0509172	0.217745	0.412153	0.222222	0.412153	0.044666	0	0.0273456	282.543	1.91298	0	0	0	0	0	0	0	0	0.499369	0.413044	0
159	2015	国际实业	批发业	F51	F	0	0	21.8047	0.260288	0.0275277	0.562551	0.078644	-0.422287	0	2.19722	0.3333	0	0.0421	0.325782	29.639	-3.78347	-0.984932	2.77259	2.83321	新疆维吾尔自治区	乌鲁木齐市	15	9	-0.0561197	0.480546	-0.079936	0.222222	-0.079936	0.020371	0	0.0289005	642.202	1.77762	0	0	0	0	0	0	0	0	0.567498	0.497177	0
159	2016	国际实业	批发业	F51	F	0	0	21.8599	0.292732	0.0163565	0.623012	0.1286	-0.230288	0	2.19722	0.3333	0	0.0159	0.327666	29.639	-3.82609	-0.999086	2.83321	2.89037	新疆维吾尔自治区	乌鲁木齐市	15	9	-0.0107901	0.804912	-0.078803	0.222222	-0.078803	0.011509	0	0.0291372	837.25	1.60511	0	0	0	0	0	0	0	0	0.428439	0.377779	0
159	2017	国际实业	批发业	F51	F	0	0	21.8344	0.310459	-0.0330939	0.873267	0.118552	-0.321095	1	2.19722	0.3333	1	0.0097	0.301341	29.639	-3.86491	-0.974534	2.89037	2.94444	新疆维吾尔自治区	乌鲁木齐市	15	9	-0.00973192		-0.373858	0.222222	-0.373858	-0.023415	0	0.0311389	1072.24	1.14512	0	0	0	0	0	0	0	0	0.282761	0.248093	0
159	2018	国际实业	批发业	F51	F	0	0	21.7312	0.218467	0.0235276	1.04224	0.12664	0.550106	0	2.19722	0.3333	1	0.0097	0.311464	29.639	-3.89957	-1.02623	2.94444	2.99573	新疆维吾尔自治区	乌鲁木齐市	15	9	-0.00333741	0.289648	-0.199241	0.222222	-0.199241	0.018187	0	0.0340404	638.146	0.959474	0	0	0	0	0	0	0	0	0.286117	0.270411	0
159	2019	国际实业	批发业	F51	F	0	0	21.759	0.224618	0.0120492	0.836457	0.118756	-0.218325	0	2.19722	0.3333	1	0.0097	0.2493	24.6685	-3.94109	-1.0001	2.99573	3.04452	新疆维吾尔自治区	乌鲁木齐市	15	9	-0.0335117	0.368894	0.354087	0.222222	0.354087	0.009251	0	0.0359817	685.925	1.19552	0	0	0	0	0	0	0	0	0.381788	0.351788	0
159	2020	国际实业	批发业	F51	F	0	0	21.7089	0.181153	0.0388273	0.909347	0.10081	0.281788	0	2.19722	0.3333	1	0.0097	0.236875	23.6706	-3.97829	-1.01882	3.04452	3.09104	新疆维吾尔自治区	乌鲁木齐市	15	9	-0.0173891	0.113104	-0.097235	0.222222	-0.097235	0.031723	0	0.0424077	560.643	1.09969	0	0	0	0	0	0	0	0	0.249395	0.228879	0
159	2021	国际实业	批发业	F51	F	0	0	22.0286	0.386334	0.0113459	0.808275	0.088915	1.02866	0	2.19722	0.3333	1	0.0097	0.240402	22.8234	-4.03249	-0.985525	3.09104	3.13549	新疆维吾尔自治区	乌鲁木齐市	15	9	0.00290775	0	0.279345	0.222222	0.279345	0.006855	0	0.0481676	363.338	1.2372	0	0	0	0	0	0	0	0	0.47811	0.488826	0
159	2022	国际实业	批发业	F51	F	0	0	21.8474	0.151369	0.128981	0.807452	0.101008	0.439843	0	2.07944	0.375	0	0.0047	0.284908	22.8234	-4.06552	-0.965398	3.13549	3.17805	新疆维吾尔自治区	乌鲁木齐市	15	9	-0.105978	0			0.06585	0.102168	0	0.0547913	257.358	1.23846	0	0			0	0	0	0	0.336311	0.30177	0
301	2007	丝绸股份	纺织业	C17	C1	1	0	21.8691	0.275575	0.0639216	0.271345	0.355942	0.00622129	0	1.60944	0.4	0	0	0.404706	36.6935	-3.5065	-0.935054	2.07944	2.30259	江苏省	苏州市	16	3	-0.0475226	0	2.51204	0	2.51204	0.04646	0.693147	0.0484899	92.6212	3.68535	0	0	0	1	1	1	1	1	1.0522	1.02236	0.693147
301	2008	东方市场	纺织业	C17	C1	1	0	22.0618	0.353383	0.0703416	0.756313	0.113484	-0.729265	0	2.19722	0.3333	0	0	0.422231	36.6935	-3.55346	-0.993316	2.19722	2.3979	江苏省	苏州市	16	3	-0.0797705	0.511063	-0.717138	0.111111	-0.717138	0.043756	1.38629	0.0436683	676.35	1.32221	0	0	0	1	1	1	1	1	0.952989	0.927447	1.38629
301	2009	东方市场	纺织业	C17	C1	1	0	22.0777	0.359717	0.0366525	0.390515	0.0956305	-0.0854661	0	2.07944	0.25	0	0	0.499983	36.6935	-3.59389	-0.958844	2.30259	2.48491	江苏省	苏州市	16	3	0.0514714	0	1.08617	0.125	1.08617	0.023398	1.94591	0.0403349	450.276	2.56072	0	0	0	1	1	1	1	1	0.813365	0.804779	1.94591
301	2010	东方市场	综合	S90	S	1	0	22.043	0.319968	0.0284902	0.505031	0.0894224	0.233287	0	1.94591	0.5714	0	0	0.446115	36.6935	-3.63292	-0.978238	2.3979	2.56495	江苏省	苏州市	16	22	-0.00481214	1.19113	-0.271429	0.285714	-0.271429	0.01913	1.38629	0.037956	485.571	1.98008	0	0	0	0	0	0	0	1	0.89581	0.875995	1.38629
301	2011	东方市场	综合	S90	S	1	0	21.971	0.265155	0.0422368	0.792322	0.0797174	0.17021	0	2.19722	0.4444	0	0	0.404118	36.6935	-3.67058	-0.960733	2.48491	2.63906	江苏省	苏州市	16	22	0.0849705	0	-0.431705	0.222222	-0.431705	0.030952	0	0.0617002	281.651	1.26211	0	0	0	0	0	0	0	1	0.900367	0.896548	0
301	2012	东方市场	电力、热力生产和供应业	D44	D	1	0	21.9994	0.247966	0.0607564	0.770034	0.0735977	-0.183939	0	2.19722	0.4444	0	0	0.407486	36.6935	-3.71156	-1.02279	2.56495	2.70805	江苏省	苏州市	16	7	0.136162	0.53434	0.091343	0.222222	0.091343	0.044544	0	0.0683158	330.761	1.29864	0	1	0	1	1	1	1	1	0.91414	0.910413	0
301	2013	东方市场	电力、热力生产和供应业	D44	D	1	0	22.0226	0.191626	0.116856	0.792741	0.0693595	0.17328	0	2.07944	0.375	0	0	0.378653	36.6935	-3.7523	-1.02877	2.63906	2.77259	江苏省	苏州市	16	7	0.0440524	0.18424	0.061586	0.25	0.061586	0.090166	0	0.0710785	196.821	1.26145	0	1	0	1	1	1	1	1	0.916934	0.909869	0
301	2014	东方市场	电力、热力生产和供应业	D44	D	1	0	22.1063	0.215455	0.0737828	0.562789	0.0593536	-0.235171	0	1.94591	0.4286	1	0	0.376301	36.6935	-3.79461	-1.02024	2.70805	2.83321	江苏省	苏州市	16	7	-0.0313402	0.271031	0.613762	0.142857	0.613762	0.05637	0.693147	0.0637469	497.38	1.77687	0	1	0	1	1	1	1	1	0.910313	0.897469	0.693147
301	2015	东方市场	电力、热力生产和供应业	D44	D	1	0	22.2066	0.264025	0.0523773	0.489895	0.0591537	-0.116615	0	1.94591	0.4286	1	0	0.394412	37.4487	-3.83659	-1.03386	2.77259	2.89037	江苏省	苏州市	16	7	0.0503356	0.36503	0.269652	0.142857	0.269652	0.037859	0.693147	0.0583293	553.638	2.04126	0	1	0	1	1	1	1	1	0.98901	0.87335	0.693147
301	2016	东方市场	电力、热力生产和供应业	D44	D	1	0	22.3262	0.302185	0.0438729	0.619518	0.127284	0.143005	0	1.94591	0.4286	1	0	0.38719	26.5115	-3.87781	-1.0621	2.83321	2.94444	江苏省	苏州市	16	7	0.172226	0.413794	-0.158464	0.142857	-0.158464	0.029632	0	0.0504664	469.833	1.61416	0	1	0	1	1	1	1	1	0.92581	0.833547	0
301	2017	东方市场	电力、热力生产和供应业	D44	D	1	0	22.2083	0.186972	0.064626	0.605306	0.0869842	0.402105	0	1.79176	0.5	1	0	0.380072	26.5115	-3.91661	-1.0409	2.89037	2.99573	江苏省	苏州市	16	7	0.108376	0.534286	0.001449	0.333333	0.001449	0.051641	0.693147	0.0514465	299.784	1.65206	0	1	0	1	1	1	1	1	0.875553	0.83691	0.693147
301	2018	东方盛虹	化学纤维制造业	C28	C2	0	0	23.8083	0.407513	0.102327	0.888884	0.384662	15.5826	0	1.94591	0.4286	1	0	0.821483	68.7066	-3.87088	-1.64215	2.94444	3.04452	江苏省	苏州市	16	4	0.0634654	0.828894	0.043947	0.142857	0.043947	0.038712	2.07944	0.0493255	74.5208	1.12501	1	0	1	1	1	1	1	0	0.110227	0.067629	2.07944
301	2019	东方盛虹	化学纤维制造业	C28	C2	0	0	24.2798	0.563384	0.114106	0.954139	0.381094	0.349646	0	1.94591	0.4286	1	0	0.827561	68.7066	-3.84362	-1.14612	2.99573	3.09104	江苏省	苏州市	16	4	0.148824	0.435282	-0.034431	0	-0.034431	0.046006	2.70805	0.146772	51.4425	1.04807	1	0	1	1	1	1	1	0	0.118126	0.0646099	2.70805
301	2020	东方盛虹	化学纤维制造业	C28	C2	0	0	24.8653	0.64172	0.0165259	0.917179	0.218857	-0.0848114	0	1.94591	0.4286	1	0	0.870544	57.2555	-3.77348	-1.13956	3.04452	3.13549	江苏省	苏州市	16	4	0.0327543	2.50156	0.867849	0	0.867849	0.004969	2.3979	0.177105	50.0465	1.0903	1	0	1	1	1	1	1	0	0.148773	0.0777939	2.3979
301	2021	东方盛虹	化学纤维制造业	C28	C2	0	0	25.6061	0.777216	0.195791	0.851829	0.236258	1.27081	0	1.94591	0.4286	1	0	0.862642	57.2544	-3.63189	-1.19355	3.09104	3.17805	江苏省	苏州市	16	4	0.0404061	0.263501	1.0531	0	1.0531	0.038531	3.17805	0.170357	55.3203	1.17394	1	0	1	1	1	1	1	0	0.132708	0.046009	3.17805
301	2022	东方盛虹	化学纤维制造业	C28	C2	0	0	25.8383	0.785616	0.0166713	0.806377	0.239947	0.233945	0	1.94591	0.4286	1	0	0.810219	41.8718	-3.60525	-1.18409	3.13549	3.21888	江苏省	苏州市	16	4	0.00835231	1.76887			-0.319118	0.003259	2.83321	0.189156	112.569	1.24012	1	0			1	1	1	0	0.108666	0.0359302	2.83321
333	2014	美的集团	电气机械及器材制造业	C38	C3	0	0	25.5132	0.61983	0.274639	0.763738	0.162287	0.171053	0	2.56495	0.3846	1	4.8017	0.6168	35.4914	-3.29725	-1.20136	0.693147	2.70805	广东省	佛山市	12	5	0.206069	0.361986	0.435554	0.153846	0.435554	0.096817	3.61092	0.0761447	76.0025	1.30935	1	1	1	0	0	0	0	0	0.0070904	0.00819971	3.61092
333	2015	美的集团	电气机械及器材制造业	C38	C3	0	0	25.5819	0.565113	0.267772	0.744953	0.145371	-0.0227782	0	2.48491	0.4167	1	3.5612	0.598436	35.0669	-3.31858	-1.20458	1.09861	2.77259	广东省	佛山市	12	5	0.207729	0.375805	0.228416	0.166667	0.228416	0.105747	3.2581	0.056266	64.4944	1.34237	1	1	1	0	0	0	0	0	0.0267161	0.0358916	3.2581
333	2016	美的集团	电气机械及器材制造业	C38	C3	0	0	25.8626	0.595683	0.253774	0.612159	0.123427	0.14882	0	2.30259	0.4	1	2.1833	0.512664	34.7493	-3.27802	-1.20064	1.38629	2.83321	广东省	佛山市	12	5	0.156477	0.407187	0.33809	0.1	0.33809	0.092977	3.3673	0.0528877	80.4317	1.63356	1	1	1	0	0	0	0	0	0.00510497	0.00610428	3.3673
333	2017	美的集团	电气机械及器材制造业	C38	C3	0	0	26.2371	0.665768	0.245042	0.477323	0.0910927	0.513495	0	2.30259	0.4	1	2.1648	0.587026	33.7148	-3.19998	-1.21548	1.60944	2.89037	广东省	佛山市	12	5	0.0985165	0.423039	1.02367	0	1.02367	0.075013	3.66356	0.0620736	86.1332	2.09502	1	1	1	0	0	0	0	0	0.0137804	0.012431	3.66356
333	2018	美的集团	电气机械及器材制造业	C38	C3	0	0	26.2981	0.649397	0.246898	0.63981	0.0850858	0.0787352	0	2.19722	0.3333	1	2.1566	0.619255	33.3798	-3.21963	-1.21104	1.79176	2.94444	广东省	佛山市	12	5	0.105654	0.401301	-0.319402	0.111111	-0.319402	0.082102	3.73767	0.0617242	84.7611	1.56296	1	1	1	0	0	0	0	0	0.0281448	0.0302242	3.73767
333	2019	美的集团	电气机械及器材制造业	C38	C3	0	0	26.4335	0.644	0.252834	0.508781	0.071748	0.0714429	0	2.07944	0.5	1	2.0224	0.629355	31.728	-3.21326	-1.22865	1.94591	2.99573	广东省	佛山市	12	5	0.127802	0.441309	0.621976	0.125	0.621976	0.083712	3.91202	0.0628907	84.3189	1.96548	1	1	1	0	0	0	0	0	0.00339013	0.00351665	3.91202
333	2020	美的集团	电气机械及器材制造业	C38	C3	0	0	26.6104	0.655263	0.237398	0.394548	0.06171	0.0215848	0	2.07944	0.375	1	1.7316	0.647128	30.8561	-3.19033	-1.22593	2.07944	3.04452	广东省	佛山市	12	5	0.0820159	0.409069	0.736019	0.125	0.736019	0.076326	3.82864	0.0497776	83.0293	2.53455	1	1	1	0	0	0	0	0	0.00452686	0.0049536	3.82864
333	2021	美的集团	电气机械及器材制造业	C38	C3	0	0	26.6841	0.652464	0.224003	0.510277	0.0589073	0.20059	0	2.19722	0.3333	1	1.7517	0.61649	31.0479	-3.20331	-1.22184	2.19722	3.09104	广东省	佛山市	12	5	0.0904551	0.409556	-0.235108	0.111111	-0.235108	0.074792	3.61092	0.0412124	89.7201	1.95972	1	1	1	0	0	0	0	0	0.00177853	0.00239849	3.61092
333	2022	美的集团	电气机械及器材制造业	C38	C3	0	0	26.7696	0.640464	0.207919	0.672036	0.0617268	0.00786654	0	2.19722	0.3333	1	1.7607	0.625173	31.0003	-3.21141	-1.17321	2.30259	3.13549	广东省	佛山市	12	5	0.0820197	0.586818			-0.275487	0.070548	3.63759	0.0342257	94.4753	1.48802	1	1			0	0	0	0	0.0270373	0.0401631	3.63759
338	2008	潍柴动力	汽车制造业	C36	C3	1	0	24.0998	0.613005	0.232643	0.959638	0.206161	0.132149	0	2.83321	0.3529	1	1.8342	0.791188	24.1857	-3.27156	-1.11195	0.693147	1.94591	山东省	潍坊市	10	5	0.0640602	0.044902	-0.663836	0.0588235	-0.663836	0.082405	3.43399	0.14268	113.44	1.04206	1	0	1	0	0	0	0	1	0.806065	0.692091	3.43399
338	2009	潍柴动力	汽车制造业	C36	C3	1	0	24.3128	0.567584	0.29254	0.738452	0.193712	0.0723682	0	2.89037	0.3333	1	1.8342	0.871689	24.2254	-3.2782	-1.13612	1.09861	2.07944	山东省	潍坊市	10	5	0.06735	0.101295	2.59729	0.111111	2.59729	0.108993	3.66356	0.157278	113.004	1.35418	1	0	1	0	0	0	0	1	0.68071	0.581133	3.66356
338	2010	潍柴动力	汽车制造业	C36	C3	1	0	24.6776	0.551952	0.40988	0.663113	0.150323	0.781259	0	2.89037	0.3333	1	1.8342	0.741524	24.1528	-3.25201	-1.13902	1.38629	2.19722	山东省	潍坊市	10	5	0.166846	0.089562	0.635635	0.111111	0.635635	0.153358	3.58352	0.197767	93.6842	1.50804	1	0	1	0	0	0	0	1	0.623871	0.504175	3.58352
338	2011	潍柴动力	汽车制造业	C36	C3	1	0	24.843	0.530377	0.241808	0.862871	0.156847	-0.0515222	0	2.89037	0.3333	1	1.8342	0.708463	24.1639	-3.25822	-1.13784	1.60944	2.30259	山东省	潍坊市	10	5	0.0967215	0.026362	-0.392914	0.111111	-0.392914	0.10269	3.3673	0.241353	109.579	1.15892	1	0	1	0	0	0	0	1	0.572182	0.480779	3.3673
338	2012	潍柴动力	汽车制造业	C36	C3	1	0	24.9178	0.526552	0.107269	0.89277	0.1738	-0.197501	0	2.89037	0.3333	1	1.8342	0.701282	24.2964	-3.28218	-1.14996	1.79176	2.3979	山东省	潍坊市	10	5	0.0415584	0.203994	-0.026922	0.0555556	-0.026922	0.048767	3.49651	0.266639	102.562	1.12011	1	0	1	0	0	0	0	1	0.613724	0.445566	3.49651
338	2013	潍柴动力	汽车制造业	C36	C3	1	0	25.0866	0.562831	0.116167	0.977865	0.167459	0.210656	0	2.89037	0.3333	1	1.719	0.647415	24.2202	-3.28417	-1.16441	1.94591	2.48491	山东省	潍坊市	10	5	0.0734625	0.130926	-0.236269	0.0555556	-0.236269	0.048619	3.3673	0.229046	95.3994	1.02264	1	0	1	0	0	0	0	1	0.496059	0.356266	3.3673
338	2014	潍柴动力	汽车制造业	C36	C3	1	0	25.5142	0.660711	0.15388	0.943788	0.184528	0.365715	0	2.89037	0.3333	1	1.594	0.607389	24.2218	-3.21699	-1.19488	2.07944	2.56495	山东省	潍坊市	10	5	0.0927794	0.086408	0.454369	0.0555556	0.454369	0.048039	2.83321	0.224792	117.889	1.05956	1	0	1	0	0	0	0	1	0.326351	0.170469	2.83321
338	2015	潍柴动力	汽车制造业	C36	C3	1	0	25.4671	0.636761	0.0523771	1.01432	0.206016	-0.0743026	0	2.56495	0.3846	1	1.5465	0.572849	24.2256	-3.26956	-1.18057	2.19722	2.63906	山东省	潍坊市	10	5	0.0589684	0.369785	-0.280072	0	-0.280072	0.018827	1.94591	0.209033	120.593	0.985881	1	0	1	0	0	0	0	1	0.198181	0.0963311	1.94591
338	2016	潍柴动力	汽车制造业	C36	C3	1	0	25.8231	0.728267	0.0833545	1.01584	0.157336	0.264021	0	2.56495	0.3846	1	1.546	0.577433	24.2217	-3.20977	-1.18897	2.30259	2.70805	山东省	潍坊市	10	5	0.0503104	0.38916	0.054272	0	0.054272	0.02193	2.19722	0.190182	126.206	0.984405	1	0	1	0	0	0	0	1	0.249418	0.0973629	2.19722
338	2017	潍柴动力	汽车制造业	C36	C3	1	0	25.9684	0.702829	0.1819	0.971414	0.142732	0.626569	0	2.63906	0.3571	1	1.6061	0.616085	24.2282	-3.2059	-1.20573	2.3979	2.77259	山东省	潍坊市	10	5	0.0857334	0.348526	0.739275	0	0.739275	0.048399	3.04452	0.176133	93.8451	1.02943	1	0	1	0	0	0	0	1	0.202497	0.0996884	3.04452
338	2018	潍柴动力	汽车制造业	C36	C3	1	0	26.0476	0.696705	0.196026	1.00179	0.143485	0.0507124	0	2.70805	0.3333	1	1.6618	0.628762	24.2328	-3.22121	-1.19847	2.48491	2.83321	山东省	潍坊市	10	5	0.108447	0.31643	-0.027778	0	-0.027778	0.056635	3.49651	0.178336	91.161	0.998213	1	0	1	0	0	0	0	1	0.222256	0.116365	3.49651
338	2019	潍柴动力	汽车制造业	C36	C3	1	0	26.1906	0.705383	0.180363	0.887311	0.111128	0.0948478	0	2.70805	0.3333	1	1.6757	0.659155	24.432	-3.21529	-1.21685	2.56495	2.89037	山东省	潍坊市	10	5	0.10064	0.190567	1.13609	0	1.13609	0.050276	3.58352	0.162511	96.0703	1.127	1	0	1	0	0	0	0	1	0.239	0.126776	3.58352
338	2020	潍柴动力	汽车制造业	C36	C3	1	0	26.3245	0.702924	0.150123	0.918609	0.117166	0.132657	0	2.70805	0.3333	1	1.5836	0.664456	24.4331	-3.21072	-1.21783	2.63906	2.94444	山东省	潍坊市	10	5	0.0846838	0.269509	0.012063	0.133333	0.012063	0.041643	3.3673	0.12467	100.301	1.0886	1	0	1	0	0	0	0	1	0.258101	0.143228	3.3673
338	2021	潍柴动力	汽车制造业	C36	C3	1	0	26.3474	0.628357	0.126087	0.900059	0.119801	0.0306678	0	2.70805	0.3333	1	1.3779	0.544307	22.2169	-3.24291	-1.19646	2.70805	2.99573	山东省	潍坊市	10	5	0.0529069	0.139632	0.158611	0.133333	0.158611	0.041733	2.77259	0.115054	102.939	1.11104	1	0	1	0	0	0	0	1	0.224004	0.131866	2.77259
338	2022	潍柴动力	汽车制造业	C36	C3	1	0	26.4057	0.64548	0.0548861	1.03102	0.129039	-0.139477	0	2.70805	0.3333	1	1.2377	0.546437	22.2163	-3.26291	-1.20565	2.77259	3.04452	山东省	潍坊市	10	5	-0.00800058	0.390052			-0.415912	0.019351	2.30259	0.107663	129.22	0.969911	1	0	1	0	0	0	0	1	0.23294	0.118743	2.30259
400	2008	许继电气	电气机械及器材制造业	C38	C3	1	0	22.2793	0.50229	0.043876	0.722265	0.160414	0.0597845	0	2.19722	0.3333	0	0.0642	0.814842	29.8984	-3.75748	-0.967163	2.48491	2.77259	河南省	许昌市	19	5	0.0581964	0	-0.297535	0	-0.297535	0.021695	2.56495	0.0911952	440.061	1.38453	1	1	1	0	0	0	0	1	0.562063	0.601431	2.56495
400	2009	许继电气	电气机械及器材制造业	C38	C3	0	0	22.2504	0.449573	0.0942056	0.519999	0.181717	0.168459	0	2.19722	0.3333	0	0.0637	0.677684	29.8984	-3.79718	-0.985612	2.56495	2.83321	河南省	许昌市	19	5	0.0428423	0	0.73516	0	0.73516	0.050058	3.09104	0.0806667	389.951	1.92308	1	1	1	0	0	0	0	0	0.617503	0.6268	3.09104
400	2010	许继电气	电气机械及器材制造业	C38	C3	1	0	22.4733	0.520769	0.0934201	0.456116	0.141655	0.26843	0	2.19722	0.3333	0	0.0503	0.630906	29.8984	-3.83763	-1.0109	2.63906	2.89037	河南省	许昌市	19	5	0.0297669	0.153011	0.459649	0	0.459649	0.042959	2.99573	0.0723664	347.707	2.19242	1	1	1	0	0	0	0	1	0.605356	0.634407	2.99573
400	2011	许继电气	电气机械及器材制造业	C38	C3	1	0	22.6794	0.580492	0.106274	0.698561	0.118785	0.131442	0	2.19722	0.3333	0	0.055	0.72543	19.3821	-3.87424	-1.04478	2.70805	2.94444	河南省	许昌市	19	5	0.0668262	0.124357	-0.416704	0	-0.416704	0.043015	2.99573	0.0754949	399.002	1.43151	1	1	1	0	0	0	0	1	0.665543	0.700938	2.99573
400	2012	许继电气	电气机械及器材制造业	C38	C3	1	0	22.6585	0.539772	0.185096	0.616826	0.150539	0.515668	0	2.19722	0.3333	0	0.055	0.664314	19.3821	-3.91475	-1.07905	2.77259	2.99573	河南省	许昌市	19	5	0.0718601	0.066418	0.281308	0.111111	0.281308	0.082237	3.09104	0.0731082	297.636	1.6212	1	1	1	0	0	0	0	1	0.636353	0.651029	3.09104
400	2013	许继电气	电气机械及器材制造业	C38	C3	1	0	22.8384	0.539619	0.219914	0.472826	0.12098	0.0820985	0	2.07944	0.375	0	0.05	0.787382	19.3821	-3.94913	-1.06486	2.83321	3.04452	河南省	许昌市	19	5	0.0979266	0.06385	0.644393	0.125	0.644393	0.092894	3.09104	0.0744673	313.2	2.11494	1	1	1	0	0	0	0	1	0.805374	0.91157	3.09104
400	2014	许继电气	电气机械及器材制造业	C38	C3	1	0	23.1021	0.422345	0.256541	0.562522	0.0953599	0.168362	0	2.19722	0.3333	0	0.0174	0.545803	41.0249	-3.97587	-1.07349	2.89037	3.09104	河南省	许昌市	19	5	-0.0193018	0.078209	-0.017296	0.111111	-0.017296	0.119463	3.13549	0.0761447	396.938	1.77771	1	1	1	0	0	0	0	1	0.724086	0.727735	3.13549
400	2015	许继电气	电气机械及器材制造业	C38	C3	1	0	23.248	0.449712	0.122978	0.573069	0.0794263	-0.121171	0	2.19722	0.3333	0	0.0244	0.582443	40.9474	-4.00596	-1.08205	2.94444	3.13549	河南省	许昌市	19	5	0.0403054	0.125124	-0.037941	0.111111	-0.037941	0.064534	2.94444	0.056266	499.596	1.74499	1	1	1	0	0	0	0	1	0.779194	0.813738	2.94444
400	2016	许继电气	电气机械及器材制造业	C38	C3	1	0	23.3836	0.472021	0.130422	0.645235	0.0722318	0.307734	0	2.19722	0.3333	0	0.0185	0.642651	41.276	-4.0351	-1.09072	2.99573	3.17805	河南省	许昌市	19	5	0.0871988	0.107213	-0.059663	0.111111	-0.059663	0.065764	2.99573	0.0528877	392.604	1.54982	1	1	1	0	0	0	0	1	0.746539	0.752477	2.99573
400	2017	许继电气	电气机械及器材制造业	C38	C3	1	0	23.4517	0.469273	0.0869891	0.747384	0.0782584	0.0753316	0	2.19722	0.3333	0	0.0172	0.562859	41.276	-4.06906		3.04452	3.21888	河南省	许昌市	19	5	-0.0022825	0.029579	-0.269225	0.111111	-0.269225	0.044536	3.63759	0.0620736	400.21	1.338	1	1	1	0	0	0	0	1	0.760054	0.792549	3.63759
400	2018	许继电气	电气机械及器材制造业	C38	C3	1	0	23.4027	0.426969	0.0332217	0.959776	0.0840533	-0.204648	0	2.19722	0.3333	0	0.0076	0.550512	41.276	-4.11345	-1.06956	3.09104	3.2581	河南省	许昌市	19	5	0.0317791	0.176829	-0.324406	0.111111	-0.324406	0.018777	2.19722	0.0617242	467.074	1.04191	1	1	1	0	0	0	0	1	0.782224	0.796371	2.19722
400	2019	许继电气	电气机械及器材制造业	C38	C3	1	0	23.4373	0.42498	0.0580698	0.873629	0.0864789	0.236051	0	2.19722	0.3333	0	0.0076	0.569649	43.2561	-4.15037	-1.09358	3.13549	3.29584	河南省	许昌市	19	5	0.00503863	0.122355	0.217835	0.222222	0.217835	0.032768	2.19722	0.0628907	376.321	1.14465	1	1	1	0	0	0	0	1	0.770929	0.782255	2.19722
400	2020	许继电气	电气机械及器材制造业	C38	C3	1	0	23.545	0.452629	0.0897996	0.757475	0.0950626	0.101921	0	2.19722	0.3333	0	0.0076	0.600534	43.2561	-4.18013	-1.09213	3.17805	3.3322	河南省	许昌市	19	5	0.0466179	0.125628	0.348638	0.222222	0.348638	0.047758	1.94591	0.0497776	360.969	1.32018	1	1	1	0	0	0	0	1	0.767603	0.752798	1.94591
400	2021	许继电气	电气机械及器材制造业	C38	C3	1	0	23.595	0.425149	0.0885656	0.522299	0.0860563	0.0714397	0	2.19722	0.3333	0	0.0023	0.571786	38.4727	-4.21503	-1.08005	3.21888	3.3673	河南省	许昌市	19	5	0.0738249	0.11764	0.819547	0.111111	0.819547	0.048512	1.79176	0.0412124	290.238	1.91461	1	1	1	0	0	0	0	1	0.777254	0.766934	1.79176
400	2022	许继电气	电气机械及器材制造业	C38	C3	1	0	23.6654	0.424663	0.0920546	0.672545	0.0856935	0.244085	0	2.19722	0.3333	1	0.0023	0.581236	38.3096	-4.24749	-1.04835	3.2581	3.4012	河南省	许昌市	19	5	0.0913426	0.145612			-0.230908	0.051142	1.60944	0.0342257	242.324	1.48689	1	1	1	0	0	0	0	1	0.676124	0.799314	1.60944
401	2007	冀东水泥	非金属矿物制品业	C30	C3	1	0	22.9192	0.671035	0.151927	0.496967	0.535583	0.334053	0	2.19722	0.3333	0	0.0144	0.934462	51.3673	-3.6657	-1.03708	2.48491	2.63906	河北省	唐山市	18	5	0.0671718	0.274499	3.18558	0	3.18558	0.046827	2.77259	0.0895544	79.0353	2.01221	0	0	0	1	1	0	1	1	0.614164	0.485894	2.77259
401	2008	冀东水泥	非金属矿物制品业	C30	C3	1	0	23.2678	0.504574	0.112626	0.827983	0.342036	0.183483	0	2.19722	0.3333	0	0.0113	0.939775	40.7785	-3.68447	-1.07161	2.56495	2.70805	河北省	唐山市	18	5	0.0493993	0.232399	-0.519377	0	-0.519377	0.040972	3.66356	0.0950131	101.324	1.20775	0	0	0	1	1	0	1	1	0.429649	0.363902	3.66356
401	2009	冀东水泥	非金属矿物制品业	C30	C3	1	0	23.7968	0.643191	0.151809	0.579611	0.422267	0.518523	0	2.19722	0.3333	0	0.0088	0.935008	40.7787	-3.67229	-1.0635	2.63906	2.77259	河北省	唐山市	18	5	0.0911378	0	0.963439	0	0.963439	0.04924	3.71357	0.080584	87.9651	1.72529	0	0	0	1	1	0	1	1	0.459352	0.352799	3.71357
401	2010	冀东水泥	非金属矿物制品业	C30	C3	1	0	24.1328	0.692911	0.184492	0.609784	0.445896	0.594772	0	2.19722	0.3333	0	0.0088	0.914201	41.4247	-3.66664	-1.02917	2.70805	2.83321	河北省	唐山市	18	5	0.0561596	0	0.224352	0	0.224352	0.051847	3.78419	0.0788857	88.7619	1.63993	0	0	0	1	1	0	1	1	0.400809	0.304385	3.78419
401	2011	冀东水泥	非金属矿物制品业	C30	C3	1	0	24.3628	0.654412	0.140913	0.843665	0.484964	0.42155	0	2.19722	0.3333	0	0.0088	0.893761	41.4247	-3.6698	-1.06121	2.77259	2.89037	河北省	唐山市	18	5	0.0371482	0	-0.294541	0.111111	-0.294541	0.04154	3.58352	0.0779832	96.342	1.18531	0	0	0	1	1	0	1	1	0.350455	0.278472	3.58352
401	2012	冀东水泥	非金属矿物制品业	C30	C3	1	0	24.4491	0.677956	0.0104041	0.898184	0.580536	-0.0708809	0	2.19722	0.3333	0	0.0051	0.807788	38.6272	-3.69482	-1.12775	2.83321	2.94444	河北省	唐山市	18	5	0.0230358	0.976593	-0.172166	0.111111	-0.172166	0.003325	3.68888	0.0817828	94.2303	1.11336	0	0	0	1	1	0	1	1	0.269402	0.214045	3.68888
401	2013	冀东水泥	非金属矿物制品业	C30	C3	1	0	24.4867	0.677456	0.0145767	1.05443	0.607138	0.0750954	0	2.19722	0.3333	0	0.0051	0.753385	38.628	-3.72808	-1.12544	2.89037	2.99573	河北省	唐山市	18	5	0.0281982	0.678088	-0.377759	0.111111	-0.377759	0.004611	3.04452	0.0739678	90.3828	0.948378	0	0	0	1	1	0	1	1	0.215454	0.181399	3.04452
401	2014	冀东水泥	非金属矿物制品业	C30	C3	1	0	24.5087	0.694987	-0.0203008	0.921437	0.578374	-0.00292788	1	2.19722	0.3333	0	0.0051	0.859355	38.628	-3.76408	-1.13215	2.94444	3.04452	河北省	唐山市	18	5	0.0511522		0.559363	0.111111	0.559363	-0.006299	3.09104	0.0717108	101.083	1.08526	0	0	0	1	1	0	1	1	0.175505	0.1496	3.09104
401	2015	冀东水泥	非金属矿物制品业	C30	C3	1	0	24.4437	0.725468	-0.173624	0.924859	0.596001	-0.290875	1	2.07944	0.375	0	0.0051	0.725197	37.4831	-3.81577	-1.06178	2.99573	3.09104	河北省	唐山市	18	5	0.0222205		-0.162043	0.125	-0.162043	-0.05209	2.48491	0.064917	110.693	1.08125	0	0	0	1	1	0	1	1	0.17567	0.12956	2.48491
401	2016	冀东水泥	非金属矿物制品业	C30	C3	1	0	24.4485	0.730765	-0.00210244	0.895001	0.562319	0.11045	1	2.19722	0.3333	0	0.002	0.760494	30	-3.85492	-1.06304	3.04452	3.13549	河北省	唐山市	18	5	0.0648816		0.091743	0.111111	0.091743	-0.00057	2.83321	0.0637006	101.715	1.11732	0	0	0	1	1	0	1	1	0.168018	0.121173	2.83321
401	2018	冀东水泥	非金属矿物制品业	C30	C3	1	0	24.8503	0.615594	0.14583	1.1303	0.451912	1.0176	0	2.19722	0.3333	0	0.002	0.501159	30	-3.85668	-1.18093	3.13549	3.21888	河北省	唐山市	18	5	0.105343	0.210582	-0.102248	0.222222	-0.102248	0.041289	2.63906	0.0811164	60.8811	0.884719	0	0	0	1	1	0	1	1	0.103053	0.0848972	2.63906
401	2019	冀东水泥	非金属矿物制品业	C30	C3	1	0	24.8298	0.525172	0.186245	1.10791	0.537034	0.118594	0	2.07944	0.375	0	0.002	0.520227	30	-3.90101	-1.16051	3.17805	3.2581	河北省	唐山市	18	5	0.135331	0.137373	0.407728	0.25	0.407728	0.080757	3.29584	0.0904196	69.7086	0.902603	0	0	0	1	1	0	1	1	0.0245824	0.0250055	3.29584
401	2020	冀东水泥	非金属矿物制品业	C30	C3	1	0	24.7999	0.454608	0.169992	1.28514	0.53161	0.0281855	0	1.94591	0.4286	0	0	0.4896	30	-3.94725	-1.15085	3.21888	3.29584	河北省	唐山市	18	5	0.148068	0.129978	-0.144926	0.285714	-0.144926	0.087937	3.46574	0.0895146	63.3159	0.778126	0	0	0	1	1	0	1	1	0.0242727	0.0256579	3.46574
401	2021	冀东水泥	非金属矿物制品业	C30	C3	1	0	24.8231	0.440104	0.12686	1.04052	0.536246	0.0241811	0	2.19722	0.3333	0	0.0001	0.723326	47.5329	-3.98241	-1.13191	3.2581	3.3322	河北省	唐山市	18	5	0.102957	0.476745	-0.123185	0.222222	-0.123185	0.069315	3.17805	0.0764615	57.74	0.961054	0	0	0	1	1	0	1	1	0.0315243	0.0298389	3.17805
401	2022	冀东水泥	非金属矿物制品业	C30	C3	1	0	24.8507	0.474307	0.0423875	1.11194	0.523363	-0.0493683	0	2.19722	0.3333	0	0.0001	0.723148	44.3397	-4.01659	-1.08043	3.29584	3.3673	河北省	唐山市	18	5	0.0365891	0.283416			-0.261375	0.022685	2.48491	0.0616109	74.3718	0.899332	0	0	0	1	1	0	1	1	0.0847042	0.0761899	2.48491
402	2007	金融街	房地产业	K70	K	1	0	23.3527	0.646314	0.16461	0.472424	0.094228	0.210712	0	2.19722	0.3333	0	0	0.682574	33.2604	-3.59771	-1.01877	2.48491	2.56495	北京市	北京市	4	14	-0.0586425	0.441766	0.701623	0	0.701623	0.052816	2.56495	0.0956395	1031.26	2.11674	0	0	0	0	0	0	0	1	0.538225	0.523289	2.56495
402	2008	金融街	房地产业	K70	K	1	0	24.0374	0.461092	0.10534	0.9015	0.0618043	0.327621	0	2.19722	0.3333	0	0.0306	0.847525	26.5473	-3.56059	-1.0916	2.56495	2.63906	北京市	北京市	4	14	-0.186443	0.358265	-0.51615	0.111111	-0.51615	0.037778	3.3673	0.0895763	1467.61	1.10926	0	0	0	0	0	0	0	1	0.514995	0.453797	3.3673
402	2009	金融街	房地产业	K70	K	1	0	24.4693	0.623564	0.089332	0.755957	0.0388013	0.113744	0	2.19722	0.3333	0	0.0283	0.545801	26.5473	-3.5312	-1.10177	2.63906	2.70805	北京市	北京市	4	14	-0.0370831	0.270864	0.616113	0.111111	0.616113	0.032442	3.29584	0.0791859	1814.7	1.32283	0	0	0	0	0	0	0	1	0.478061	0.418149	3.29584
402	2010	金融街	房地产业	K70	K	1	0	24.7154	0.681675	0.110503	0.951428	0.0304665	0.301503	0	2.19722	0.3333	0	0.0275	0.683289	26.5473	-3.5245	-1.12058	2.70805	2.77259	北京市	北京市	4	14	-0.0458035	0.41272	-0.323657	0.111111	-0.323657	0.03385	3.17805	0.0530121	2320.94	1.05105	0	0	0	0	0	0	0	1	0.452766	0.372354	3.17805
402	2011	金融街	房地产业	K70	K	1	0	24.813	0.690309	0.115151	1.00305	0.0456664	0.188278	0	2.19722	0.3333	0	0.0212	0.760404	26.5473	-3.54453	-1.13363	2.77259	2.83321	北京市	北京市	4	14	-0.0372635	0.147113	-0.053799	0	-0.053799	0.034454	3.2581	0.0600747	2157.83	0.99696	0	0	0	0	0	0	0	1	0.454475	0.347829	3.2581
402	2012	金融街	房地产业	K70	K	1	0	24.9722	0.699479	0.136392	1.00882	0.0376595	0.78825	0	2.19722	0.3333	0	0.0716	0.477942	26.5473	-3.5502	-1.15235	2.83321	2.89037	北京市	北京市	4	14	-0.027501	0.168387	0.132788	0	0.132788	0.038505	3.09104	0.0665192	1172.7	0.991255	0	0	0	0	0	0	0	1	0.474252	0.442469	3.09104
402	2013	金融街	房地产业	K70	K	1	0	25.0549	0.678514	0.154723	1.12774	0.0342288	0.153692	0	2.19722	0.3333	0	0.1183	0.404044	26.5473	-3.5715	-1.13242	2.89037	2.94444	北京市	北京市	4	14	-0.0382007	0.214989	-0.205553	0.111111	-0.205553	0.046273	2.89037	0.0653913	1264.49	0.886732	0	0	0	0	0	0	0	1	0.486111	0.504006	2.89037
402	2014	金融街	房地产业	K70	K	1	0	25.1959	0.693987	0.121445	0.897153	0.0327851	0.108302	0	2.19722	0.3333	0	0.0849	0.633973	26.8861	-3.57828	-1.15325	2.94444	2.99573	北京市	北京市	4	14	-0.00366696	0.240072	1.45952	0.222222	1.45952	0.035536	2.70805	0.0655088	1237.16	1.11464	0	0	0	0	0	0	0	1	0.42639	0.439685	2.70805
402	2015	金融街	房地产业	K70	K	1	0	25.3837	0.72555	0.0811755	0.950913	0.0273048	-0.293664	0	2.19722	0.3333	0	0.0804	0.636949	27.886	-3.57137	-1.09308	2.99573	3.04452	北京市	北京市	4	14	-0.121515	0.527833	-0.047424	0.222222	-0.047424	0.021433	2.19722	0.0813374	2195.82	1.05162	0	0	0	0	0	0	0	1	0.468807	0.479533	2.19722
402	2016	金融街	房地产业	K70	K	1	0	25.4492	0.724098	0.0936424	1.00307	0.0233086	0.275481	0	1.79176	0.5	0	0.0587	0.699284	29.6505	-3.59429	-1.16627	3.04452	3.09104	北京市	北京市	4	14	0.151423	0.424625	-0.069878	0.166667	-0.069878	0.024953	2.3979	0.0687646	1505.23	0.996939	0	0	0	0	0	0	0	1	0.257589	0.290868	2.3979
402	2017	金融街	房地产业	K70	K	1	0	25.5533	0.730814	0.126552	1.004	0.0208512	0.285444	0	2.19722	0.3333	0	0.04	0.720624	30.0915	-3.6064	-1.17453	3.09104	3.13549	北京市	北京市	4	14	-0.0579347	0.218559	0.117232	0.222222	0.117232	0.032765	2.89037	0.0692268	1277.99	0.996014	0	0	0	0	0	0	0	1	0.383008	0.442044	2.89037
402	2018	金融街	房地产业	K70	K	1	0	25.724	0.749551	0.113885	1.13739	0.017276	-0.133467	0	2.19722	0.3333	0	0.0491	0.714742	31.1385	-3.59863	-1.15238	3.13549	3.17805	北京市	北京市	4	14	-0.0607913	0.222088	-0.400648	0.222222	-0.400648	0.027184	2.3979	0.0697698	2498.2	0.879203	0	0	0	0	0	0	0	1	0.327773	0.325929	2.3979
402	2019	金融街	房地产业	K70	K	1	0	25.8108	0.759361	0.108183	1.09984	0.015441	0.184082	0	2.19722	0.3333	0	0.0491	0.7666	31.1385	-3.61339	-1.17631	3.17805	3.21888	北京市	北京市	4	14	0.0164226	0.217606	0.312971	0.222222	0.312971	0.025438	2.48491	0.0726592	1898.38	0.909225	0	0	0	0	0	0	0	1	0.26196	0.235334	2.48491
402	2020	金融街	房地产业	K70	K	1	0	25.8544	0.764757	0.0563162	1.13799	0.015605	-0.307922	0	2.19722	0.3333	0	0.0491	0.750709	31.1385	-3.64046	-1.17386	3.21888	3.2581	北京市	北京市	4	14	0.0584481	0.404188	-0.173463	0.333333	-0.173463	0.013111	2.3979	0.0736345	2475.62	0.878743	0	0	0	0	0	0	0	1	0.257858	0.229579	2.3979
402	2021	金融街	房地产业	K70	K	1	0	25.8279	0.7415	0.0383777	1.18452	0.0174618	0.332974	0	2.19722	0.3333	0	0.0484	0.689498	31.1385	-3.68834	-1.19707	3.2581	3.29584	北京市	北京市	4	14	0.0236254	0.05671	-0.082043	0.222222	-0.082043	0.009596	1.60944	0.080354	1631.59	0.844224	0	0	0	0	0	0	0	1	0.178249	0.154617	1.60944
402	2022	金融街	房地产业	K70	K	1	0	25.754	0.722819	0.0152318	1.21151	0.0163865	-0.151086	0	2.19722	0.3333	0	0.0466	0.727225	31.1385	-3.74999	-1.12866	3.29584	3.3322	北京市	北京市	4	14	0.0366639	0.069244			-0.067514	0.004231	1.94591	0.0856412	1583.84	0.825415	0	0			0	0	0	1	0.15447	0.124803	1.94591
403	2013	*ST 生化	医药制造业	C27	C2	0	1	20.8948	0.703759	0.200215	0.336315	0.273805	0.0167969	0	2.19722	0.3333	1	0.0117	0.38944	22.6068			2.89037	3.04452	山西省	太原市	11	4	0.0766596	0	3.97075	0.111111	3.97075	0.053915	0		414.828	2.9734	1	1	1	1	0	1	1	0			0
403	2014	ST 生化	医药制造业	C27	C2	0	1	20.9004	0.615809	0.263921	0.289801	0.521276	0.0246588	0	2.19722	0.3333	1	0.0095	0.413596	22.6068			2.94444	3.09104	山西省	太原市	11	4	0.0645325	0	0.132316	0.111111	0.132316	0.089572	0.693147		425.267	3.45065	1	1	1	1	0	1	1	0			0.693147
403	2015	ST 生化	医药制造业	C27	C2	0	1	20.9586	0.584694	0.135834	0.20252	0.486242	0.0220095	0	2.07944	0.375	1	0	0.50922	22.6068			2.99573	3.13549	山西省	太原市	11	4	0.0555679	0	0.648315	0.125	0.648315	0.052825	1.09861		415.949	4.93778	1	1	1	1	0	1	1	0			1.09861
403	2016	ST 生化	医药制造业	C27	C2	0	1	20.9698	0.588208	0.0777718	0.180475	0.368327	0.121824	0	2.07944	0.375	1	0	0.584908	22.6068			3.04452	3.17805	山西省	太原市	11	4	0.0488337	0	0.118269	0.125	0.118269	0.03196	1.79176		487.946	5.54093	1	1	1	1	0	1	1	0			1.79176
403	2017	ST 生化	医药制造业	C27	C2	0	1	21.0013	0.589444	0.0285379	0.153417	0.339242	0.221242	0	2.07944	0.375	1	0.0132	0.599779	27.4859			3.09104	3.21888	山西省	太原市	11	4	-0.0271942	0	-0.093874	0.125	-0.093874	0.011544	1.60944		523.129	6.51818	1	1	1	1	0	1	1	0			1.60944
403	2018	振兴生化	医药制造业	C27	C2		0	20.999	0.529828	0.129023	0.17819	0.313491	0.254553	0	1.79176	0.3333	0	0.0019	0.557007	27.4859	-4.07533	-0.922796	3.13549	3.2581	山西省	太原市	11	4	0.0885235	0	-0.153044	0.166667	-0.153044	0.056878	0.693147	0.0157031	409.799	5.61198	1	1	1	1	0	1	1	0			0.693147
403	2019	双林生物	医药制造业	C27	C2		0	20.9636	0.369631	0.222137	0.137626	0.298527	0.064911	0	1.94591	0.4286	0	0.0019	0.612565	27.4859	-4.11105	-0.993076	3.17805	3.29584	山西省	太原市	11	4	0.150076	0.207594	0.282764	0.285714	0.282764	0.124121	2.07944	0.0185824	420.065	7.26607	1	1	1	1	0	1	1	0	0.00811135	0.00825028	2.07944
403	2020	双林生物	医药制造业	C27	C2		0	21.2256	0.414924	0.206596	0.086037	0.21193	0.14665	0	1.94591	0.4286	0	0.355	0.638919	27.3061	-4.18013	-0.939528	3.21888	3.3322	山西省	太原市	11	4	0.117898	0	1.11509	0.285714	1.11509	0.110542	2.56495	0.0169663	397.619	11.6229	1	1	1	1	0	1	1	0	0.00440025	0.00548948	2.56495
403	2021	派林生物	医药制造业	C27	C2		0	22.6816	0.107236	0.10735	0.40528	0.104367	0.877954	0	2.56495	0.3846	0	4.0442	0.597306	18.3464	-4.27418	-1.06215	3.2581	3.3673	山西省	太原市	11	4	0.0575945	0.104826	-0.262368	0.307692	-0.262368	0.055241	2.30259	0.0150344	352.772	2.46743	1	1	1	1	0	1	1	0	0.00361795	0.00354967	2.30259
403	2022	派林生物	医药制造业	C27	C2		0	22.8005	0.14046	0.0891192	0.497149	0.109451	0.219834	0	2.56495	0.3846	0	3.3757	0.59793	18.3598	-4.31055	-1.00214	3.29584	3.4012	山西省	太原市	11	4	0.0656725	0.099965			-0.185813	0.073624	2.07944	0.014223	324.554	2.01147	1	1			0	1	1	0	0.00502078	0.00482633	2.07944
404	2007	华意压缩	通用设备制造业	C34	C3	1	0	21.6028	0.744038	0.0898519	0.646552	0.284344	0.528363	0	1.38629	0.5	0	0.0051	0.522016	29.9155	-3.65163	-0.934644	2.48491	2.63906	江西省	景德镇市	17	5	0.145803	0	2.79435	0.25	2.79435	0.021762	0.693147	0.0469279	112.892	1.54667	1	0	1	0	0	0	0	1	0.586491	0.54412	0.693147
404	2008	华意压缩	通用设备制造业	C34	C3	1	0	21.455	0.673729	0.112988	0.896056	0.271901	0.156598	0	2.19722	0.3333	0	0	0.52242	29.9155	-3.68075	-0.930936	2.56495	2.70805	江西省	景德镇市	17	5	0.0353214	0	-0.646121	0.111111	-0.646121	0.035195	1.09861	0.0405919	87.0356	1.116	1	0	1	0	0	0	0	1	0.830709	0.695855	1.09861
404	2009	华意压缩	通用设备制造业	C34	C3	1	0	21.7149	0.688138	0.225624	0.668733	0.195054	0.057226	0	2.19722	0.3333	0	0.0051	0.604194	29.9155	-3.73863	-0.957076	2.63906	2.77259	江西省	景德镇市	17	5	0.0374845	0	1.54054	0	1.54054	0.063568	1.09861	0.0395908	143.454	1.49537	1	0	1	0	0	0	0	1	0.98	0.881319	1.09861
404	2010	华意压缩	通用设备制造业	C34	C3	1	0	22.002	0.752424	0.0891579	0.713212	0.218308	0.41812	0	2.19722	0.3333	0	0.0051	0.451485	29.9155	-3.79164	-0.935152	2.70805	2.83321	江西省	景德镇市	17	5	0.0367072	0	0.074468	0	0.074468	0.021469	2.19722	0.0294738	113.818	1.40211	1	0	1	0	0	0	0	1	0.770459	0.900448	2.19722
404	2011	华意压缩	通用设备制造业	C34	C3	1	0	22.1623	0.776426	0.0786038	0.92258	0.184837	0.162645	0	2.19722	0.3333	0	0.0051	0.486773	29.9155	-3.83582	-0.960794	2.77259	2.89037	江西省	景德镇市	17	5	0.0374417	0	-0.509351	0.111111	-0.509351	0.017076	1.60944	0.0304245	103.205	1.08392	1	0	1	0	0	0	0	1	0.748342	0.933454	1.60944
404	2012	华意压缩	通用设备制造业	C34	C3	1	0	22.277	0.763796	0.168161	0.896952	0.176268	0.0434951	0	2.19722	0.3333	0	0.0051	0.405165	29.9155	-3.87745	-0.984627	2.83321	2.94444	江西省	景德镇市	17	5	0.0591013	0	0.307175	0.222222	0.307175	0.036621	1.79176	0.0325969	139.509	1.11489	1	0	1	0	0	0	0	1	0.831097	1.00173	1.79176
404	2013	华意压缩	通用设备制造业	C34	C3	1	0	22.5741	0.609224	0.140759	0.920011	0.145463	0.197908	0	2.19722	0.3333	0	0.003	0.532853	28.8055	-3.91642	-1.05024	2.89037	2.99573	江西省	景德镇市	17	5	0.00150007	0.06618	0.054888	0.222222	0.054888	0.039853	2.48491	0.0920688	128.869	1.08694	1	0	1	0	0	0	0	1	0.638757	0.399657	2.48491
404	2014	华意压缩	通用设备制造业	C34	C3	1	0	22.611	0.591573	0.111696	0.80374	0.177803	0.043652	0	2.19722	0.3333	0	0.1906	0.392372	28.8055	-3.95577	-1.06168	2.94444	3.04452	江西省	景德镇市	17	5	0.122724	0.115957	0.321429	0.222222	0.321429	0.043844	1.38629	0.0831478	120.648	1.24418	1	0	1	0	0	0	0	1	0.593923	0.371795	1.38629
404	2015	华意压缩	通用设备制造业	C34	C3	1	0	22.665	0.574696	0.117136	0.776628	0.191124	-0.0209554	0	2.19722	0.3333	0	0.2926	0.41247	28.8055	-3.9946	-1.06677	2.99573	3.09104	江西省	景德镇市	17	5	0.104088	0.135005	0.163815	0.222222	0.163815	0.047574	1.09861	0.0834025	119.643	1.28762	1	0	1	0	0	0	0	1	0.605179	0.416975	1.09861
404	2016	华意压缩	通用设备制造业	C34	C3	1	0	22.8154	0.598875	0.127364	0.776003	0.167594	0.0158882	0	2.19722	0.3333	0	0.3714	0.496688	28.8055	-4.03	-1.05071	3.04452	3.13549	江西省	景德镇市	17	5	0.0241237	0.056561	0.078505	0.222222	0.078505	0.048845	2.30259	0.0679561	116.544	1.28866	1	0	1	0	0	0	0	1	0.53216	0.427337	2.30259
404	2017	华意压缩	通用设备制造业	C34	C3	1	0	23.0237	0.602868	0.0588117	0.960247	0.138801	0.164969	0	2.07944	0.375	0	0.3061	0.343645	28.9518	-4.06044		3.09104	3.17805	江西省	景德镇市	17	5	-0.0162581	0.085319	-0.30651	0.25	-0.30651	0.021256	2.07944	0.0563391	121.011	1.0414	1	0	1	0	0	0	0	1	0.489902	0.37975	2.07944
404	2018	长虹华意	通用设备制造业	C34	C3	1	0	23.0352	0.582463	0.0400588	1.17798	0.155907	0.0981873	0	2.19722	0.3333	0	0.2605	0.355157	29.9774	-4.0998		3.13549	3.21888	江西省	景德镇市	17	5	0.0170742	0.084989	-0.382918	0.222222	-0.382918	0.016226	0.693147	0.0664025	113.869	0.848913	1	0	1	0	0	0	0	1	0.413095	0.318592	0.693147
404	2019	长虹华意	通用设备制造业	C34	C3	1	0	23.0504	0.584174	0.0235989	1.17272	0.150552	0.076132	0	2.19722	0.3333	0	0.2175	0.377572	30.6029	-4.13894	-1.07768	3.17805	3.2581	江西省	景德镇市	17	5	0.0763481	0.13918	0.028043	0.222222	0.028043	0.009759	0	0.0773388	110.019	0.852719	1	0	1	0	0	0	0	1	0.41576	0.313697	0
404	2020	长虹华意	通用设备制造业	C34	C3	1	0	23.1155	0.596269	0.0418768	1.08811	0.134751	0.0900781	0	2.07944	0.375	0	0.0439	0.360032	30.6029	-4.17503	-1.07392	3.21888	3.29584	江西省	景德镇市	17	5	0.0511948	0.383051	0.290942	0.25	0.290942	0.016611	0	0.0695448	86.2993	0.919028	1	0	1	0	0	0	0	1	0.465773	0.336633	0
404	2021	长虹华意	通用设备制造业	C34	C3	1	0	23.1856	0.606311	0.0641255	1.13049	0.124044	0.262707	0	2.19722	0.3333	0	0.0439	0.376863	30.6029	-4.21042	-1.0752	3.2581	3.3322	江西省	景德镇市	17	5	0.13624	0.360383	-0.051353	0.222222	-0.051353	0.024691	0	0.0500359	77.5263	0.88457	1	0	1	0	0	0	0	1	0.596703	0.406645	0
404	2022	长虹华意	通用设备制造业	C34	C3	1	0	23.2548	0.611478	0.0878558	1.09429	0.12164	-0.00784732	0	2.19722	0.3333	0	0.1518	0.358213	30.6029	-4.24545	-1.01939	3.29584	3.3673	江西省	景德镇市	17	5	0.0705238	0.333419			0.1996	0.033204	0	0.0463759	99.0406	0.913836	1	0	1	0	0	0	0	1	0.628685	0.451176	0
407	2007	胜利股份	橡胶和塑料制品业	C29	C2	0	0	21.5628	0.677141	0.03833	0.41361	0.342744	0.214535	0	2.3979	0.3636	0	0.0626	0.1193	9.2287	-3.64887	-0.927959	2.48491	2.63906	山东省	济南市	10	4	0.0171452	0	2.55795	0.454545	2.55795	0.011748	0	0.0930442	320.323	2.41774	1	0	1	0	1	1	1	0	0.375795	0.309856	0
407	2008	胜利股份	橡胶和塑料制品业	C29	C2	0	0	21.464	0.550517	0.354576	0.685333	0.399342	0.444543	0	2.3979	0.3636	0	0.0602	0.1171	9.2287	-3.68146	-1.00933	2.56495	2.70805	山东省	济南市	10	4	0.0284899	0.119043	-0.579545	0.454545	-0.579545	0.142872	0.693147	0.0770275	103.328	1.45914	1	0	1	0	1	1	1	0	0.267678	0.246435	0.693147
407	2009	胜利股份	橡胶和塑料制品业	C29	C2	0	0	21.6025	0.52568	0.229575	0.429836	0.32884	-0.188613	0	2.3979	0.5455	0	0.0136	0.205006	9.2287	-3.73161	-0.94039	2.63906	2.77259	山东省	济南市	10	4	-0.0353616	0	1.22139	0.181818	1.22139	0.099365	1.60944	0.0724229	163.022	2.32647	1	0	1	0	1	1	1	0	0.368014	0.329404	1.60944
407	2010	胜利股份	橡胶和塑料制品业	C29	C2	0	0	21.8594	0.5325	0.258165	0.547268	0.249269	0.474382	0	2.3979	0.5455	0	0.0122	0.225386	9.2287	-3.78607	-0.991291	2.70805	2.83321	山东省	济南市	10	4	0.000888313	0.089323	-0.071019	0.181818	-0.071019	0.107701	1.60944	0.0555794	134.349	1.82726	1	0	1	0	1	1	1	0	0.307059	0.318253	1.60944
407	2011	胜利股份	橡胶和塑料制品业	C29	C2	0	0	21.8656	0.552447	0.0043558	0.745433	0.240675	0.0632823	0	2.3979	0.5455	0	0.0112	0.169479	9.2287	-3.82634	-0.931761	2.77259	2.89037	山东省	济南市	10	4	0.0385027	0	-0.383052	0.181818	-0.383052	0.001987	0	0.0522696	118.598	1.3415	1	0	1	0	1	1	1	0	0.2732	0.282474	0
407	2012	胜利股份	化学原料及化学制品制造业	C26	C2	0	0	21.8786	0.585817	-0.102554	0.523343	0.252364	-0.0445983	1	2.3979	0.3636	0	0.0104	0.161438	9.2287	-3.86692	-0.955536	2.83321	2.94444	山东省	济南市	10	4	0.0143774		0.704188	0.272727	0.704188	-0.043889	1.38629	0.0477177	131.418	1.91079	1	1	1	1	1	1	1	0	0.265381	0.274638	1.38629
407	2013	胜利股份	化学原料及化学制品制造业	C26	C2	0	0	21.9735	0.615876	0.0383019	0.614605	0.230197	0.0211081	0	2.3979	0.3636	0	0.0099	0.142492	9.2287	-3.91067	-0.951889	2.89037	2.99573	山东省	济南市	10	4	0.00490185	0	-0.16129	0.272727	-0.16129	0.014571	0	0.0234146	140.042	1.62706	1	1	1	1	1	1	1	0	0.230563	0.195912	0
407	2014	胜利股份	化学原料及化学制品制造业	C26	C2	0	0	22.1349	0.506253	0.0314779	0.642952	0.104284	0.286407	0	2.3979	0.3636	0	5.5249	0.247983	15.1427	-3.95526	-0.974392	2.94444	3.04452	山东省	济南市	10	4	0.0143129	0	0.126374	0.272727	0.126374	0.012915	1.09861	0.0227002	108.914	1.55533	1	1	1	1	1	1	1	0	0.171888	0.14748	1.09861
407	2015	胜利股份	化学原料及化学制品制造业	C26	C2	0	0	22.1468	0.494332	0.0201045	0.528582	0.160286	-0.126349	0	2.3979	0.3636	1	5.5246	0.233593	15.4024	-3.99551	-1.02906	2.99573	3.09104	山东省	济南市	10	4	0.0157754	0.373336	0.35122	0.181818	0.35122	0.009988	1.94591	0.020425	100.617	1.89185	1	1	1	1	1	1	1	0	0.179995	0.178326	1.94591
407	2016	胜利股份	燃气生产和供应业	D45	D	0	0	22.1825	0.41451	-0.140823	0.504326	0.203027	0.055949	1	2.3979	0.3636	0	4.859	0.363458	15.4002	-4.03619	-0.975752	3.04452	3.13549	山东省	济南市	10	7	0.0118844		0.111562	0.181818	0.111562	-0.075581	1.94591	0.0199725	95.9278	1.98284	0	0	0	0	0	1	1	0	0.168612	0.164824	1.94591
407	2017	胜利股份	燃气生产和供应业	D45	D	0	0	22.3417	0.465132	0.0470346	0.596647	0.209508	0.444625	0	2.19722	0.4444	1	0.0071	0.374536	9.3259	-4.07788	-0.980209	3.09104	3.17805	山东省	济南市	10	7	0.0400703	0	-0.165038	0.222222	-0.165038	0.024321	0	0.0514465	75.9716	1.67603	0	0	0	0	0	1	1	0	0.210932	0.198597	0
407	2018	胜利股份	燃气生产和供应业	D45	D	0	0	22.5838	0.574102	0.066924	0.930903	0.22808	0.221487	0	2.30259	0.4	0	0.0093	0.306152	9.3259	-4.11627	-0.989211	3.13549	3.21888	山东省	济南市	10	7	0.0441794	0	-0.514954	0.2	-0.514954	0.028301	1.09861	0.0493255	66.4642	1.07423	0	0	0	0	0	1	1	0	0.159716	0.145377	1.09861
407	2019	胜利股份	燃气生产和供应业	D45	D	0	0	22.5965	0.552642	0.0722057	0.967305	0.243986	0.143822	0	2.30259	0.4	0	0.0093	0.293113	9.9861	-4.15604	-1.04865	3.17805	3.2581	山东省	济南市	10	7	0.0907619	0.151029	-0.045577	0.2	-0.045577	0.031333	0	0.0468433	61.7539	1.0338	0	0	0	0	0	1	1	0	0.17611	0.155547	0
407	2020	胜利股份	燃气生产和供应业	D45	D	0	0	22.6332	0.570321	0.074186	0.889972	0.265286	-0.140591	0	2.30259	0.4	0	0.0093	0.327	9.9861	-4.19532	-1.05513	3.21888	3.29584	山东省	济南市	10	7	0.0666096	0.081627	0.206676	0.2	0.206676	0.031934	0	0.0433048	69.5145	1.12363	0	0	0	0	0	1	1	0	0.176505	0.154661	0
407	2021	胜利股份	燃气生产和供应业	D45	D	0	0	22.6746	0.570659	0.03678	0.888692	0.269456	-0.0106038	0	2.19722	0.3333	0	0.0088	0.355006	22.1601	-4.23436	-1.03366	3.2581	3.3322	山东省	济南市	10	7	0.0413913	0.28279	0.049852	0.222222	0.049852	0.015477	0	0.0399096	64.7721	1.12525	0	0	0	0	0	1	1	0	0.184234	0.159595	0
407	2022	胜利股份	燃气生产和供应业	D45	D	0	0	22.6915	0.567544	0.0595435	0.960886	0.272834	0.0214674	0	2.19722	0.3333	0	0.0088	0.345325	22.1601	-4.27393	-0.983839	3.29584	3.3673	山东省	济南市	10	7	0.0375955	0.096649			-0.124477	0.025443	0	0.0407236	68.6881	1.04071	0	0	0	0	0	1	1	0	0.121927	0.107505	0
408	2007	ST 玉源	非金属矿物制品业	C30	C3	0	1	20.7733	0.638465	0.00769028	0.681029	0.159414	3.4777	0	1.94591	0.4286	0	0.0001	0.424	23.2579			2.48491	2.48491	河北省	邯郸市	18	5	-0.202976	0	2.05556	0	2.05556	0.002765	0		70.6419	1.46837	0	0	0	1	1	0	1	0			0
408	2008	ST 玉源	非金属矿物制品业	C30	C3	0	1	20.3692	0.609795	-0.343863	0.622416	0.22482	0.343993	1	1.94591	0.4286	0	0.0001	0.4236	23.2579			2.56495	2.56495	河北省	邯郸市	18	5	0.163778		-0.179773	0	-0.179773	-0.160202	0		44.7508	1.60664	0	0	0	1	1	0	1	0			0
408	2009	ST 玉源	非金属矿物制品业	C30	C3	0	0	20.0575	0.739263	-0.79415	0.195549	0.205744	-0.84247	1	1.79176	0.5	0	0	0.2545	23.2579			2.63906	2.63906	河北省	邯郸市	18	5	0.019343		1.22195	0	1.22195	-0.315136	0	0.080584	242.617	5.1138	0	0	0	1	1	0	1	0	0.0359324	0.0181143	0
408	2010	*ST 玉源	非金属矿物制品业	C30	C3	0	1	19.9045	0.62671	0.217704	0.135749	0.167431	0.568821	0	1.60944	0	0	0	0.2342	22.7823			2.70805	2.70805	河北省	邯郸市	18	5	0.0141446	0	0.32211	0	0.32211	0.073708	0		8.02424	7.36656	0	0	0	1	1	0	1	0			0
408	2011	ST 金谷源	有色金属冶炼及压延加工业	C32	C3	0	1	19.8743	0.600549	0.0338344	0.21553	0.147281	-0.0187542	0	2.19722	0.3333	0	0	0.2331	22.7823			2.77259	2.77259	河北省	邯郸市	18	5	0.0393989	0	-0.418506	0.111111	-0.418506	0.013266	0		5.5435	4.63972	1	0	1	1	1	1	1	0			0
408	2012	金谷源	批发业	F51	F	0	0	19.9271	0.607177	0.0278079	0.201874	0.129299	-0.848111	0	2.19722	0.3333	0	0	0.2203	21.4773	-3.53812	-0.836917	2.83321	2.83321	河北省	邯郸市	18	9	0.0259598	0	0.134307	0.111111	0.134307	0.010731	0	0.128628	2845	4.95358	0	0	0	0	0	0	0	0	0.148141	0.114787	0
408	2013	金谷源	批发业	F51	F	0	0	20.173	0.664357	0.0885292	0.305263	0.0937969	4.79216	0	2.19722	0.3333	1	0	0.2323	19.6907	-3.6275	-1.04248	2.89037	2.89037	河北省	邯郸市	18	9	-0.00608832	0	-0.23166	0.111111	-0.23166	0.028455	0	0.0310521	120.357	3.27586	0	0	0	0	0	0	0	0	0.0166092	0.0129882	0
408	2014	金谷源	批发业	F51	F	0	0	19.939	0.69855	-0.334692	0.152881	0.0465618	-0.705903	1	2.07944	0.375	0	0.0005	0.2144	19.6907	-3.62063	-0.853186	2.94444	2.94444	河北省	邯郸市	18	9	0.00140061		0.770519	0.125	0.770519	-0.12142	0	0.0273456	725.769	6.54103	0	0	0	0	0	0	0	0			0
408	2015	金谷源	批发业	F51	F	0	0	19.9552	0.833984	-0.564581	0.086067	0.0436246	1.11674	1	2.07944	0.375	0	0.0005	0.214562	19.6907	-3.66403	-0.903797	2.99573	2.99573	河北省	邯郸市	18	9	0.0273076		0.876064	0.125	0.876064	-0.130595	0	0.0289005	262.494	11.6188	0	0	0	0	0	0	0	0			0
408	2016	*ST 金源	批发业	F51	F	0	1	22.7194	0.186463	0.303119	0.704617	0.44107	20.7081	0	2.19722	0.3333	0	11.0225	0.7025	43.6669			3.04452	3.04452	青海省	格尔木市	31	9	0.0546899	0	-0.237519	0.111111	-0.237519	0.124885	0		194.014	1.41921	0	0	0	0	0	0	0	0			0
408	2017	藏格控股	化学原料及化学制品制造业	C26	C2	0	0	22.7703	0.156207	0.194353	0.54592	0.422153	0.219101	0	2.19722	0.3333	0	10.874	0.694528	43.0786	-3.99159	-1.03336	3.09104	3.09104	青海省	格尔木市	31	4	-0.00858142	0.491504	0.189266	0.111111	0.189266	0.157134	2.19722	0.0202599	248.782	1.83177	1	1	1	1	1	1	1	0	0.00399	0.00337968	2.19722
408	2018	藏格控股	化学原料及化学制品制造业	C26	C2	0	0	22.9624	0.207796	0.121713	0.737207	0.336843	-0.155242	0	2.19722	0.3333	0	10.8751	0.718213	43.0786	-4.02364		3.13549	3.13549	青海省	格尔木市	31	4	0.094619	0	-0.366102	0.111111	-0.366102	0.090584	2.19722	0.0207071	302.603	1.35647	1	1	1	1	1	1	1	0	0.036989	0.0293616	2.19722
408	2019	藏格控股	化学原料及化学制品制造业	C26	C2	0	0	22.9896	0.180113	0.0401855	0.856428	0.392167	-0.246966	0	2.19722	0.3333	0	0.0011	0.69417	43.0786	-4.06226		3.17805	3.17805	青海省	格尔木市	31	4	0.0287234	0	-0.342246	0.333333	-0.342246	0.031965	1.09861	0.0208582	308.35	1.16764	1	1	1	1	1	1	1	0	0.0338384	0.0289681	1.09861
408	2020	*ST 藏格	化学原料及化学制品制造业	C26	C2	0	1	22.884	0.0876396	0.0289296	0.819411	0.415165	-0.0570064	0	2.19722	0.3333	0	0.0011	0.719566	43.0786			3.21888	3.21888	青海省	格尔木市	31	4	-0.0201055	0	0.085366	0.333333	0.085366	0.026377	0		177.334	1.22039	1	1	1	1	1	1	1	0			0
408	2021	藏格矿业	化学原料及化学制品制造业	C26	C2	0	0	23.0864	0.110191	0.164337	0.382641	0.304724	0.903136	0	2.19722	0.3333	0	0.0008	0.72552	40.7875	-4.13682	-1.03111	3.2581	3.2581	青海省	格尔木市	31	4	0.191559	0	4.1186	0.333333	4.1186	0.134344	0	0.0177361	123.084	2.61342	1	1	1	1	1	1	1	0	0.0522153	0.0475254	0
408	2022	藏格矿业	化学原料及化学制品制造业	C26	C2	0	0	23.3287	0.104367	0.524145	0.318834	0.210845	1.26189	0	2.19722	0.3333	0	0.0014	0.637937	25.6364	-4.15969	-1.1546	3.29584	3.29584	青海省	格尔木市	31	4	0.401175	0.79876			-0.328601	0.417751	2.07944	0.0161251	146.932	3.13643	1	1	1	1	1	1	1	0	0.0563954	0.0505758	2.07944
409	2009	ST 泰格	专用设备制造业	C35	C3	0	1	17.7692	0.207246	-0.293143	0.035927	0.0178072	-0.00270464	1	1.94591	0.4286	0	0	0.2818	26.7778			2.63906	2.83321	广东省	深圳市	12	5	0.140701		2.01042	0.142857	2.01042	-0.265396	0		1.16181	27.8341	1	0	1	0	0	0	0	1			0
409	2010	ST 泰复	专用设备制造业	C35	C3	1	1	17.6909	0.250909	-0.146061	0.039735	0.0155189	0.244419	1	2.19722	0.3333	0	0.0001	0.2759	26.7778			2.70805	2.89037	广东省	深圳市	12	5	-0.0244816		-0.179931	0.111111	-0.179931	-0.117317	0			25.1668	1	0	1	0	0	0	0	1			0
409	2011	*ST 泰复	专用设备制造业	C35	C3	1	1	17.6633	0.110442	0.144073	0.05745	0.0132269	3.58836	0	2.19722	0.3333	0	0.0001	0.3112	26.7778			2.77259	2.94444	安徽省	蚌埠市	9	5	-0.457306	0	-0.324895	0.111111	-0.324895	0.119549	0		38.9842	17.4065	1	0	1	0	0	0	0	0			0
409	2012	ST 泰复	批发业	F51	F	0	1	20.9043	0.213988	0.163841	0.437251	0.256998	2.43754	0	2.19722	0.3333	0	0.0001	0.2683	26.8296			2.83321	2.99573	安徽省	蚌埠市	9	9	0.0604151	0	2.04583	0.111111	2.04583	0.067242	0.693147		110.894	2.28702	0	0	0	0	0	0	0	0			0.693147
409	2013	山东地矿	黑色金属矿采选业	B08	B	1	0	21.2981	0.383685	0.125	0.498515	0.275862	0.367785	0	2.19722	0.3333	0	0	0.729162	23.9175	-3.90714	-0.947976	2.89037	3.04452	山东省	济南市	10	2	0.0251166	0	-0.118331	0.222222	-0.118331	0.071652	0	0.357138	111.993	2.00596	0	0	0	1	1	1	1	1	0.00443465	0.00281387	0
409	2014	山东地矿	黑色金属矿采选业	B08	B	1	0	21.9208	0.617375	-0.0249614	0.599115	0.231516	-0.223428	1	2.19722	0.3333	0	0	0.546209	23.9175	-3.98868	-0.953872	2.94444	3.09104	山东省	济南市	10	2	-0.0249236		-0.209465	0.222222	-0.209465	-0.008902	0	0.362234	127.765	1.66913	0	0	0	1	1	1	1	1	0.213306	0.0920289	0
409	2015	山东地矿	黑色金属矿采选业	B08	B	1	0	22.4596	0.727898	0.0877471	0.624314	0.171878	5.98762	0	2.19722	0.3333	0	0.0001	0.422855	15.8753	-4.03772	-1.21632	2.99573	3.13549	山东省	济南市	10	2	-0.0451168	0	0.258096	0.222222	0.258096	0.021733	0.693147	0.340108	160.793	1.60176	0	0	0	1	1	1	1	1	0.0994076	0.0597729	0.693147
409	2016	山东地矿	综合	S90	S	1	0	22.5475	0.78185	-0.132431	0.604416	0.154107	-0.000987172	1	2.19722	0.3333	0	0	0.415006	17.7423	-4.07683	-0.975217	3.04452	3.17805	山东省	济南市	10	22	-0.0324523		0.107644	0.222222	0.107644	-0.030946	1.38629	0.322683	245.996	1.65449	0	0	0	0	0	0	0	1	0.20015	0.115291	1.38629
409	2017	山东地矿	综合	S90	S	1	0	22.5106	0.818473	-0.222658	0.828811	0.176046	-0.354984	1	2.19722	0.3333	0	0	0.423912	16.5153	-4.11728	-0.957988	3.09104	3.21888	山东省	济南市	10	22	-0.0111337		-0.601149	0.222222	-0.601149	-0.04541	0	0.0987476	373.437	1.20655	0	0	0	0	0	0	0	1	0.116058	0.0577628	0
409	2018	*ST 地矿	综合	S90	S	1	1	22.2907	0.551379	0.078734	0.890688	0.147398	1.14325	0	2.19722	0.3333	0	0	0.4155	16.7061			3.13549	3.2581	山东省	济南市	10	22	0.146348	0	0.080152	0.111111	0.080152	0.026565	0		156.148	1.12273	0	0	0	0	0	0	0	1			0
409	2019	ST 地矿	综合	S90	S	1	1	22.0673	0.666963	-0.508711	0.802906	0.172563	-0.276102	1	2.19722	0.3333	0	0	0.394687	16.7061			3.17805	3.29584	山东省	济南市	10	22	-0.00624224		-0.14841	0	-0.14841	-0.227375	0		68.8555	1.24548	0	0	0	0	0	0	0	1			0
409	2020	ST 地矿	综合	S90	S	1	1	20.7197	0.427478	0.107613	0.454075	0.18738	-0.0250454	0	2.19722	0.3333	0	0	0.3714	16.7061			3.21888	3.3322	山东省	济南市	10	22	-0.155855	0	-0.155602	0	-0.155602	0.099763	0		70.3442	2.20228	0	0	0	0	0	0	0	1			0
409	2021	云鼎科技	软件和信息技术服务业	I65	I	1	0	20.905	0.499622	0.0596148	0.35065	0.156263	-0.765096	0	2.19722	0.3333	0	0	0.370019	16.7061	-4.18374		3.2581	3.3673	山东省	济南市	10	12	-0.0156371	0	0.633907	0	0.633907	0.029093	0	0.217703	529.345	2.85185	1	1	0	0	0	0	0	1	0.468164	0.322793	0
409	2022	云鼎科技	软件和信息技术服务业	I65	I	1	0	21.6309	0.339656	0.0546763	0.597358	0.0859437	1.14692	0	2.3979	0.3636	0	0.0115	0.495723	35.9278	-4.29349	-0.987948	3.29584	3.4012	山东省	济南市	10	12	0.0467024	0			-0.036091	0.024672	0	0.164135	338.901	1.67404	1	1			0	0	0	1	0.440288	0.367619	0
410	2007	沈阳机床	通用设备制造业	C34	C3	1	0	22.7147	0.815746	0.0565307	0.575462	0.150781	0.113527	0	2.19722	0.3333	0	0.0005	0.658008	42.0865	-3.71329	-0.954067	2.48491	2.70805	辽宁省	沈阳市	28	5	-0.0306121	0	0.63284	0.222222	0.63284	0.01001	2.83321	0.0469279	269.835	1.73774	1	0	1	0	0	0	0	1	1.03269	1.1845	2.83321
410	2008	沈阳机床	通用设备制造业	C34	C3	1	0	22.9563	0.851519	0.0309468	0.931039	0.161011	0.112526	0	2.19722	0.3333	0	0.0004	0.523923	42.0865	-3.74394	-0.986023	2.56495	2.77259	辽宁省	沈阳市	28	5	-0.0833664	0	-0.764072	0.111111	-0.764072	0.004536	2.83321	0.0405919	266.899	1.07407	1	0	1	0	0	0	0	1	0.309366	0.307287	2.83321
410	2009	沈阳机床	通用设备制造业	C34	C3	1	0	22.9156	0.841649	0.0375275	0.657242	0.157215	-0.0867359	0	2.19722	0.3333	0	0.0004	0.939878	42.2349	-3.78586	-0.988716	2.63906	2.83321	辽宁省	沈阳市	28	5	-0.123779	0	1.34855	0.111111	1.34855	0.005873	1.94591	0.0395908	331.63	1.52151	1	0	1	0	0	0	0	1	0.736938	0.876758	1.94591
410	2010	沈阳机床	通用设备制造业	C34	C3	1	0	23.073	0.852209	0.0940439	0.678417	0.149737	0.346167	0	2.19722	0.3333	0	0.0004	0.912268	42.2688	-3.81762	-0.973083	2.70805	2.89037	辽宁省	沈阳市	28	5	-0.0247249	0	0.068905	0.111111	0.068905	0.013311	2.56495	0.0294738	318.545	1.47402	1	0	1	0	0	0	0	1	0.798579	0.930668	2.56495
410	2011	沈阳机床	通用设备制造业	C34	C3	1	0	23.2374	0.868213	0.0692882	0.854782	0.116016	0.194342	0	2.19722	0.3333	0	0.0011	0.550034	42.3351	-3.84674	-1.06904	2.77259	2.94444	辽宁省	沈阳市	28	5	0.0147212	0.297308	-0.431405	0.222222	-0.431405	0.00891	2.07944	0.0304245	314.806	1.16989	1	0	1	0	0	0	0	1	0.825627	0.863348	2.07944
410	2012	沈阳机床	通用设备制造业	C34	C3	1	0	23.2976	0.875378	0.0207369	0.884046	0.100156	-0.189782	0	2.3979	0.3636	0	0.001	0.49243	42.3476	-3.88217	-1.00677	2.83321	2.99573	辽宁省	沈阳市	28	5	-0.0971661	0	-0.09388	0.181818	-0.09388	0.002579	1.60944	0.0325969	472.038	1.13116	1	0	1	0	0	0	0	1	0.802929	0.900433	1.60944
410	2013	沈阳机床	通用设备制造业	C34	C3	1	0	23.5189	0.833668	0.0157603	0.930943	0.127449	-0.0523725	0	2.19722	0.3333	0	0.0011	0.586535	33.0803	-3.9027	-1.01316	2.89037	3.04452	辽宁省	沈阳市	28	5	-0.0820621	0	-0.061389	0.222222	-0.061389	0.002098	0.693147	0.0920688	603.503	1.07418	1	0	1	0	0	0	0	1	0.759912	0.798006	0.693147
410	2014	沈阳机床	通用设备制造业	C34	C3	1	0	23.7263	0.863882	0.00808103	0.752947	0.0949123	0.05907	0	2.19722	0.3333	0	0.0003	0.316362	30.0901	-3.92063	-1.09025	2.94444	3.09104	辽宁省	沈阳市	28	5	-0.0815591	0.693248	1.15663	0.222222	1.15663	0.001096	0.693147	0.0831478	724.648	1.32811	1	0	1	0	0	0	0	1	0.69459	0.799774	0.693147
410	2015	沈阳机床	通用设备制造业	C34	C3	1	0	23.8274	0.89864	-0.255871	0.577205	0.0821429	-0.183116	1	2.19722	0.3333	0	0.0002	0.326279	30.1197	-3.94853	-1.02378	2.99573	3.13549	辽宁省	沈阳市	28	5	-0.128359		0.997886	0.444444	0.997886	-0.028707	0.693147	0.0834025	998.377	1.73249	1	0	1	0	0	0	0	1	0.776937	0.951926	0.693147
410	2016	沈阳机床	通用设备制造业	C34	C3	1	0	23.934	0.966771	-0.9324	0.731817	0.113821	-0.0219471	1	2.19722	0.3333	0	0.0002	0.308069	30.1346	-3.97482	-1.02266	3.04452	3.17805	辽宁省	沈阳市	28	5	-0.0780569		-0.466027	0.555556	-0.466027	-0.057965	0.693147	0.0679561	1115.65	1.36646	1	0	1	0	0	0	0	1	0.675646	0.770915	0.693147
410	2017	*ST 沈机	通用设备制造业	C34	C3	1	1	23.7872	0.952312	0.117453	0.774403	0.140281	-0.329056	0	1.94591	0.4286	0	0.0003	0.3198	30.1346			3.09104	3.21888	辽宁省	沈阳市	28	5	-0.052463	0	-0.269461	0.285714	-0.269461	0.005061	0		1074.78	1.29132	1	0	1	0	0	0	0	1			0
410	2018	沈阳机床	通用设备制造业	C34	C3	1	0	23.7384	0.992637	-1.47559	0.818355	0.167716	0.197089	1	1.94591	0.4286	0	0.0003	0.310712	30.1346	-4.07923	-1.03109	3.13549	3.2581	辽宁省	沈阳市	28	5	-0.00279094		-0.353484	0.285714	-0.353484	-0.042373	0	0.0664025	947.546	1.22196	1	0	1	0	0	0	0	1	0.59546	0.105093	0
410	2019	*ST 沈机	通用设备制造业	C34	C3	1	1	22.699	0.848012	-5.00129	0.410596	0.227161	-0.800168	1	1.94591	0.4286	0	0.0001	0.6486	29.99			3.17805	3.29584	辽宁省	沈阳市	28	5	-0.00522859		0.07924	0.285714	0.07924	-0.432132	0		414.069	2.43548	1	0	1	0	0	0	0	1			0
410	2020	*ST 沈机	通用设备制造业	C34	C3	1	1	22.438	0.937497	-1.0173	0.486826	0.286861	0.340272	1	1.94591	0.4286	0	0	0.5646	29.99			3.21888	3.3322	辽宁省	沈阳市	28	5	-0.16348		-0.45815	0.142857	-0.45815	-0.132157	0		369.86	2.05412	1	0	1	0	0	0	0	1			0
410	2021	ST 沈机	通用设备制造业	C34	C3	1	1	21.82	1.19268	8.18962	0.248657	0.275799	0.264776	1	1.94591	0.4286	0	0	0.5431	29.99			3.2581	3.3673	辽宁省	沈阳市	28	5	-0.103326		0.365854	0.142857	0.365854	-0.31417	0		218.937	4.02161	1	0	1	0	0	0	0	1			0
410	2022	*ST 沈机	通用设备制造业	C34	C3	1	1	22.0058	0.729942	0.0544405	0.294109	0.266833	-0.0167652	0	1.94591	0.4286	0	0	0.6255	42.8989			3.29584	3.4012	辽宁省	沈阳市	28	5	-0.0715598	0			0.115079	0.002995	0		230.955	3.4001	1	0			0	0	0	1			0
411	2007	英特集团	零售业	F52	F	1	0	20.989	0.794352	0.125762	0.599565	0.0515383	0.233476	0	2.07944	0.375	0	0	0.6208	21.3545	-3.63412	-0.909891	2.48491	2.70805	浙江省	杭州市	20	9	-0.0303779	0	1.76151	0.125	1.76151	0.023341	0	0.058945	88.3061	1.66788	0	0	0	0	0	0	0	1	0.155831	0.0500408	0
411	2008	英特集团	零售业	F52	F	1	0	21.1096	0.808319	0.147374	0.758581	0.0722633	0.211841	0	2.19722	0.3333	0	0.0024	0.60965	21.3545	-3.68798	-0.923815	2.56495	2.77259	浙江省	杭州市	20	9	0.0830149	0	-0.453182	0.111111	-0.453182	0.027556	0	0.0657182	81.9656	1.31825	0	0	0	0	0	0	0	1	0.191283	0.0450113	0
411	2009	英特集团	零售业	F52	F	1	0	21.3376	0.812174	0.202297	0.621148	0.0578984	0.238658	0	2.19722	0.3333	0	0.0024	0.61473	21.3545	-3.75076	-0.936434	2.63906	2.83321	浙江省	杭州市	20	9	0.0232361	0	0.798005	0.111111	0.798005	0.034433	0	0.049666	85.321	1.60992	0	0	0	0	0	0	0	1	0.148586	0.0330701	0
411	2010	英特集团	批发业	F51	F	1	0	21.6259	0.81415	0.217126	0.597705	0.0452794	0.307485	0	2.19722	0.3333	0	0.0024	0.619791	21.3545	-3.81316	-0.922638	2.70805	2.89037	浙江省	杭州市	20	9	0.0369582	0	0.436893	0.111111	0.436893	0.035461	1.79176	0.0465508	91.389	1.67307	0	0	0	0	0	0	0	1	0.438492	0.0959328	1.79176
411	2011	英特集团	批发业	F51	F	1	0	22.0259	0.750787	0.55825	0.771853	0.0518519	0.284428	0	2.19722	0.3333	0	0.0024	0.5941	21.3545	-3.87241	-0.935203	2.77259	2.94444	浙江省	杭州市	20	9	-0.0219207	0	-0.057915	0.111111	-0.057915	0.104333	2.07944	0.0390587	99.6016	1.29558	0	0	0	0	0	0	0	1	0.588986	0.17677	2.07944
411	2012	英特集团	批发业	F51	F	1	0	22.1367	0.745088	0.146286	0.85658	0.0473795	0.242026	0	2.19722	0.3333	0	0	0.6255	21.3545	-3.9153	-0.971473	2.83321	2.99573	浙江省	杭州市	20	9	0.0168939	0	-0.13627	0.111111	-0.13627	0.034961	0	0.0330347	95.0457	1.16743	0	0	0	0	0	0	0	1	0.403817	0.126819	0
411	2013	英特集团	批发业	F51	F	1	0	22.2914	0.740446	0.147212	0.835831	0.0458557	0.168022	0	2.19722	0.3333	0	0	0.680821	21.3545	-3.95758	-0.975693	2.89037	3.04452	浙江省	杭州市	20	9	0.0157831	0	0.260973	0.111111	0.260973	0.035179	0.693147	0.0310521	101.04	1.19641	0	0	0	0	0	0	0	1	0.0575945	0.0181512	0.693147
411	2015	英特集团	批发业	F51	F	1	0	22.5356	0.752556	0.10679	0.60505	0.0433013	0.0989516	0	2.19722	0.3333	0	0.0162	0.747185	21.5432	-4.03699	-0.980605	2.99573	3.13549	浙江省	杭州市	20	9	0.0154019	0	0.244268	0.111111	0.244268	0.025127	1.09861	0.0289005	103.962	1.65275	0	0	0	0	0	0	0	1	0.940174	0.272132	1.09861
411	2016	英特集团	批发业	F51	F	1	0	22.6673	0.757153	0.119462	0.707696	0.068068	0.115792	0	2.19722	0.3333	0	0.0227	0.729552	21.5432	-4.07454	-0.988017	3.04452	3.17805	浙江省	杭州市	20	9	0.0202556	0	-0.16886	0.111111	-0.16886	0.027462	0.693147	0.0291372	107.594	1.41304	0	0	0	0	0	0	0	1	0.261793	0.36405	0.693147
411	2017	英特集团	批发业	F51	F	1	0	22.9297	0.790254	0.106302	0.803482	0.0613074	0.0956118	0	2.07944	0.375	0	0.0198	0.722178	29.88	-4.10521	-0.9779	3.09104	3.21888	浙江省	杭州市	20	9	0.0174448	0	-0.099547	0.125	-0.099547	0.021077	0.693147	0.0311389	116.886	1.24458	0	0	0	0	0	0	0	1	0.572747	0.355204	0.693147
411	2018	英特集团	批发业	F51	F	1	0	22.9197	0.768319	0.112252	0.943509	0.0592744	0.0838199	0	2.19722	0.3333	0	0.0205	0.72827	29.88	-4.14568	-1.06338	3.13549	3.2581	浙江省	杭州市	20	9	0.0184947	0.120468	-0.364824	0.111111	-0.364824	0.024895	0	0.0340404	110.846	1.05987	0	0	0	0	0	0	0	1	0.31196	0.165335	0
411	2019	英特集团	批发业	F51	F	1	0	23.1	0.72408	0.133602	0.995528	0.0516418	0.200505	0	2.19722	0.3333	0	0.0139	0.684173	24.9	-4.176	-1.07905	3.17805	3.29584	浙江省	杭州市	20	9	0.0204803	0.044971	-0.027413	0.111111	-0.027413	0.031355	0	0.0359817	113.491	1.00449	0	0	0	0	0	0	0	1	0.258334	0.108398	0
411	2020	英特集团	批发业	F51	F	1	0	23.1437	0.715042	0.11099	0.892999	0.0479557	0.0165554	0	2.07944	0.375	0	0.0139	0.653895	24.9	-4.21323	-1.07685	3.21888	3.3322	浙江省	杭州市	20	9	0.0295319	0.047201	0.601098	0.125	0.601098	0.030471	0	0.0424077	113.982	1.11982	0	0	0	0	0	0	0	1	0.199032	0.114232	0
411	2021	英特集团	批发业	F51	F	1	0	23.2284	0.712904	0.117872	0.985087	0.0651058	0.0688884	0	2.07944	0.375	0	0.4554	0.637204	24.2725	-4.24739	-1.06762	3.2581	3.3673	浙江省	杭州市	20	9	0.0266243	0.128906	-0.240185	0.25	-0.240185	0.03235	0	0.0481676	115.629	1.01514	0	0	0	0	0	0	0	1	0.154815	0.116271	0
411	2022	英特集团	批发业	F51	F	1	0	23.3007	0.705025	0.125032	1.02283	0.0572609	0.14546	0	2.07944	0.375	0	0.539	0.641072	24.0345	-4.28192	-1.03112	3.29584	3.4012	浙江省	杭州市	20	9	0.0297153	0.084325			-0.037727	0.035136	0	0.0547913	123.644	0.977683	0	0			0	0	0	1	0.19836	0.116206	0
413	2007	*ST 宝石A	计算机、通信和其他电子设备制造业	C39	C3	1	1	19.8896	0.401233	0.0474664	0.319668	0.324363	2.78263	0	1.94591	0.4286	0	0.0041	0.5424	51.7354			2.48491	2.77259	河北省	石家庄市	18	5	0.0300786	0	1.84983	0.142857	1.84983	0.02565	0		244.007	3.12824	1	1	1	0	0	0	0	1			0
413	2008	宝石A	计算机、通信和其他电子设备制造业	C39	C3	1	0	19.8228	0.347825	0.0186525	0.527558	0.310752	-0.100447	0	1.94591	0.4286	0	0.0041	0.5326	51.7387	-3.51561	-0.849139	2.56495	2.83321	河北省	石家庄市	18	5	0.00843567	0	-0.500599	0.142857	-0.500599	0.012052	0	0.0623731	278.088	1.89553	1	1	1	0	0	0	0	1	1.08997	1.09254	0
413	2009	宝石A	计算机、通信和其他电子设备制造业	C39	C3	1	0	19.7131	0.362231	-0.13185	0.117836	0.305173	-0.697712	1	1.94591	0.4286	0	0.0041	0.4901	47.6407	-3.53092	-0.836839	2.63906	2.89037	河北省	石家庄市	18	5	-0.0345535		1.21583	0.142857	1.21583	-0.090024	0.693147	0.069237	796.455	8.48637	1	1	1	0	0	0	0	1	1.09823	1.09752	0.693147
413	2010	宝石A	计算机、通信和其他电子设备制造业	C39	C3	1	0	19.7421	0.363774	0.017272	0.07979	0.262295	0.263007	0	1.94591	0.4286	0	0.0032	0.426603	28.9257	-3.57755	-0.82999	2.70805	2.94444	河北省	石家庄市	18	5	0.0276614	0	0.521645	0.142857	0.521645	0.010845	0	0.0687099	725.421	12.533	1	1	1	0	0	0	0	1	1.09721	1.16793	0
413	2011	宝石A	计算机、通信和其他电子设备制造业	C39	C3	0	0	19.7401	0.305501	0.0487055	0.104731	0.141393	0.332753	0	1.94591	0.4286	0	0.0032	0.463298	28.9257	-3.61708	-0.856565	2.77259	2.99573	河北省	石家庄市	18	5	-0.00491376	0	-0.228307	0.142857	-0.228307	0.032438	0	0.0514342	807.977	9.5483	1	1	1	0	0	0	0	0	1.08127	1.20708	0
413	2012	宝石A	计算机、通信和其他电子设备制造业	C39	C3	0	0	21.4468	0.755861	0.631655	0.377264	0.0244349	6.45925	0	1.94591	0.4286	0	0.0032	0.477768	28.9257	-3.92009	-1.13856	2.83321	3.04452	河北省	石家庄市	18	5	-0.226508	0	0.104147	0.142857	0.104147	0.116907	1.60944	0.0513417	432.246	2.65066	1	1	1	0	0	0	0	0	0.409224	0.339757	1.60944
413	2013	宝石A	计算机、通信和其他电子设备制造业	C39	C3	0	0	22.9241	0.349694	0.128433	0.745576	0.0156215	0.196378	0	1.94591	0.4286	0	0.0011	0.79519	14.3999	-3.98547	-0.979618	2.89037	3.09104	河北省	石家庄市	18	5	-0.20339	0	0.413189	0.142857	0.413189	0.045339	2.30259	0.0471048	635.43	1.34125	1	1	1	0	0	0	0	0	0.136487	0.0910557	2.30259
413	2015	东旭光电	计算机、通信和其他电子设备制造业	C39	C3	0	0	24.0836	0.49437	0.132386	0.725466	0.239601	1.16955	0	1.94591	0.4286	0	0.019	0.548625	21.6416	-3.95393	-1.16181	2.99573	3.17805	河北省	石家庄市	18	5	0.061813	0.19278	0.194318	0.142857	0.194318	0.048354	1.94591	0.0358962	365.709	1.37842	1	1	1	0	0	0	0	0	0.0365717	0.0292908	1.94591
413	2016	东旭光电	计算机、通信和其他电子设备制造业	C39	C3	0	0	24.5697	0.507345	0.0696519	0.701493	0.191182	0.484089	0	1.94591	0.4286	0	0.0046	0.490829	11.3153	-3.91277	-1.1387	3.04452	3.21888	河北省	石家庄市	18	5	0.0296852	0.26386	0.251509	0.142857	0.251509	0.027987	2.3979	0.0274716	291.764	1.42553	1	1	1	0	0	0	0	0	0.0274603	0.023532	2.3979
413	2017	东旭光电	计算机、通信和其他电子设备制造业	C39	C3	0	0	24.9381	0.526364	0.0703426	0.817715	0.163874	1.51204	0	1.79176	0.5	0	0.0039	0.427617	15.8977	-3.87773	-1.18495	3.09104	3.2581	河北省	石家庄市	18	5	0.0187014	0.206882	-0.161446	0.166667	-0.161446	0.028646	2.19722	0.0221935	296.66	1.22292	1	1	1	0	0	0	0	0	0.029179	0.0202566	2.19722
413	2018	东旭光电	计算机、通信和其他电子设备制造业	C39	C3	0	0	25.0079	0.539472	0.0692978	1.10699	0.13275	0.627314	0	1.94591	0.4286	1	0.0039	0.368761	15.969	-3.9022	-1.16372	3.13549	3.29584	河北省	石家庄市	18	5	0.00534958	0.176795	-0.514476	0.142857	-0.514476	0.031261	1.38629	0.0469453	240.919	0.903347	1	1	1	0	0	0	0	0	0.0340999	0.0241166	1.38629
413	2019	东旭光电	计算机、通信和其他电子设备制造业	C39	C3	0	0	24.9392	0.534897	-0.0479873	1.20018	0.140427	-0.378671	1	1.94591	0.4286	0	0.0025	0.323098	15.969	-3.95748	-1.07079	3.17805	3.3322	河北省	石家庄市	18	5	-0.044461		-0.243004	0.285714	-0.243004	-0.022995	0.693147	0.0388805	334.269	0.833206	1	1	1	0	0	0	0	0	0.0233084	0.017999	0.693147
413	2020	东旭光电	计算机、通信和其他电子设备制造业	C39	C3	0	0	24.895	0.558631	-0.115504	1.24624	0.146276	-0.597875	1	1.94591	0.4286	0	0	0.272768	15.969	-4.00711	-1.06358	3.21888	3.3673	河北省	石家庄市	18	5	0.0314874		-0.238096	0	-0.238096	-0.053565	0	0.0362142	586.297	0.802414	1	1	1	0	0	0	0	0	0.0423126	0.0330646	0
413	2021	东旭光电	计算机、通信和其他电子设备制造业	C39	C3	0	0	24.8582	0.586016	-0.105063	1.23503	0.118115	-0.201001	1	1.94591	0.4286	0	0	0.269835	15.969	-4.055	-1.05965	3.2581	3.4012	河北省	石家庄市	18	5	0.0210505		-0.121093	0	-0.121093	-0.045803	0	0.029803	661.358	0.809699	1	1	1	0	0	0	0	0	0.0380974	0.0297915	0
413	2022	东旭光电	计算机、通信和其他电子设备制造业	C39	C3	0	0	24.7939	0.596684	-0.0725329	1.28624	0.142798	0.0462816	1	1.94591	0.4286	1	0	0.247867	16.2454	-4.10849	-1.08293	3.29584	3.43399	河北省	石家庄市	18	5	0.00434244				-0.213334	-0.030637	0	0.0322146	548.362	0.777458	1	1			0	0	0	0	0.038439	0.0295062	0
415	2007	汇通集团	土木工程建筑业	E48	E	0	0	20.8945	0.572603	0.027755	0.422407	0.240847	0.410508	0	1.94591	0.4286	0	0.0669	0.3943	22.3525	-3.62239	-0.510027	2.48491	2.70805	新疆维吾尔自治区	乌鲁木齐市	15	8	0.0352215	0	2.5035	0	2.5035	0.012008	0	0.270347	246.11	2.36738	0	0	0	0	0	0	0	0	0.12349	0.08118	0
415	2008	汇通集团	土木工程建筑业	E48	E	0	0	20.8108	0.654682	-0.201522	0.620829	0.288164	-0.313273	1	1.94591	0.4286	0	0.0588	0.3423	18.286	-3.65137	-0.87017	2.56495	2.77259	新疆维吾尔自治区	乌鲁木齐市	15	8	-0.0585514		-0.578842	0	-0.578842	-0.081617	0	0.27672	558.703	1.61075	0	0	0	0	0	0	0	0	0.137426	0.0835855	0
415	2009	汇通集团	土木工程建筑业	E48	E	0	0	20.8664	0.745751	-0.254931	0.326045	0.288858	0.0732004	1	1.94591	0.4286	1	0.0182	0.246398	10.9877	-3.69876	-0.817483	2.63906	2.83321	新疆维吾尔自治区	乌鲁木齐市	15	8	0.189363		1.11374	0.285714	1.11374	-0.074044	0	0.18451	525.877	3.06706	0	0	0	0	0	0	0	0	0.101687	0.0566365	0
415	2010	*ST 汇通	土木工程建筑业	E48	E	0	1	20.9715	0.782727	0.00732721	0.300149	0.260093	0.25638	0	1.94591	0.4286	1	0.0182	0.447188	10.9877			2.70805	2.89037	新疆维吾尔自治区	乌鲁木齐市	15	8	0.0283525	0	0.219731	0.285714	0.219731	0.001635	1.38629		403.433	3.33167	0	0	0	0	0	0	0	0			1.38629
415	2011	渤海租赁	租赁业	L71	L	0	0	23.6473	0.541802	0.0833806	1.00172	0.000165595	2.34312	0	2.19722	0.3333	0	0	0.747975	44.9021	-3.80948	-1.09355	2.77259	2.94444	新疆维吾尔自治区	乌鲁木齐市	15	15	0.043113	0	-0.206801	0	-0.206801	0.019726	2.07944	0.140464	31.8549	0.998287	0	0	0	0	0	0	0	0	0.339478	0.155931	2.07944
415	2012	渤海租赁	租赁业	L71	L	0	0	24.1246	0.680917	0.0696928	1.01432	0.281592	1.33177	0	2.3979	0.2727	0	0.0015	0.718388	44.9021	-3.78788	-1.07921	2.83321	2.99573	新疆维吾尔自治区	乌鲁木齐市	15	15	0.0394496	0	-0.010313	0	-0.010313	0.021026	1.38629	0.179823	28.7481	0.985885	0	0	0	0	0	0	0	0	0.0633098	0.0203445	1.38629
415	2013	渤海租赁	租赁业	L71	L	0	0	24.7685	0.853207	0.148544	0.990164	0.445921	1.55895	0	2.19722	0.3333	0	0.0083	0.698108	44.9021	-3.71373	-1.16644	2.89037	3.04452	新疆维吾尔自治区	乌鲁木齐市	15	15	0.0808699	0.142736	0.203957	0	0.203957	0.023349	1.60944	0.130428	33.8023	1.00993	0	0	0	0	0	0	0	0	0.309674	0.0701217	1.60944
415	2014	渤海租赁	租赁业	L71	L	0	0	24.9387	0.81397	0.112339	0.890373	0.403033	0.074565	0	2.19722	0.3333	0	0.0059	0.750576	44.32	-3.71761	-1.13393	2.94444	3.09104	新疆维吾尔自治区	乌鲁木齐市	15	15	0.0699153	0.150538	0.762895	0	0.762895	0.017404	1.79176	0.138789	33.3823	1.12312	0	0	0	0	0	0	0	0	0.281675	0.0718061	1.79176
415	2015	渤海租赁	租赁业	L71	L	0	0	25.6053	0.753311	0.0792366	1.00354	0.362893	0.409674	0	2.19722	0.3333	0	0.0045	0.673512	44.6422	-3.59211	-1.09631	2.99573	3.13549	新疆维吾尔自治区	乌鲁木齐市	15	15	0.0531774	0	0.324521	0.111111	0.324521	0.013557	2.30259	0.132934	44.4268	0.996472	0	0	0	0	0	0	0	0	0.200535	0.0646692	2.30259
415	2016	渤海金控	租赁业	L71	L	0	0	26.1015	0.825802	0.0808593	0.985149	0.541395	1.51139	0	2.19722	0.3333	1	0.0026	0.794997	34.5562	-3.48413	-1.20866	3.04452	3.17805	新疆维吾尔自治区	乌鲁木齐市	15	15	0.0643699	0.108836	-0.207317	0.111111	-0.207317	0.013115	2.3979	0.153009	22.7352	1.01507	0	0	0	0	0	0	0	0	0.208286	0.0514737	2.3979
415	2017	渤海金控	租赁业	L71	L	0	0	26.4284	0.882109	0.086291	0.99965	0.600205	0.481368	0	2.19722	0.3333	1	0.009	0.807193	34.9069	-3.41506	-1.19113	3.09104	3.21888	新疆维吾尔自治区	乌鲁木齐市	15	15	0.0699854	0.117572	-0.188543	0.111111	-0.188543	0.010507	2.19722	0.160566	19.7696	1.00035	0	0	0	0	0	0	0	0	0.270851	0.045698	2.19722
415	2018	渤海租赁	租赁业	L71	L	0	0	26.3786	0.807246	0.0588747	1.07053	0.636743	0.149059	0	2.19722	0.3333	0	0.0217	0.791055	34.537	-3.47225	-1.15106	3.13549	3.2581	新疆维吾尔自治区	乌鲁木齐市	15	15	0.0714959	0	-0.366218	0.111111	-0.366218	0.009322	1.09861	0.1728	22.5852	0.93412	0	0	0	0	0	0	0	0	0.28291	0.0745542	1.09861
415	2019	渤海租赁	租赁业	L71	L	0	0	26.305	0.794467	0.0605994	1.07196	0.747623	-0.0602546	0	2.19722	0.3333	0	0.0217	0.744118	30.3149	-3.53729	-1.14867	3.17805	3.29584	新疆维吾尔自治区	乌鲁木齐市	15	15	0.0748506	0	0.055556	0.111111	0.055556	0.012514	0	0.205526	29.3945	0.932873	0	0	0	0	0	0	0	0	0.296545	0.0844927	0
415	2020	渤海租赁	租赁业	L71	L	0	0	26.2456	0.833928	-0.178832	1.06523	0.751114	-0.293407	1	2.19722	0.3333	0	0.0217	0.720113	28.016	-3.59718	-1.12812	3.21888	3.3322	新疆维吾尔自治区	乌鲁木齐市	15	15	0.0577377		-0.368421	0.111111	-0.368421	-0.034353	0	0.285656	60.9601	0.938769	0	0	0	0	0	0	0	0	0.179419	0.0418832	0
415	2021	渤海租赁	租赁业	L71	L	0	0	26.2376	0.839347	-0.0277274	1.05326	0.762778	-0.0228724	1	2.19722	0.3333	0	0.0217	0.725383	28.016	-3.63981	-1.12276	3.2581	3.3673	新疆维吾尔自治区	乌鲁木齐市	15	15	0.0648274		0.2125	0	0.2125	-0.004548	0	0.29209	31.0032	0.949434	0	0	0	0	0	0	0	0	0.248881	0.0577552	0
415	2022	渤海租赁	租赁业	L71	L	0	0	26.2979	0.835867	-0.0570149	1.08375	0.761284	0.191529	1	2.19722	0.3333	0	0.018	0.684379	28.016	-3.6597	-1.14867	3.29584	3.4012	新疆维吾尔自治区	乌鲁木齐市	15	15	0.0796996				-0.24055	-0.008991	0	0.327918	22.8009	0.922725	0	0			0	0	0	0	0.262964	0.0656869	0
416	2007	健特生物	食品制造业	C14	C1	0	0	20.5412	0.176653	-0.00529648	0.162632	0.083731	-0.267655	1	0.693147	0.5	0	0	0.285856	22.5583	-3.57174	-0.853827	2.48491	2.70805	山东省	青岛市	10	3	-0.192731		3.38951	0	3.38951	-0.005065	0	0.316734	18.6477	6.14886	0	0	0	0	0	0	0	0	0.315339	0.262325	0
416	2008	民生投资	食品制造业	C14	C1	0	0	20.5449	0.194119	-0.00043068	0.456285	0.0809207	-0.187944	1	1.60944	0.4	0	0	0.28208	22.5583	-3.61231	-0.892653	2.56495	2.77259	山东省	青岛市	10	3	0.0139732		-0.685154	0	-0.685154	-0.00035	0	0.312463	23.1787	2.19162	0	0	0	0	0	0	0	0	0.251602	0.204465	0
416	2009	民生投资	食品制造业	C14	C1	0	0	20.7026	0.241461	0.109494	0.243713	0.150849	0.000902036	0	2.19722	0.3333	0	0	0.261876	22.5583	-3.6762	-0.90421	2.63906	2.83321	山东省	青岛市	10	3	0.0931054	0	1.3794	0.111111	1.3794	0.079211	0	0.210376	17.3718	4.10319	0	0	0	0	0	0	0	0	0.232947	0.178056	0
416	2010	民生投资	零售业	F52	F	0	0	20.7157	0.232765	0.0391321	0.2448	0.141079	0.125307	0	2.07944	0.375	0	0	0.260441	22.5583	-3.71809	-0.877167	2.70805	2.89037	山东省	青岛市	10	9	0.0569296	0	-0.181093	0	-0.181093	0.02966	0	0.261944	16.692	4.08496	0	0	0	0	0	0	0	0	0.249438	0.1928	0
416	2011	民生投资	零售业	F52	F	0	0	20.6151	0.121643	0.0677404	0.323002	0.0653442	-0.0306279	0	2.19722	0.3333	0	0	0.257436	22.5583	-3.74321	-0.869981	2.77259	2.94444	山东省	青岛市	10	9	0.0646998	0	-0.301808	0.111111	-0.301808	0.058487	0.693147	0.0390587	12.2604	3.09596	0	0	0	0	0	0	0	0	0.192732	0.170954	0.693147
416	2012	民生投资	零售业	F52	F	0	0	20.6842	0.118874	0.0923752	0.315897	0.0568135	-0.292239	0	2.19722	0.3333	0	0	0.2571	22.5583	-3.79353	-0.952367	2.83321	2.99573	山东省	青岛市	10	9	0.0334556	0.352021	0.09761	0.111111	0.09761	0.078558	0	0.0330347	15.4341	3.16559	0	0	0	0	0	0	0	0	0.299685	0.271425	0
416	2013	民生投资	零售业	F52	F	0	0	20.6564	0.119955	0.0252548	0.250185	0.0550926	-0.00717016	0	2.19722	0.3333	0	0	0.2748	22.5583	-3.82943	-0.896064	2.89037	3.04452	山东省	青岛市	10	9	-0.00290504	0	0.250029	0.111111	0.250029	0.022552	0	0.0310521	20.9569	3.99704	0	0	0	0	0	0	0	0	0.349978	0.313639	0
416	2014	民生控股	零售业	F52	F	0	0	20.6566	0.0497812	0.116502	0.211291	0.0486346	-0.108274	0	2.19722	0.3333	0	0.0177	0.269909	22.5583	-3.86946	-0.954166	2.94444	3.09104	山东省	青岛市	10	9	-0.147072	0.26666	0.208211	0.111111	0.208211	0.106606	0	0.0273456	0.33723	4.73281	0	0	0	0	0	0	0	0	0.288272	0.28619	0
417	2007	合肥百货	零售业	F52	F	1	0	21.6352	0.595032	0.14941	0.547905	0.28798	0.230375	0	2.3979	0.3636	0	0.0156	0.568647	23.8419	-3.69377	-1.01663	2.48491	2.70805	安徽省	合肥市	9	9	0.153104	0.392162	2.4881	0.272727	2.4881	0.056703	1.38629	0.058945	35.4179	1.82513	0	0	0	0	0	0	0	1	0.39837	0.288005	1.38629
417	2008	合肥百货	零售业	F52	F	1	0	21.9295	0.644616	0.172081	0.710537	0.295613	0.271389	0	2.3979	0.3636	0	0.0151	0.839936	23.9299	-3.74903	-1.0342	2.56495	2.77259	安徽省	合肥市	9	9	0.196291	0.293049	-0.241381	0.272727	-0.241381	0.05654	2.3979	0.0657182	39.1153	1.40739	0	0	0	0	0	0	0	1	0.425467	0.278602	2.3979
417	2009	合肥百货	零售业	F52	F	1	0	22.0299	0.645623	0.23131	0.393293	0.273912	0.166876	0	2.19722	0.2222	0	0.0096	0.879206	23.9299	-3.79253	-1.04094	2.63906	2.83321	安徽省	合肥市	9	9	0.183904	0.166164	1.24697	0.222222	1.24697	0.078159	3.29584	0.049666	35.4307	2.54263	0	0	0	0	0	0	0	1	0.349933	0.231523	3.29584
417	2010	合肥百货	零售业	F52	F	1	0	22.2214	0.630959	0.248069	0.369333	0.217885	0.199865	0	2.3979	0.3636	1	0.0096	0.933072	23.9859	-3.83681	-1.02089	2.70805	2.89037	安徽省	合肥市	9	9	0.189261	0.130667	0.331655	0.181818	0.331655	0.082068	3.4012	0.0465508	36.4442	2.70758	0	0	0	0	0	0	0	1	0.326875	0.227999	3.4012
417	2011	合肥百货	零售业	F52	F	1	0	22.5432	0.565579	0.269828	0.589632	0.151449	0.210966	0	2.3979	0.3636	1	0.0089	0.811629	22.1313	-3.87689	-1.03149	2.77259	2.94444	安徽省	合肥市	9	9	0.133726	0.106752	-0.267535	0.181818	-0.267535	0.094699	3.29584	0.0390587	34.7882	1.69597	0	0	0	0	0	0	0	1	0.208163	0.133188	3.29584
417	2012	合肥百货	零售业	F52	F	1	0	22.6201	0.539711	0.159753	0.736937	0.167665	0.0647869	0	2.30259	0.4	1	0.0089	0.675595	22.1313	-3.91559	-1.05593	2.83321	2.99573	安徽省	合肥市	9	9	0.0998631	0.169842	-0.250912	0.2	-0.250912	0.0689	3.63759	0.0330347	31.2493	1.35697	0	0	0	0	0	0	0	1	0.199957	0.128733	3.63759
417	2013	合肥百货	零售业	F52	F	1	0	22.7405	0.540901	0.145505	0.839658	0.135621	0.088354	0	2.3979	0.3636	0	0.0088	0.501317	22.1313	-3.95253	-1.05774	2.89037	3.04452	安徽省	合肥市	9	9	0.049935	0.295991	-0.087184	0.0909091	-0.087184	0.063087	3.43399	0.0310521	31.965	1.19096	0	0	0	0	0	0	0	1	0.182847	0.133645	3.43399
417	2014	合肥百货	零售业	F52	F	1	0	22.7964	0.532677	0.124509	0.74329	0.137951	0.0062732	0	2.3979	0.3636	0	0.0065	0.544619	22.1381	-3.99069	-1.07069	2.94444	3.09104	安徽省	合肥市	9	9	0.0566303	0.314649	0.36847	0.181818	0.36847	0.056121	2.83321	0.0273456	39.4946	1.34537	0	0	0	0	0	0	0	1	0.169355	0.122257	2.83321
417	2015	合肥百货	零售业	F52	F	1	0	22.8389	0.530825	0.0874278	0.642036	0.159966	-0.0207981	0	2.3979	0.3636	0	0.0065	0.538214	22.1381	-4.02911	-1.05338	2.99573	3.13549	安徽省	合肥市	9	9	0.0352456	0.28144	0.335086	0.181818	0.335086	0.040088	2.3979	0.0289005	49.4234	1.55755	0	0	0	0	0	0	0	1	0.156257	0.116035	2.3979
417	2016	合肥百货	零售业	F52	F	1	0	22.9452	0.551745	0.0901878	0.780664	0.151084	-0.00296306	0	2.30259	0.4	0	0.0065	0.539917	38.0044	-4.06448	-1.06203	3.04452	3.17805	安徽省	合肥市	9	9	0.0712094	0.323178	-0.198189	0.2	-0.198189	0.039236	2.30259	0.0291372	60.5206	1.28096	0	0	0	0	0	0	0	1	0.167784	0.117658	2.30259
417	2017	合肥百货	零售业	F52	F	1	0	23.0354	0.572341	0.070014	0.836479	0.168826	0.0671818	0	2.3979	0.3636	0	0	0.583005	38.0044	-4.09978	-1.04715	3.09104	3.21888	安徽省	合肥市	9	9	0.0628075	0.395318	-0.047379	0.181818	-0.047379	0.02931	2.77259	0.0311389	65.547	1.19549	0	0	0	0	0	0	0	1	0.174605	0.112463	2.77259
417	2018	合肥百货	零售业	F52	F	1	0	23.0758	0.575794	0.0715021	1.11463	0.205638	0.0281067	0	2.3979	0.3636	0		0.569855	38.0044	-4.13746	-1.07304	3.13549	3.2581	安徽省	合肥市	9	9	0.0659034	0.372813	-0.449545	0.181818	-0.449545	0.029851	2.19722	0.0340404	74.2248	0.897159	0	0	0	0	0	0	0	1	0.187447	0.121424	2.19722
417	2019	合肥百货	零售业	F52	F	1	0	23.1047	0.562743	0.0537784	1.08913	0.197775	0.0212151	0	2.3979	0.3636	0		0.539604	38.0044	-4.1757	-1.06757	3.17805	3.29584	安徽省	合肥市	9	9	-0.0363682	0.252468	0.17116	0.181818	0.17116	0.022839	1.60944	0.0359817	79.0829	0.918164	0	0	0	0	0	0	0	1	0.214904	0.137632	1.60944
417	2020	合肥百货	零售业	F52	F	1	0	23.1326	0.564571	0.03953	1.10799	0.182153	-0.419745	0	2.19722	0.4444	0		0.572374	38.0044	-4.21395	-1.06103	3.21888	3.3322	安徽省	合肥市	9	9	0.0245525	0.247231	-0.008346	0.111111	-0.008346	0.017011	1.38629	0.0424077	200.758	0.902535	0	0	0	0	0	0	0	1	0.214424	0.138469	1.38629
417	2021	合肥百货	零售业	F52	F	1	0	23.28	0.609406	0.0499707	1.14117	0.146737	0.00127161	0	2.19722	0.4444	0	0	0.474847	38.0044	-4.24354	-1.0714	3.2581	3.3673	安徽省	合肥市	9	9	0.0750719	0.189544	-0.072944	0.333333	-0.072944	0.019147	0.693147	0.0481676	225.776	0.876295	0	0	0	0	0	0	0	1	0.265557	0.150041	0.693147
417	2022	合肥百货	零售业	F52	F	1	0	23.293	0.601921	0.0445209	1.07827	0.135096	-0.00566462	0	2.07944	0.5	0	0	0.431638	38.0044	-4.28253	-1.02559	3.29584	3.4012	安徽省	合肥市	9	9	0.0456116	0.239597			0.252159	0.017444	0	0.0547913	223.778	0.927407	0	0	0	0	0	0	0	1	0.248084	0.144824	0
419	2007	通程控股	零售业	F52	F	1	0	21.3744	0.565869	0.0761359	0.524781	0.502385	0.38608	0	2.07944	0.25	0	0.1411	0.637335	43.6458	-3.55402	-1.00351	2.48491	2.48491	湖南省	长沙市	23	9	0.109959	0.288341	1.45593	0.125	1.45593	0.031741	1.09861	0.058945	53.0319	1.90556	0	0	0	0	0	0	0	1	0.854753	0.960285	1.09861
419	2008	通程控股	零售业	F52	F	1	0	21.5596	0.609326	0.0559473	0.899244	0.402627	0.134558	0	2.19722	0.3333	0	0.0725	0.521347	45.4275	-3.60865	-0.999637	2.56495	2.56495	湖南省	长沙市	23	9	0.0770057	0.868285	-0.644171	0.111111	-0.644171	0.021019	0	0.0657182	56.8376	1.11204	0	0	0	0	0	0	0	1	0.946649	1.1016	0
419	2009	通程控股	零售业	F52	F	1	0	21.7748	0.717833	0.0630531	0.617728	0.500582	0.327146	0	2.07944	0.375	1	0.0895	0.506611	45.4275	-3.66193	-1.0321	2.63906	2.63906	湖南省	长沙市	23	9	0.159495	0.651395	1.03332	0.125	1.03332	0.018828	1.09861	0.049666	49.8255	1.61884	0	0	0	0	0	0	0	1	0.787925	0.883551	1.09861
419	2010	通程控股	零售业	F52	F	1	0	21.8825	0.718966	0.121504	0.532172	0.456575	0.354961	0	2.07944	0.375	1	0.0884	0.560887	44.7832	-3.70709	-0.939499	2.70805	2.70805	湖南省	长沙市	23	9	0.102726	0	0.449771	0.125	0.449771	0.032466	2.77259	0.0465508	43.3993	1.87909	0	0	0	0	0	0	0	1	0.739091	0.824746	2.77259
419	2011	通程控股	零售业	F52	F	1	0	21.9957	0.532363	0.168274	0.817945	0.389874	0.145013	0	2.07944	0.375	1	0.089	0.994733	45.113	-3.75143	-0.999639	2.77259	2.77259	湖南省	长沙市	23	9	0.0806551	0.419801	-0.430827	0.125	-0.430827	0.06046	2.19722	0.0390587	44.5245	1.22258	0	0	0	0	0	0	0	1	0.692252	0.718366	2.19722
419	2012	通程控股	零售业	F52	F	1	0	22.0336	0.530868	0.0911664	0.843053	0.354767	0.0381792	0	2.19722	0.3333	1	0.0694	0.497535	45.113	-3.79264	-1.02987	2.83321	2.83321	湖南省	长沙市	23	9	0.105538	0.349865	0.019843	0.111111	0.019843	0.041908	1.38629	0.0330347	38.2931	1.18617	0	0	0	0	0	0	0	1	0.667786	0.696284	1.38629
419	2013	通程控股	零售业	F52	F	1	0	22.0622	0.520257	0.0814118	0.767842	0.31783	0.101738	0	2.19722	0.3333	1	0.0694	0.4872	45.113	-3.83347	-1.03118	2.89037	2.89037	湖南省	长沙市	23	9	0.0789586	0.374117	0.252364	0.111111	0.252364	0.038086	1.38629	0.0310521	44.4036	1.30235	0	0	0	0	0	0	0	1	0.684098	0.737084	1.38629
419	2014	通程控股	零售业	F52	F	1	0	22.0529	0.487812	0.0732122	0.685709	0.301276	0.00735999	0	2.19722	0.3333	1	0.0694	0.494701	45.113	-3.87321	-1.03733	2.94444	2.94444	湖南省	长沙市	23	9	0.0471931	0.394297	0.253336	0.111111	0.253336	0.036475	0	0.0273456	46.3007	1.45835	0	0	0	0	0	0	0	1	0.745536	0.801712	0
419	2015	通程控股	零售业	F52	F	1	0	22.0695	0.487041	0.0567051	0.568291	0.276882	-0.030409	0	2.19722	0.3333	1	0.0694	0.498042	44.8823	-3.91367	-0.957796	2.99573	2.99573	湖南省	长沙市	23	9	0.0395995	0	0.348927	0.111111	0.348927	0.028826	0.693147	0.0289005	38.4339	1.75966	0	0	0	0	0	0	0	1	0.720014	0.773259	0.693147
419	2016	通程控股	零售业	F52	F	1	0	22.1039	0.475139	0.0573612	0.643874	0.309904	-0.093825	0	2.19722	0.3333	1	0.0694	0.476295	44.3304	-3.95456	-1.01815	3.04452	3.04452	湖南省	长沙市	23	9	0.0223365	0.560327	-0.123333	0.111111	-0.123333	0.029267	0.693147	0.0291372	41.0522	1.5531	0	0	0	0	0	0	0	1	0.702032	0.755427	0.693147
419	2017	通程控股	零售业	F52	F	1	0	22.1479	0.470669	0.0688007	0.790907	0.280821	0.0396599	0	2.19722	0.3333	1	0.0694	0.475047	44.3304	-3.99554		3.09104	3.09104	湖南省	长沙市	23	9	0.0620437	0	-0.216913	0.222222	-0.216913	0.035488	1.09861	0.0311389	35.7643	1.26437	0	0	0	0	0	0	0	1	0.714716	0.794591	1.09861
419	2018	通程控股	零售业	F52	F	1	0	22.3181	0.394411	0.0649314	1.18401	0.223897	-0.0405272	0	2.19722	0.3333	1	0.0694	0.476563	44.3304	-4.03777		3.13549	3.13549	湖南省	长沙市	23	9	-0.00671557	0.516752	-0.327842	0.222222	-0.327842	0.034157	0	0.0340404	40.2057	0.844584	0	0	0	0	0	0	0	1	0.689012	0.760234	0
419	2019	通程控股	零售业	F52	F	1	0	22.3529	0.374371	0.0647742	1.16096	0.205885	-0.0820678	0	2.19722	0.3333	1	0.0694	0.477889	44.3304	-4.07791		3.17805	3.17805	湖南省	长沙市	23	9	-0.01389	0	0.162167	0.222222	0.162167	0.039205	0	0.0359817	43.4827	0.861354	0	0	0	0	0	0	0	1	0.655127	0.763455	0
419	2020	通程控股	零售业	F52	F	1	0	22.3971	0.348544	0.0620061	1.21256	0.187625	-0.379869	0	2.19722	0.3333	1	0.0694	0.467655	44.3304	-4.11795	-1.02924	3.21888	3.21888	湖南省	长沙市	23	9	0.0128587	0.394553	0.021882	0.333333	0.021882	0.038755	0	0.0424077	52.1148	0.824701	0	0	0	0	0	0	0	1	0.673267	0.781578	0
419	2021	通程控股	零售业	F52	F	1	0	22.4802	0.424588	0.0472097	1.17055	0.169267	0.00533146	0	2.19722	0.3333	1	0.0542	0.469214	44.3304	-4.15757	-1.03378	3.2581	3.2581	湖南省	长沙市	23	9	0.0590868	0	0.015754	0.333333	0.015754	0.027733	0	0.0481676	39.803	0.854296	0	0	0	0	0	0	0	1	0.60959	0.731921	0
419	2022	通程控股	零售业	F52	F	1	0	22.378	0.359517	0.0495138	0.857822	0.178589	-0.0784718	0	2.19722	0.3333	1	0.0542	0.481149	44.3304	-4.19796	-0.979325	3.29584	3.29584	湖南省	长沙市	23	9	0.00535035	0.492672			0.749988	0.031636	0	0.0547913	43.9909	1.16574	0	0	0	0	0	0	0	1	0.584928	0.712014	0
420	2007	吉林化纤	化学纤维制造业	C28	C2	1	0	21.7173	0.500251	0.0580999	0.543751	0.513502	0.504454	0	2.3979	0.3636	0	0.0071	0.254415	20.7449	-3.69877	-0.948598	2.48491	2.70805	吉林省	吉林市	5	4	0.0319849	0	3.47809	0.0909091	3.47809	0.027812	0	0.0820071	109.36	1.83908	1	0	1	1	1	1	1	1	0.975545	0.835048	0
420	2008	吉林化纤	化学纤维制造业	C28	C2	1	0	21.5775	0.588252	-0.325415	1.04441	0.581276	-0.192001	1	2.3979	0.3636	0	0.0075	0.2386	20.7449	-3.7299	-0.931645	2.56495	2.77259	吉林省	吉林市	5	4	0.0575686		-0.800712	0.0909091	-0.800712	-0.160503	0	0.0822718	65.469	0.957474	1	0	1	1	1	1	1	1	0.865106	0.717275	0
420	2009	吉林化纤	化学纤维制造业	C28	C2	1	0	21.7279	0.63713	0.010125	0.741918	0.498772	0.0339572	0	2.3979	0.3636	0	0.0075	0.235476	20.7449	-3.77937	-0.95899	2.63906	2.83321	吉林省	吉林市	5	4	0.0257668	0	1.51786	0.0909091	1.51786	0.003631	0.693147	0.0905211	119.601	1.34786	1	0	1	1	1	1	1	1	0.861195	0.675447	0.693147
420	2010	吉林化纤	化学纤维制造业	C28	C2	1	0	21.7936	0.686778	-0.091053	0.60447	0.513524	0.264955	1	2.19722	0.3333	0	0.0038	0.441926	21.255	-3.8229	-0.922017	2.70805	2.89037	吉林省	吉林市	5	4	0.0574794		0.491135	0	0.491135	-0.029729	1.09861	0.118164	90.6413	1.65434	1	0	1	1	1	1	1	1	0.78514	0.649846	1.09861
420	2011	吉林化纤	化学纤维制造业	C28	C2	1	0	21.8338	0.801884	-0.408963	0.820972	0.483077	-0.00720925	1	2.3979	0.3636	0	0.0033	0.284908	21.255	-3.86488	-0.922385	2.77259	2.94444	吉林省	吉林市	5	4	0.00173037		-0.563615	0	-0.563615	-0.102034	1.94591	0.125292	85.0369	1.21807	1	0	1	1	1	1	1	1	0.740718	0.4913	1.94591
420	2012	*ST 吉纤	化学纤维制造业	C28	C2	1	1	21.9618	0.825411	0.0141452	0.874382	0.37454	-0.331249	0	2.3979	0.3636	0	0.0033	0.2301	21.255			2.83321	2.99573	吉林省	吉林市	5	4	0.0175076	0	-0.141689	0	-0.141689	0.002468	0		127.417	1.14366	1	0	1	1	1	1	1	1			0
420	2013	吉林化纤	化学纤维制造业	C28	C2	1	0	22.1092	0.957023	-1.11221	0.823325	0.341868	-0.099772	1	2.3979	0.3636	0	0.0025	0.2236	21.255	-3.95468	-0.94664	2.89037	3.04452	吉林省	吉林市	5	4	-0.0350189		0	0.0909091	0	-0.107682	0.693147	0.11866	133.248	1.21459	1	0	1	1	1	1	1	1	0.985494	0.173055	0.693147
420	2014	吉林化纤	化学纤维制造业	C28	C2	1	0	21.9198	0.692103	-0.0029504	0.735999	0.473919	-0.256614	1	2.30259	0.4	0	0.0018	0.52653	11.2194	-3.98864	-0.940713	2.94444	3.09104	吉林省	吉林市	5	4	-0.0184515		0.634921	0.1	0.634921	-0.000531	0	0.15161	102.76	1.3587	1	0	1	1	1	1	1	1	1.09068	0.73243	0
420	2015	吉林化纤	化学纤维制造业	C28	C2	1	0	21.6979	0.632747	0.00251448	0.569571	0.476318	-0.00075354	0	2.3979	0.3636	0	0.0018	0.511439	11.2194	-4.01764	-0.945119	2.99573	3.13549	吉林省	吉林市	5	4	-0.0620724	0	0.485437	0	0.485437	0.000945	0	0.179146	110.877	1.75571	1	0	1	1	1	1	1	1	0.922581	0.825496	0
420	2016	吉林化纤	化学纤维制造业	C28	C2	1	0	22.2538	0.417175	0.0126253	0.741265	0.333389	0.345763	0	2.3979	0.3636	0	0.0013	0.497451	14.5023	-4.07722	-0.967306	3.04452	3.17805	吉林省	吉林市	5	4	-0.0248242	0	0.019607	0.0909091	0.019607	0.005009	0	0.174132	99.0843	1.34904	1	0	1	1	1	1	1	1	0.915223	0.870179	0
420	2017	吉林化纤	化学纤维制造业	C28	C2	1	0	22.5446	0.550183	0.0312156	0.683644	0.448746	0.576043	0	2.3979	0.3636	0	0.0013	0.466606	15.5938	-4.11687	-0.974663	3.09104	3.21888	吉林省	吉林市	5	4	0.00512354	0	-0.197436	0.0909091	-0.197436	0.013822	0	0.155838	112.562	1.46275	1	0	1	1	1	1	1	1	0.946453	0.912806	0
420	2018	吉林化纤	化学纤维制造业	C28	C2	1	0	22.689	0.591152	0.0494035	0.911155	0.41322	0.165882	0	2.3979	0.3636	0	0.0233	0.428776	16.1397	-4.15399	-0.98811	3.13549	3.2581	吉林省	吉林市	5	4	0.0248031	0	-0.392971	0.0909091	-0.392971	0.019716	1.38629	0.161367	118.907	1.09751	1	0	1	1	1	1	1	1	0.944325	0.909118	1.38629
420	2019	吉林化纤	化学纤维制造业	C28	C2	1	0	22.8608	0.643893	0.0336611	0.879466	0.564322	0.0500171	0	2.3979	0.3636	0	0.0206	0.491508	16.2484	-4.18824	-0.999499	3.17805	3.29584	吉林省	吉林市	5	4	0.00883811	0	0.136842	0.0909091	0.136842	0.011789	0	0.146772	140.719	1.13705	1	0	1	1	1	1	1	1	0.955972	0.930208	0
420	2020	吉林化纤	化学纤维制造业	C28	C2	1	0	22.8852	0.641798	-0.0756514	0.93418	0.521955	-0.0709334	1	2.3979	0.3636	0	0.0196	0.454505	16.2484	-4.22721	-0.99428	3.21888	3.3322	吉林省	吉林市	5	4	0.0117386		-0.125	0.0909091	-0.125	-0.026694	0.693147	0.177105	179.353	1.07046	1	0	1	1	1	1	1	1	0.963526	0.93314	0.693147
420	2021	吉林化纤	化学纤维制造业	C28	C2	1	0	22.8949	0.662834	-0.0437868	0.508917	0.598748	0.432225	1	2.3979	0.3636	0	0.0123	0.516499	14.6689	-4.26679	-0.989127	3.2581	3.3673	吉林省	吉林市	5	4	0.0192517		1.78836	0.0909091	1.78836	-0.015149	0.693147	0.170357	134.074	1.96496	1	0	1	1	1	1	1	1	0.976072	0.920064	0.693147
420	2022	吉林化纤	化学纤维制造业	C28	C2	1	0	23.076	0.588122	-0.0237312	0.645113	0.552442	0.0249949	1	2.3979	0.3636	0	0.008	0.39502	12.9355	-4.29744	-1.00238	3.29584	3.4012	吉林省	吉林市	5	4	0.0312443				-0.159393	-0.008225	1.94591	0.189156	123.812	1.55012	1	0			1	1	1	1	0.965904	0.95398	1.94591
421	2007	南京中北	居民服务业	O79	O	1	0	21.7803	0.681201	0.150491	0.683225	0.460068	0.517038	0	2.19722	0.3333	0	0.028	0.466414	30.0641	-3.74222	-0.897827	2.48491	2.77259	江苏省	南京市	16	18	0.0355634	0	2.32837	0.222222	2.32837	0.038262	0.693147	0.167255	170.405	1.46365	0	0	0	0	0	0	0	1	0.865766	1.03466	0.693147
421	2008	南京中北	居民服务业	O79	O	1	0	21.8138	0.66825	0.0635316	0.9484	0.409618	-0.0397181	0	2.19722	0.3333	0	0.017	0.5371	30.0641	-3.78391	-0.941754	2.56495	2.83321	江苏省	南京市	16	18	0.116337	0	-0.68207	0.111111	-0.68207	0.020331	0.693147	0.155707	181.177	1.05441	0	0	0	0	0	0	0	1	0.676363	0.837275	0.693147
421	2009	南京中北	居民服务业	O79	O	1	0	21.7127	0.635898	0.0748904	0.718183	0.335789	-0.110281	0	2.19722	0.3333	0	0.017	0.620236	30.0641	-3.81851	-0.977047	2.63906	2.89037	江苏省	南京市	16	18	0.124779	0	0.901163	0.222222	0.901163	0.027377	0.693147	0.153327	220.291	1.3924	0	0	0	0	0	0	0	1	0.748143	1.06676	0.693147
421	2010	南京中北	居民服务业	O79	O	1	0	21.8145	0.636461	0.0402562	0.766392	0.298652	0.113433	0	2.07944	0.375	0	0.017	0.79622	30.0641	-3.86395	-0.901415	2.70805	2.94444	江苏省	南京市	16	18	0.150328	0	-0.134557	0.125	-0.134557	0.013937	0	0.188755	189.885	1.30482	0	0	0	0	0	0	0	1	1.01809	1.22675	0
421	2011	南京中北	居民服务业	O79	O	1	0	21.7961	0.621109	0.0899091	0.879389	0.288483	-0.119153	0	2.19722	0.3333	0	0.017	0.787341	30.0641	-3.90303	-0.76037	2.77259	2.99573	江苏省	南京市	16	18	0.0540712	0.178581	-0.242049	0.111111	-0.242049	0.033681	0	0.194624	266.105	1.13715	0	0	0	0	0	0	0	1	1.06365	1.14121	0
421	2012	南京中北	综合	S90	S	1	0	21.6751	0.54628	0.0965218	0.851206	0.24229	0.145967	0	2.07944	0.375	0	0.017	0.43304	30.0641	-3.93628	-1.0278	2.83321	3.04452	江苏省	南京市	16	22	0.142942	0.063836	0.089611	0.375	0.089611	0.042533	0	0.244953	214.516	1.1748	0	0	0	0	0	0	0	1	1.10628	1.32558	0
421	2013	南京中北	综合	S90	S	1	0	21.6041	0.47894	0.0797779	0.883484	0.241028	-0.0532121	0	2.07944	0.375	0	0.017	0.4138	30.0641	-3.97172	-0.993575	2.89037	3.09104	江苏省	南京市	16	22	0.0790737	0.181211	-0.027969	0.375	-0.027969	0.040215	0	0.0983653	193.251	1.13188	0	0	0	0	0	0	0	1	1.15675	1.47797	0
421	2014	南京中北	综合	S90	S	1	0	21.5601	0.387614	0.125809	0.681461	0.201609	-0.0565091	0	2.07944	0.375	1	0.0049	0.422208	30.0641	-4.00868	-1.02805	2.94444	3.13549	江苏省	南京市	16	22	0.126482	0.167435	0.595208	0.375	0.595208	0.072774	0.693147	0.0947014	140.732	1.46743	0	0	0	0	0	0	0	1	1.24608	1.51578	0.693147
421	2015	南京中北	燃气生产和供应业	D45	D	1	0	22.6228	0.474536	0.146367	0.844171	0.403231	1.53506	0	2.07944	0.375	1	0	0.664297	49.5348	-4.07553	-1.10638	2.99573	3.17805	江苏省	南京市	16	7	-0.0154273	0.158863	0.367527	0.25	0.367527	0.05394	1.60944	0.0823318	73.7883	1.18459	0	0	0	0	0	1	1	1	1.30192	1.10719	1.60944
421	2016	南京公用	燃气生产和供应业	D45	D	1	0	22.6752	0.491874	0.0815319	0.871739	0.38694	-0.0241964	0	2.07944	0.375	0	0	0.670577	49.5348	-4.11435	-1.05514	3.04452	3.21888	江苏省	南京市	16	7	-0.0194627	0.198129	-0.068145	0.25	-0.068145	0.041042	2.3979	0.0504664	253.193	1.14713	0	0	0	0	0	1	1	1	0.986858	0.782434	2.3979
421	2017	南京公用	燃气生产和供应业	D45	D	1	0	23.1139	0.686656	0.0712202	0.991287	0.268151	-0.0715961	0	2.19722	0.3333	0	0	0.582267	49.5348	-4.13513	-1.08068	3.09104	3.2581	江苏省	南京市	16	7	0.28606	0.114862	-0.290793	0.222222	-0.290793	0.022827	1.60944	0.0514465	339.72	1.00879	0	0	0	0	0	1	1	1	0.434467	0.234167	1.60944
421	2018	南京公用	燃气生产和供应业	D45	D	1	0	23.1599	0.697497	0.0700579	1.08594	0.276263	-0.0280957	0	2.07944	0.375	0	0	0.580591	49.5348	-4.17216	-1.0726	3.13549	3.29584	江苏省	南京市	16	7	0.0821923	0.237592	-0.275956	0.375	-0.275956	0.021079	0.693147	0.0493255	358.885	0.920862	0	0	0	0	0	1	1	1	0.461489	0.236383	0.693147
421	2019	南京公用	燃气生产和供应业	D45	D	1	0	23.219	0.705187	0.0518553	1.08809	0.269985	0.0244556	0	2.19722	0.3333	0	0	0.5757	49.5348	-4.20807	-1.05734	3.17805	3.3322	江苏省	南京市	16	7	-0.074743	0.204067	0.037305	0.333333	0.037305	0.015037	0	0.0468433	494.015	0.919042	0	0	0	0	0	1	1	1	0.397409	0.201834	0
421	2020	南京公用	燃气生产和供应业	D45	D	1	0	23.1207	0.649452	0.159349	0.997435	0.302423	0.903233	0	2.19722	0.3333	0	0	0.5743	49.5348	-4.2547	-1.08805	3.21888	3.3673	江苏省	南京市	16	7	-0.171287	0.062874	0.510238	0.222222	0.510238	0.053844	0	0.0433048	272.984	1.00257	0	0	0	0	0	1	1	1	0.332603	0.20314	0
421	2021	南京公用	燃气生产和供应业	D45	D	1	0	23.3748	0.712896	0.0423383	1.09594	0.24392	-0.475309	0	2.19722	0.3333	0	0	0.571505	49.5348	-4.27586	-1.0502	3.2581	3.4012	江苏省	南京市	16	7	0.0736637	0.341375	-0.26199	0.111111	-0.26199	0.011834	0	0.0399096	714.586	0.912456	0	0	0	0	0	1	1	1	0.416424	0.21634	0
421	2022	南京公用	燃气生产和供应业	D45	D	1	0	23.4617	0.740399	0.0215206	1.08219	0.232285	0.981931	0	2.07944	0.375	0	0.1902	0.566221	49.0479	-4.30814	-1.04214	3.29584	3.43399	江苏省	南京市	16	7	-0.0377783	0.664867			0.0105	0.005626	0	0.0407236	398.199	0.924054	0	0			0	1	1	1	0.434433	0.191257	0
422	2007	湖北宜化	化学原料及化学制品制造业	C26	C2	1	0	22.8967	0.68914	0.243565	0.503813	0.608624	0.699123	0	2.70805	0.3333	0	0.0101	0.679667	16.2008	-3.74671	-1.07145	2.48491	2.77259	湖北省	宜昌市	22	4	0.0856586	0.20633	3.96298	0.0666667	3.96298	0.065804	1.60944	0.0196825	118.107	1.98486	1	1	1	1	1	1	1	1	1.25668	0.874716	1.60944
422	2008	湖北宜化	化学原料及化学制品制造业	C26	C2	1	0	23.1487	0.722692	0.139027	0.923355	0.404513	0.405078	0	2.3979	0.3636	0	0.0116	0.662671	16.2008	-3.7729	-1.08111	2.56495	2.83321	湖北省	宜昌市	22	4	0.0557517	0.199469	-0.660871	0.0909091	-0.660871	0.036073	2.89037	0.0181797	120.994	1.08301	1	1	1	1	1	1	1	1	1.64713	1.22674	2.89037
422	2009	湖北宜化	化学原料及化学制品制造业	C26	C2	1	0	23.3271	0.727806	0.13146	0.631127	0.560042	0.228574	0	2.30259	0.4	0	0.0078	0.895317	16.2008	-3.79981	-1.09443	2.63906	2.89037	湖北省	宜昌市	22	4	0.0568346	0.12109	1.79808	0.1	1.79808	0.03314	2.99573	0.0176599	89.466	1.58447	1	1	1	1	1	1	1	1	0.616413	0.487588	2.99573
422	2010	湖北宜化	化学原料及化学制品制造业	C26	C2	1	0	23.6542	0.724969	0.232568	0.787266	0.480947	0.317824	0	2.3979	0.3636	0	0.0639	0.511074	16.4113	-3.80872	-1.0595	2.70805	2.94444	湖北省	宜昌市	22	4	0.0244131	0.052795	-0.111444	0.0909091	-0.111444	0.054803	3.17805	0.0159756	122.798	1.27022	1	1	1	1	1	1	1	1	0.607413	0.604774	3.17805
422	2011	湖北宜化	化学原料及化学制品制造业	C26	C2	1	0	24.0109	0.736392	0.207324	0.914229	0.417863	0.538755	0	2.3979	0.3636	0	0.0639	0.446268	16.4113	-3.80433	-1.10176	2.77259	2.99573	湖北省	宜昌市	22	4	0.0738127	0.018534	-0.058531	0.0909091	-0.058531	0.047284	3.4012	0.0157295	96.2631	1.09382	1	1	1	1	1	1	1	1	0.354124	0.284933	3.4012
422	2012	湖北宜化	化学原料及化学制品制造业	C26	C2	1	0	24.1127	0.734845	0.197571	0.94191	0.422037	0.0893195	0	2.3979	0.3636	0	0.0438	0.472999	16.8526	-3.82965	-1.12514	2.83321	3.04452	湖北省	宜昌市	22	4	0.136359	0.060916	-0.096239	0.0909091	-0.096239	0.049714	3.13549	0.0148882	103.497	1.06167	1	1	1	1	1	1	1	1	0.394747	0.234997	3.13549
422	2013	湖北宜化	化学原料及化学制品制造业	C26	C2	1	0	24.2887	0.788887	0.0261592	1.05317	0.555406	-0.00370114	0	2.30259	0.4	1	0.0246	0.277927	16.854	-3.84217	-1.11603	2.89037	3.09104	湖北省	宜昌市	22	4	0.0809431	0.044793	-0.427271	0.1	-0.427271	0.00567	2.19722	0.0234146	99.1803	0.949511	1	1	1	1	1	1	1	1	0.335466	0.179516	2.19722
422	2014	湖北宜化	化学原料及化学制品制造业	C26	C2	1	0	24.3443	0.79884	0.0105454	1.02109	0.506718	-0.0569537	0	2.3979	0.3636	1	0.008	0.333179	16.854	-3.87294	-1.12399	2.94444	3.13549	湖北省	宜昌市	22	4	0.0978719	0.11366	0.196888	0.0909091	0.196888	0.002114	1.60944	0.0227002	122.468	0.979343	1	1	1	1	1	1	1	1	0.260305	0.163154	1.60944
422	2015	湖北宜化	化学原料及化学制品制造业	C26	C2	1	0	24.4116	0.798188	0.00696035	1.02808	0.486999	0.00854955	0	2.3979	0.3636	1	0.008	0.347463	17.0767	-3.9014	-1.13971	2.99573	3.17805	湖北省	宜昌市	22	4	0.120981	0.165328	0.038827	0.0909091	0.038827	0.001358	0	0.020425	107.173	0.972689	1	1	1	1	1	1	1	1	0.292079	0.174596	0
422	2016	湖北宜化	化学原料及化学制品制造业	C26	C2	1	0	24.4065	0.828894	-0.189353	0.991706	0.519775	-0.172077	1	2.3979	0.3636	1	0.008	0.560569	17.0767	-3.9423	-1.04754	3.04452	3.21888	湖北省	宜昌市	22	4	0.0616925		0.024752	0.0909091	0.024752	-0.035393	1.79176	0.0199725	114.617	1.00835	1	1	1	1	1	1	1	1	0.229933	0.127883	1.79176
422	2017	湖北宜化	化学原料及化学制品制造业	C26	C2	1	0	24.2061	0.95199	-1.23124	0.939386	0.630366	-0.212522	1	2.19722	0.3333	0	0.008	0.227879	17.0767	-4.0154	-1.02026	3.09104	3.2581	湖北省	宜昌市	22	4	0.0373549		-0.486792	0.333333	-0.486792	-0.158127	0	0.0202599	69.3369	1.06437	1	1	1	1	1	1	1	1	0.202506	0.0514763	0
422	2018	*ST 宜化	化学原料及化学制品制造业	C26	C2	1	1	23.8983	0.919167	0.175277	0.97313	0.440252	0.0716681	0	2.19722	0.3333	0	0.008	0.2238	17.0767			3.13549	3.29584	湖北省	宜昌市	22	4	0.00693698	0	-0.291667	0.444444	-0.291667	0.013121	0		55.754	1.02709	1	1	1	1	1	1	1	1			0
422	2019	ST 宜化	化学原料及化学制品制造业	C26	C2	1	1	23.8642	0.951315	0.0660138	0.939932	0.432856	0.144218	0	2.19722	0.3333	0	0.008	0.2431	17.0767			3.17805	3.3322	湖北省	宜昌市	22	4	0.097464	0	0.00346	0.444444	0.00346	0.00459	0		43.3284	1.06315	1	1	1	1	1	1	1	1			0
422	2020	ST 宜化	化学原料及化学制品制造业	C26	C2	1	1	23.815	0.938974	0.187636	0.935037	0.427911	-0.058344	0	2.19722	0.3333	0	0.008	0.237	17.0767			3.21888	3.3673	湖北省	宜昌市	22	4	0.0572641	0	0.103448	0.333333	0.103448	0.009724	0		43.3553	1.06948	1	1	1	1	1	1	1	1			0
422	2021	湖北宜化	化学原料及化学制品制造业	C26	C2	1	0	23.7614	0.809812	0.782846	0.579129	0.40843	0.343315	0	2.07944	0.375	0	0.006	0.251735	17.0767	-4.23653	-1.03494	3.2581	3.4012	湖北省	宜昌市	22	4	0.175337	0	5.65937	0.375	5.65937	0.099647	1.38629	0.0177361	44.6056	1.72673	1	1	1	1	1	1	1	1	0.305606	0.444942	1.38629
422	2022	湖北宜化	化学原料及化学制品制造业	C26	C2	1	0	23.7022	0.653785	0.506521	0.754521	0.421774	0.116936	0	2.70805	0.5333	0	0.0074	0.251261	17.0767	-4.28339	-1.10699	3.29584	3.43399	湖北省	宜昌市	22	4	0.196332	0.032895			-0.309714	0.138788	1.79176	0.0161251	34.0254	1.32534	1	1			1	1	1	1	0.377646	0.45138	1.79176
423	2007	东阿阿胶	医药制造业	C27	C2	1	0	21.1976	0.214278	0.17658	0.116958	0.15576	0.291748	0	2.56495	0.3846	0	0.0599	0.708657	23.1176	-3.6573	-0.993921	2.48491	2.70805	山东省	聊城市	10	4	0.149562	0.497466	2.32973	0	2.32973	0.131043	2.63906	0.0336932	103.35	8.55009	1	1	1	1	0	1	1	1	0.788936	0.800423	2.63906
423	2008	东阿阿胶	医药制造业	C27	C2	1	0	21.3615	0.234181	0.218359	0.304754	0.16956	0.220503	0	2.19722	0.3333	0	0.0488	0.806523	23.1176	-3.71289	-1.0095	2.56495	2.77259	山东省	聊城市	10	4	0.156791	0.282982	-0.580136	0	-0.580136	0.156425	3.29584	0.0316135	106.406	3.28133	1	1	1	1	0	1	1	1	0.62327	0.598828	3.29584
423	2009	东阿阿胶	医药制造业	C27	C2	1	0	21.8601	0.210992	0.208271	0.207179	0.111587	0.233192	0	2.19722	0.3333	0	0.0487	0.698519	23.1417	-3.7861	-1.05619	2.63906	2.83321	山东省	聊城市	10	4	0.260756	0.562342	0.95377	0	0.95377	0.130605	3.09104	0.0298123	91.2733	4.82674	1	1	1	1	0	1	1	1	0.730551	0.705416	3.09104
423	2010	东阿阿胶	医药制造业	C27	C2	1	0	22.0036	0.2169	0.225194	0.105228	0.111068	0.185021	0	2.19722	0.3333	0	0.0486	0.818005	23.1417	-3.83169	-1.00382	2.70805	2.89037	山东省	聊城市	10	4	0.176714	0.330248	0.972156	0	0.972156	0.165138	3.29584	0.0340515	82.9208	9.50316	1	1	1	1	0	1	1	1	0.690944	0.670547	3.29584
423	2011	东阿阿胶	医药制造业	C27	C2	1	0	22.1646	0.177752	0.276603	0.146583	0.111467	0.11976	0	2.19722	0.3333	0	0.0484	0.746627	23.1417	-3.87587	-1.02068	2.77259	2.94444	山东省	聊城市	10	4	0.16793	0.225457	-0.154205	0	-0.154205	0.205913	3.58352	0.0445412	129.044	6.82208	1	1	1	1	0	1	1	1	0.625236	0.61882	3.58352
423	2012	东阿阿胶	医药制造业	C27	C2	1	0	22.3958	0.190484	0.270619	0.194116	0.0980983	0.107736	0	2.19722	0.3333	0	0.0484	0.682221	23.1417	-3.91796	-1.059	2.83321	2.99573	山东省	聊城市	10	4	0.161115	0.43454	-0.051672	0	-0.051672	0.197828	3.66356	0.0453483	194.59	5.15156	1	1	1	1	0	1	1	1	0.671666	0.686088	3.66356
423	2013	东阿阿胶	医药制造业	C27	C2	1	0	22.5116	0.149746	0.259639	0.223449	0.107246	0.314204	0	2.19722	0.3333	0	0.0484	0.583637	23.1417	-3.95727	-1.06168	2.89037	3.04452	山东省	聊城市	10	4	0.147012	0.375346	-0.005275	0	-0.005275	0.203975	3.61092	0.0216455	153.488	4.47529	1	1	1	1	0	1	1	1	0.636344	0.666006	3.61092
423	2014	东阿阿胶	医药制造业	C27	C2	1	0	22.7328	0.192	0.246992	0.28908	0.177763	-0.00181608	0	2.19722	0.3333	0	0.0543	0.436937	23.1417	-3.99277	-1.06005	2.94444	3.09104	山东省	聊城市	10	4	0.0880848	0.381277	-0.039285	0	-0.039285	0.183953	3.29584	0.0208631	397.523	3.45925	1	1	1	1	0	1	1	1	0.735879	0.73608	3.29584
423	2015	东阿阿胶	医药制造业	C27	C2	1	0	22.8761	0.177256	0.249845	0.240981	0.15834	0.359354	0	2.19722	0.3333	0	0.0317	0.431571	23.1417	-4.0276	-1.0886	2.99573	3.13549	山东省	聊城市	10	4	0.113557	0.319461	0.425583	0	0.425583	0.190244	3.2581	0.0433847	347.138	4.14971	1	1	1	1	0	1	1	1	0.645522	0.621354	3.2581
423	2016	东阿阿胶	医药制造业	C27	C2	1	0	23.0208	0.157136	0.23985	0.270448	0.142511	0.159179	0	2.19722	0.3333	0	0.0317	0.506605	23.1417	-4.06059	-1.06523	3.04452	3.17805	山东省	聊城市	10	4	0.0627738	0.317291	0.044767	0	0.044767	0.186454	3.13549	0.017822	550.846	3.69757	1	1	1	1	0	1	1	1	0.692013	0.673625	3.13549
423	2017	东阿阿胶	医药制造业	C27	C2	1	0	23.239	0.202369	0.223906	0.295262	0.138142	0.167039	0	2.19722	0.3333	0	0.0317	0.503769	23.1417	-4.08662		3.09104	3.21888	山东省	聊城市	10	4	0.141999	0.287975	0.13413	0	0.13413	0.165158	3.61092	0.0148589	535.874	3.38682	1	1	1	1	0	1	1	1	0.779474	0.769717	3.61092
423	2018	东阿阿胶	医药制造业	C27	C2	1	0	23.353	0.183198	0.196845	0.488309	0.125022	-0.0046151	0	2.19722	0.3333	0	0.0317	0.54588	23.1417	-4.11769		3.13549	3.2581	山东省	聊城市	10	4	0.0727507	0.316425	-0.331483	0	-0.331483	0.150441	3.04452	0.0157031	537.282	2.04788	1	1	1	1	0	1	1	1	0.772082	0.769106	3.04452
423	2019	东阿阿胶	医药制造业	C27	C2	1	0	23.1789	0.139923	-0.0417182	0.47066	0.185031	-0.596825	1	2.19722	0.3333	0	0.0317	0.578624	23.1417	-4.17088		3.17805	3.29584	山东省	聊城市	10	4	-0.0961065		-0.076425	0.111111	-0.076425	-0.038218	2.30259	0.0185824	985.756	2.12467	1	1	1	1	0	1	1	1	0.769126	0.756518	2.30259
423	2020	东阿阿胶	医药制造业	C27	C2	1	0	23.1166	0.107124	0.00413826	0.413419	0.203176	0.152373	0	2.19722	0.3333	0	0.0062	0.604667	23.1417	-4.21496		3.21888	3.3322	山东省	聊城市	10	4	0.0731354	4.86385	0.101147	0.111111	0.101147	0.003741	1.79176	0.0169663	641.419	2.41886	1	1	1	1	0	1	1	1	0.762638	0.75289	1.79176
423	2021	东阿阿胶	医药制造业	C27	C2	1	0	23.1767	0.140407	0.0443966	0.346938	0.17735	0.128921	0	2.07944	0.375	0	0.0001	0.540751	23.1417	-4.25103	-1.07439	3.2581	3.3673	山东省	聊城市	10	4	0.240875	0	0.272151	0.125	0.272151	0.037746	1.94591	0.0150344	444.927	2.88236	1	1	1	1	0	1	1	1	0.719695	0.707441	1.94591
423	2022	东阿阿胶	医药制造业	C27	C2	1	0	23.2595	0.18055	0.0765966	0.437083	0.155393	0.0500996	0	2.07944	0.375	0	0.0001	0.610682	23.1417	-4.2851	-1.02604	3.29584	3.4012	山东省	聊城市	10	4	0.169805	0.988803			-0.149468	0.061689	1.79176	0.014223	387.524	2.28789	1	1	1	1	0	1	1	1	0.725469	0.727944	1.79176
425	2007	徐工科技	专用设备制造业	C35	C3	1	0	21.8296	0.606849	0.021642	0.348273	0.206178	0.264019	0	2.19722	0.3333	0	0.0104	0.508641	27.7362	-3.70468	-0.992489	2.48491	2.70805	江苏省	徐州市	16	5	0.0887511	1.32912	2.36611	0	2.36611	0.008139	1.38629	0.0692089	165.225	2.87131	1	0	1	0	0	0	0	1	1.01077	1.03284	1.38629
425	2008	徐工科技	专用设备制造业	C35	C3	1	0	22.0148	0.637826	0.0812745	0.42215	0.258696	0.0269076	0	2.19722	0.3333	0	0.0104	0.777824	33.9123	-3.75206	-0.953154	2.56495	2.77259	江苏省	徐州市	16	5	0.0426979	0	-0.2985	0	-0.2985	0.027994	2.83321	0.0806799	181.3	2.36883	1	0	1	0	0	0	0	1	0.976878	0.962294	2.83321
425	2009	徐工机械	专用设备制造业	C35	C3	1	0	23.4361	0.707521	0.598071	0.587737	0.154799	5.17108	0	2.07944	0.375	1	0.0077	0.844316	58.4716	-3.75048	-1.29028	2.63906	2.83321	江苏省	徐州市	16	5	0.210994	0.169231	1.25852	0	1.25852	0.113605	3.29584	0.0623737	108.74	1.70144	1	0	1	0	0	0	0	1	0.796206	0.388178	3.29584
425	2010	徐工机械	专用设备制造业	C35	C3	1	0	23.9342	0.513903	0.354518	0.607082	0.0967203	0.218117	0	2.19722	0.3333	1	0.0025	0.906774	49.1964	-3.7348	-1.07394	2.70805	2.89037	江苏省	徐州市	16	5	0.0191822	0.042409	0.6417	0	0.6417	0.117672	3.2581	0.0546438	162.334	1.64722	1	0	1	0	0	0	0	1	0.602882	0.479605	3.2581
425	2011	徐工机械	专用设备制造业	C35	C3	1	0	24.2704	0.563431	0.248329	0.830083	0.0740078	0.307654	0	2.19722	0.4444	1	0.0025	0.707515	49.2031	-3.72515	-1.11021	2.77259	2.94444	江苏省	徐州市	16	5	-0.0584716	0.152634	-0.501817	0	-0.501817	0.097328	3.09104	0.06304	201.984	1.2047	1	0	1	0	0	0	0	1	0.607193	0.532076	3.09104
425	2012	徐工机械	专用设备制造业	C35	C3	1	0	24.5379	0.613681	0.150914	0.879145	0.129326	-0.0254351	0	2.19722	0.4444	1	0.0025	0.693054	49.2598	-3.71871	-1.12831	2.83321	2.99573	江苏省	徐州市	16	5	-0.0765758	0.108752	-0.173895	0	-0.173895	0.054361	2.63906	0.0574076	297.178	1.13747	1	0	1	0	0	0	0	1	0.679871	0.576939	2.63906
425	2013	徐工机械	专用设备制造业	C35	C3	1	0	24.6171	0.598504	0.083147	1.08871	0.12483	-0.159891	0	2.19722	0.4444	1	0.0025	0.65921	49.2598	-3.74378	-1.12261	2.89037	3.04452	江苏省	徐州市	16	5	-0.00780216	0.133253	-0.331394	0	-0.331394	0.03153	2.30259	0.0425093	397.752	0.918514	1	0	1	0	0	0	0	1	0.565858	0.488099	2.30259
425	2014	徐工机械	专用设备制造业	C35	C3	1	0	24.612	0.581602	0.0202695	0.794738	0.167667	-0.136636	0	2.19722	0.4444	1	0.0023	0.627544	46.9317	-3.78475	-1.13003	2.94444	3.09104	江苏省	徐州市	16	5	0.0151005	0.32599	0.99629	0.111111	0.99629	0.00833	1.60944	0.0352574	469.9	1.25828	1	0	1	0	0	0	0	1	0.52308	0.423311	1.60944
425	2015	徐工机械	专用设备制造业	C35	C3	1	0	24.4777	0.517557	-0.00305443	0.818282	0.141137	-0.285264	1	2.19722	0.4444	1	0.0021	0.559642	42.1338	-3.8497	-1.06475	2.99573	3.13549	江苏省	徐州市	16	5	0.00252276		-0.145261	0.111111	-0.145261	-0.001468	2.07944	0.02817	553.478	1.22207	1	0	1	0	0	0	0	1	0.456989	0.394061	2.07944
425	2016	徐工机械	专用设备制造业	C35	C3	1	0	24.5069	0.534267	0.0105433	0.932209	0.171612	0.0140115	0	2.07944	0.375	1	0.0022	0.593138	42.5964	-3.8844	-1.12571	3.04452	3.17805	江苏省	徐州市	16	5	0.0510571	0.485321	-0.204706	0.125	-0.204706	0.004925	1.79176	0.024292	512.693	1.07272	1	0	1	0	0	0	0	1	0.460779	0.379538	1.79176
425	2017	徐工机械	专用设备制造业	C35	C3	1	0	24.6307	0.516661	0.0461977	0.855992	0.144508	0.724629	0	2.07944	0.5	0	0.0022	0.579017	42.5964	-3.90116	-1.15016	3.09104	3.21888	江苏省	徐州市	16	5	0.0633596	0.272472	0.375726	0.125	0.375726	0.02067	3.3673	0.0234072	326.259	1.16823	1	0	1	0	0	0	0	1	0.498685	0.37239	3.3673
425	2018	徐工机械	专用设备制造业	C35	C3	1	0	24.8382	0.504644	0.0755806	1.07925	0.117207	0.524488	0	2.07944	0.5	0	0.0019	0.640774	38.1053	-3.89923	-1.15896	3.13549	3.2581	江苏省	徐州市	16	5	0.0540199	0.228648	-0.295417	0.125	-0.295417	0.033562	3.52636	0.0247328	248.983	0.926571	1	0	1	0	0	0	0	1	0.461982	0.345542	3.52636
425	2019	徐工机械	专用设备制造业	C35	C3	1	0	25.0709	0.564685	0.113942	0.903887	0.0982794	0.332493	0	2.19722	0.4444	0	0.0055	0.668634	38.1109	-3.88783	-1.17354	3.17805	3.29584	江苏省	徐州市	16	5	0.0664444	0.128936	0.71623	0.111111	0.71623	0.047164	3.61092	0.0291603	239.303	1.10633	1	0	1	0	0	0	0	1	0.52068	0.368951	3.61092
425	2020	徐工机械	专用设备制造业	C35	C3	1	0	25.2428	0.627759	0.110465	0.92867	0.0868446	0.249969	0	2.19722	0.4444	0	0.0055	0.625717	38.1109	-3.88683	-1.17025	3.21888	3.3322	江苏省	徐州市	16	5	0.0303843	0.209139	-0.008827	0.111111	-0.008827	0.040804	3.09104	0.0314004	205.49	1.07681	1	0	1	0	0	0	0	1	0.528999	0.365669	3.09104
425	2021	徐工机械	专用设备制造业	C35	C3	1	0	25.424	0.662188	0.158319	0.918687	0.0782467	0.140053	0	2.19722	0.4444	0	0.0019	0.566804	38.1117	-3.8809	-1.10017	3.2581	3.3673	江苏省	徐州市	16	5	0.0733683	0	0.133476	0.111111	0.133476	0.051325	2.77259	0.0262055	222.387	1.08851	1	0	1	0	0	0	0	1	0.534253	0.381538	2.77259
425	2022	徐工机械	专用设备制造业	C35	C3	1	0	25.8885	0.687841	0.0935415	0.987867	0.108269	0.112532	0	2.19722	0.3333	0	0.0002	0.598485	20.1152	-3.79023	-1.19365	3.29584	3.4012	江苏省	徐州市	16	5	0.00904072	1.04552			-0.111269	0.024529	2.83321	0.0195406	328.546	1.01228	1	0			0	0	0	1	0.328991	0.17884	2.83321
426	2007	富龙热电	电力、热力生产和供应业	D44	D	1	0	21.6509	0.465867	0.006651	0.622113	0.565363	0.0954285	0	2.19722	0.3333	1	0.0528	0.4975	45.1044	-3.65477	-0.934086	2.48491	2.63906	内蒙古自治区	赤峰市	3	7	0.0533806	0	2.46067	0	2.46067	0.003578	0	0.0792042	155.862	1.60743	0	1	0	1	1	1	1	1	0.398174	0.312738	0
426	2008	富龙热电	电力、热力生产和供应业	D44	D	1	0	21.5908	0.488947	-0.106982	1.00478	0.587608	-0.401005	1	2.19722	0.3333	1	0.0528	0.5044	45.1044	-3.69082	-0.908753	2.56495	2.70805	内蒙古自治区	赤峰市	3	7	0.0120659		-0.719643	0	-0.719643	-0.05768	0	0.08966	190.717	0.995245	0	1	0	1	1	1	1	1	0.439607	0.349816	0
426	2009	富龙热电	电力、热力生产和供应业	D44	D	1	0	21.2336	0.287939	0.0649992	0.404187	0.370193	-0.001923	0	2.19722	0.3333	1	0.0528	0.523319	45.1044	-3.70093	-0.910933	2.63906	2.77259	内蒙古自治区	赤峰市	3	7	0.0236291	0	3.88854	0	3.88854	0.04688	0	0.0864085	187.816	2.4741	0	1	0	1	1	1	1	1	0.420877	0.393459	0
426	2010	富龙热电	电力、热力生产和供应业	D44	D	1	0	21.2093	0.302007	-0.0442789	0.35222	0.374208	0.227057	1	2.19722	0.3333	1	0.0528	0.600854	45.1044	-3.73849	-0.911606	2.70805	2.83321	内蒙古自治区	赤峰市	3	7	0.042045		0.127036	0	0.127036	-0.031606	1.38629	0.0869973	168.079	2.83914	0	1	0	1	1	1	1	1	0.518905	0.481125	1.38629
426	2011	兴业矿业	有色金属矿采选业	B09	B	0	0	21.8678	0.486809	0.135313	0.596153	0.19021	-0.0398384	0	2.19722	0.3333	0	0.004	0.506383	33.0177	-3.82644	-0.989088	2.77259	2.89037	内蒙古自治区	赤峰市	3	2	0.0320414	0.128547	-0.442775	0	-0.442775	0.059165	1.60944	0.0911801	205.898	1.67742	0	0	0	1	1	1	1	0	0.593583	0.380745	1.60944
426	2012	兴业矿业	有色金属矿采选业	B09	B	0	0	21.9249	0.487297	0.0638251	0.479625	0.402724	1.31571	0	2.19722	0.3333	0	0.004	0.541787	33.0177	-3.86885	-1.06337	2.83321	2.94444	内蒙古自治区	赤峰市	3	2	0.0452536	0.144809	0.432892	0	0.432892	0.031829	2.07944	0.345493	213.824	2.08496	0	0	0	1	1	1	1	0	0.0901948	0.0649719	2.07944
426	2013	兴业矿业	有色金属矿采选业	B09	B	0	0	22.172	0.358713	0.0225303	0.760207	0.355377	-0.0651197	0	2.19722	0.3333	0	0.0032	0.601193	30.5054	-3.916	-1.03288	2.89037	2.99573	内蒙古自治区	赤峰市	3	2	0.00778877	0.238936	-0.338628	0	-0.338628	0.011735	1.38629	0.357138	219.084	1.31543	0	0	0	1	1	1	1	0	0.213352	0.160409	1.38629
426	2014	兴业矿业	有色金属矿采选业	B09	B	0	0	22.0927	0.299452	0.0575825	0.53798	0.357196	0.402081	0	2.19722	0.3333	0	0.0233	0.613501	30.5054	-3.95428	-1.04452	2.94444	3.04452	内蒙古自治区	赤峰市	3	2	-0.0494659	0.075591	0.59892	0	0.59892	0.040158	1.79176	0.362234	130.686	1.8588	0	0	0	1	1	1	1	0	0.273143	0.223186	1.79176
426	2016	兴业矿业	有色金属矿采选业	B09	B	0	0	23.0018	0.501488	0.0235761	0.590062	0.149466	0.0433839	0	2.19722	0.3333	0	0.0115	0.577361	32.1072	-4.02161	-1.07535	3.04452	3.13549	内蒙古自治区	赤峰市	3	2	0.0201152	0.418935	0.235128	0	0.235128	0.009137	2.3979	0.322683	182.903	1.69474	0	0	0	1	1	1	1	0	0.28817	0.170771	2.3979
426	2017	兴业矿业	有色金属矿采选业	B09	B	0	0	22.9566	0.423948	0.108093	0.539042	0.356468	1.43897	0	2.19722	0.3333	0	3.5784	0.579903	29.7605	-4.06392	-1.10469	3.09104	3.17805	内蒙古自治区	赤峰市	3	2	0.125053	0.067178	0.129514	0.111111	0.129514	0.059322	2.56495	0.32017	94.3881	1.85514	0	0	0	1	1	1	1	0	0.182639	0.133705	2.56495
426	2018	兴业矿业	有色金属矿采选业	B09	B	0	0	22.9131	0.427777	-0.0325423	0.749528	0.32038	0.155136	1	2.19722	0.3333	0	3.5784	0.530983	29.7605	-4.10598	-1.00291	3.13549	3.21888	内蒙古自治区	赤峰市	3	2	0.128455		-0.49183	0.111111	-0.49183	-0.019101	2.56495	0.323665	116.818	1.33417	0	0	0	1	1	1	1	0	0.28133	0.242903	2.56495
426	2019	兴业矿业	有色金属矿采选业	B09	B	0	0	22.95	0.420149	0.0194915	0.756287	0.314394	-0.641795	0	2.19722	0.3333	0	3.6394	0.512185	30.2677	-4.14425	-0.983198	3.17805	3.2581	内蒙古自治区	赤峰市	3	2	0.0477492	0	-0.002008	0.111111	-0.002008	0.011026	1.79176	0.29755	144.932	1.32225	0	0	0	1	1	1	1	0	0.30817	0.229102	1.79176
426	2020	兴业矿业	有色金属矿采选业	B09	B	0	0	22.9549	0.446472	-0.0349187	0.55644	0.370431	0.076175	1	2.19722	0.3333	0	3.6351	0.501325	30.2677	-4.18401	-1.0324	3.21888	3.29584	内蒙古自治区	赤峰市	3	2	0.0448075		0.577465	0.111111	0.577465	-0.019738	1.09861	0.246609	333.228	1.79714	0	0	0	1	1	1	1	0	0.374846	0.259813	1.09861
426	2021	兴业矿业	有色金属矿采选业	B09	B	0	0	22.9264	0.406827	0.0468282	0.587041	0.383417	1.13654	0	2.19722	0.3333	0	0.0316	0.500433	30.2677	-4.22537	-1.02226	3.2581	3.3322	内蒙古自治区	赤峰市	3	2	0.0759965	0	-0.076531	0.111111	-0.076531	0.027224	0	0.254342	117.518	1.70346	0	0	0	1	1	1	1	0	0.260098	0.192329	0
426	2022	兴业矿业	有色金属矿采选业	B09	B	0	0	22.9875	0.422657	0.0318277	0.680336	0.418873	0.0383732	0	2.19722	0.3333	0	0.0261	0.511102	30.2677	-4.26236	-0.99437	3.29584	3.3673	内蒙古自治区	赤峰市	3	2	0.0807068	0.179614			-0.15884	0.018068	0	0.245397	130.62	1.46986	0	0			1	1	1	0	0.225663	0.163211	0
428	2007	华天酒店	住宿业	H61	H	1	0	21.554	0.661628	0.256118	0.480949	0.408198	0.16842	0	2.19722	0.3333	0	0	0.558636	51.4237	-3.60825	-0.928278	2.48491	2.56495	湖南省	长沙市	23	11	0.146879	0	1.66667	0.222222	1.66667	0.075978	0	0.191164	742.238	2.07922	0	0	0	0	0	0	0	1	0.586218	0.504789	0
428	2008	华天酒店	住宿业	H61	H	1	0	21.8661	0.589695	0.12856	0.906792	0.525943	0.47325	0	2.19722	0.3333	0	0	0.688945	47.9499	-3.66637	-1.03707	2.56495	2.63906	湖南省	长沙市	23	11	0.0815483	0.277996	-0.692353	0.333333	-0.692353	0.042294	2.89037	0.184933	240.481	1.10279	0	0	0	0	0	0	0	1	0.419311	0.402529	2.89037
428	2009	华天酒店	住宿业	H61	H	1	0	22.0874	0.626921	0.112472	0.681445	0.588175	0.409586	0	2.19722	0.3333	0	0	0.506616	45.4341	-3.71414	-1.03848	2.63906	2.70805	湖南省	长沙市	23	11	0.148225	0.07162	1.52218	0.333333	1.52218	0.039474	2.30259	0.156171	149.379	1.46747	0	0	0	0	0	0	0	1	0.402515	0.385859	2.30259
428	2010	华天酒店	住宿业	H61	H	1	0	22.2406	0.65925	0.095241	0.572178	0.485149	0.0811495	0	2.19722	0.3333	0	0	0.507339	45.4341	-3.75706	-0.94564	2.70805	2.77259	湖南省	长沙市	23	11	0.0945249	0	0.08267	0.333333	0.08267	0.03147	2.77259	0.166362	176.176	1.74771	0	0	0	0	0	0	0	1	0.392663	0.331827	2.77259
428	2011	华天酒店	住宿业	H61	H	1	0	22.4311	0.68591	0.0812366	0.816921	0.453423	0.139307	0	2.19722	0.5556	0	0	0.487202	45.4341	-3.79787	-0.977876	2.77259	2.83321	湖南省	长沙市	23	11	0.0906542	0	-0.429437	0.222222	-0.429437	0.024198	2.3979	0.158257	346.045	1.22411	0	0	0	0	0	0	0	1	0.36928	0.336662	2.3979
428	2012	华天酒店	住宿业	H61	H	1	0	22.6272	0.731865	0.0659159	0.846217	0.503094	0.051183	0	2.07944	0.5	0	0	0.488945	45.4341	-3.83544	-1.0485	2.83321	2.89037	湖南省	长沙市	23	11	0.0599407	0.185252	0.016949	0.25	0.016949	0.017346	1.79176	0.158949	449.284	1.18173	0	0	0	0	0	0	0	1	0.300562	0.312569	1.79176
428	2013	华天酒店	住宿业	H61	H	1	0	22.8078	0.76369	0.0601836	0.761317	0.407607	0.082586	0	2.19722	0.5556	0	0.0346	0.476059	46.0282	-3.87028	-1.0699	2.89037	2.94444	湖南省	长沙市	23	11	0.0266352	0.109777	0.474525	0.222222	0.474525	0.013847	2.07944	0.163336	1142.34	1.31351	0	0	0	0	0	0	0	1	0.238194	0.227232	2.07944
428	2014	华天酒店	住宿业	H61	H	1	0	22.9458	0.80305	-0.0516218	0.796004	0.400547	-0.149701	1	2.07944	0.5	0	0.0303	0.496889	46.0282	-3.90445	-1.00391	2.94444	2.99573	湖南省	长沙市	23	11	0.0125288		-0.050577	0.25	-0.050577	-0.010396	0.693147	0.196971	1130.06	1.25628	0	0	0	0	0	0	0	1	0.24325	0.23076	0.693147
428	2015	华天酒店	住宿业	H61	H	1	0	22.977	0.642123	-0.0133911	0.657403	0.360364	-0.211163	1	2.07944	0.5	0	0.0169	0.703758	32.4762	-3.9429	-0.959799	2.99573	3.04452	湖南省	长沙市	23	11	0.0192446		0.761168	0.25	0.761168	-0.003674	1.60944	0.230523	1505.43	1.52114	0	0	0	0	0	0	0	1	0.248309	0.18521	1.60944
428	2016	华天酒店	住宿业	H61	H	1	0	22.9103	0.666576	-0.137273	0.740438	0.416694	-0.159735	1	2.19722	0.5556	0	0.0169	0.725426	32.4762	-3.98611	-0.917047	3.04452	3.09104	湖南省	长沙市	23	11	0.011545		-0.291707	0.111111	-0.291707	-0.049143	1.38629	0.338359	1809.15	1.35055	0	0	0	0	0	0	0	1	0.21866	0.165264	1.38629
428	2017	华天酒店	住宿业	H61	H	1	0	22.9235	0.676985	-0.0240197	0.905006	0.384458	0.0590947	1	2.19722	0.5556	0	0.0054	0.624935	32.4762	-4.0255	-0.957353	3.09104	3.13549	湖南省	长沙市	23	11	0.0206686		-0.424242	0	-0.424242	-0.007831	1.09861	0.280847	1392.15	1.10496	0	0	0	0	0	0	0	1	0.270254	0.208421	1.09861
428	2018	华天酒店	住宿业	H61	H	1	0	22.6969	0.658974	-0.26006	0.989991	0.457173	-0.0987352	1	2.19722	0.5556	0	0.0054	0.623419	32.4762	-4.07378	-0.986312	3.13549	3.17805	湖南省	长沙市	23	11	0.019057		-0.406699	0	-0.406699	-0.097033	0.693147	0.287516	751.91	1.01011	0	0	0	0	0	0	0	1	0.258459	0.200061	0.693147
428	2019	华天酒店	住宿业	H61	H	1	0	22.6054	0.626011	0.000836509	0.968538	0.454975	0.159084	0	2.19722	0.5556	0	0.0045	0.597739	32.4762	-4.11587	-0.999983	3.17805	3.21888	湖南省	长沙市	23	11	0.0595664	0	0.056451	0	0.056451	0.000313	0	0.285951	559.04	1.03248	0	0	0	0	0	0	0	1	0.275721	0.214615	0
428	2020	华天酒店	住宿业	H61	H	1	0	22.5352	0.699642	-0.277483	0.877976	0.486432	-0.535926	1	1.94591	0.5714	0	0.0037	0.558353	32.4762	-4.15699	-1.01142	3.21888	3.2581	湖南省	长沙市	23	11	-0.0100108		0.007634	0	0.007634	-0.097332	0	0.296332	650.664	1.13898	0	0	0	0	0	0	0	1	0.225998	0.149377	0
428	2021	华天酒店	住宿业	H61	H	1	0	22.451	0.681896	0.00390592	0.798615	0.429615	0.152841	0	2.07944	0.5	0	0	0.561122	32.4762	-4.19777	-0.9745	3.2581	3.29584	湖南省	长沙市	23	11	0.00582909	0	0.193182	0	0.193182	0.001259	0	0.28775	613.883	1.25217	0	0	0	0	0	0	0	1	0.0843673	0.0518394	0
428	2022	华天酒店	住宿业	H61	H	1	0	22.3902	0.738665	-0.238115	0.499331	0.464933	-0.202914	1	2.19722	0.5556	0	0.0049	0.565338	32.4762	-4.23796	-0.983494	3.29584	3.3322	湖南省	长沙市	23	11	0.000960701				1.08571	-0.071362	0	0.340278	632.76	2.00268	0	0			0	0	0	1	0.0929992	0.0489726	0
429	2007	粤高速A	装卸搬运和运输代理业	G58	G	1	0	22.4815	0.348792	0.144788	0.591276	0.534443	0.0509055	0	2.3979	0.3636	0	0.0229	0.491132	40.3432	-3.71756	-0.985194	2.30259	2.70805	广东省	广州市	12	10	0.119059	0.51094	1.22218	0.181818	1.22218	0.101768	1.79176	0.0953509	7.60702	1.69126	0	0	0	0	0	0	0	1	0.459776	0.305452	1.79176
429	2008	粤高速A	装卸搬运和运输代理业	G58	G	1	0	22.7062	0.475639	0.124401	0.987016	0.478797	-0.158338	0	2.3979	0.3636	0	0.0199	0.46867	40.602	-3.75353	-1.04589	2.3979	2.77259	广东省	广州市	12	10	0.0802134	0.266373	-0.601128	0.0909091	-0.601128	0.064972	2.48491	0.10904	5.46583	1.01316	0	0	0	0	0	0	0	1	0.48474	0.266958	2.48491
429	2009	粤高速A	装卸搬运和运输代理业	G58	G	1	0	22.911	0.549822	0.0963467	0.883926	0.457114	-4.65696e-05	0	2.07944	0.5	0	0.0211	0.451563	40.7779	-3.78607	-1.08217	2.48491	2.83321	广东省	广州市	12	10	0.0253493	0.333608	0.493499	0	0.493499	0.042268	2.19722	0.0869569	4.79378	1.13132	0	0	0	0	0	0	0	1	0.542686	0.315147	2.19722
429	2010	粤高速A	装卸搬运和运输代理业	G58	G	1	0	23.0772	0.544009	0.0994696	0.975758	0.359358	0.069739	0	2.3979	0.3636	0	0.0208	0.451107	40.8307	-3.81738	-1.02534	2.56495	2.89037	广东省	广州市	12	10	0.0560771	0.286796	-0.099053	0.0909091	-0.099053	0.041641	1.09861	0.082623	6.76844	1.02484	0	0	0	0	0	0	0	1	0.509209	0.294097	1.09861
429	2011	粤高速A	装卸搬运和运输代理业	G58	G	1	0	23.1916	0.597053	0.0468563	1.08409	0.344287	0.0756553	0	2.3979	0.3636	0	0.0208	0.462873	40.8315	-3.85	-1.0653	2.63906	2.94444	广东省	广州市	12	10	0.0525577	0.280766	-0.309281	0.0909091	-0.309281	0.018968	1.94591	0.0777658	6.00165	0.922429	0	0	0	0	0	0	0	1	0.41638	0.272958	1.94591
[truncated: 39,125 more rows]
[truncated: 31 more columns]
